# Supplementary material for: De novo assembly and characterization of a highly degenerated ZW sex chromosome in the fish Megaleporinus macrocephalus
Source: Gigascience. 2024 Nov 26;13:giae085. doi: 10.1093/gigascience/giae085 (PMC11590113; doi:10.1093/gigascience/giae085)
Supplement: giae085_supplement_Files [file giae085_supplement_files.zip]

Archive with 4 entries (4 files):
- supplementary_material_DE_results.xlsx
- supplementary_material_figures.pdf
- supplementary_material_gene_description.xlsx
- supplementary_material_tables.docx
