# Supplementary material for: De novo assembly and characterization of a highly degenerated ZW sex chromosome in the fish Megaleporinus macrocephalus
Source: Gigascience. 2024 Nov 26;13:giae085. doi: 10.1093/gigascience/giae085 (PMC11590113; doi:10.1093/gigascience/giae085)
Supplement: giae085_supplement_Files [file giae085_supplement_files.zip › supplementary_material_DE_results.xlsx]

## Sheet: Planilha1
gene_ID	log2FoldChange	padj	chr	start	end	strand	gene_symbol	description	note
Mmac_g11142.t2	3.15021	0.0489397	chr16	1	25938	-	CEP170B	Centrosomal protein	note=Centrosomal protein
Mmac_g41153.t1	-10.7107	3.02054e-12	unplaced_51	4977	12823	-	RPN2	Ribophorin II	note=Ribophorin II
Mmac_g12681.t1	-3.5015	0.00010618	chr17	11805	57259	+	CNTROB	centrosome separation	note=centrosome separation
Mmac_g3.t1	-2.87558	0.00096044	chr1	13561	31379	-	ZNF800	zinc finger protein	note=zinc finger protein
Mmac_g41154.t1	-6.6077	9.18898e-16	unplaced_51	14782	32643	-	MYBL2	V-myb avian myeloblastosis viral oncogene homolog-like 2b	note=V-myb avian myeloblastosis viral oncogene homolog-like 2b
Mmac_g41110.t1	-9.43428	1.18396e-08	unplaced_35	18272	26331	+	phactr3	Phosphatase and actin regulator	note=Phosphatase and actin regulator
Mmac_g41146.t1	-3.07665	0.00657419	unplaced_49	21195	34590	+	CBS	Belongs to the cysteine synthase cystathionine beta- synthase family	ec number=4.2.1.22
Mmac_g41069.t1	-7.3028	0.000258609	unplaced_25	21752	21979	+	MANF	Mesencephalic astrocyte-derived neurotrophic factor	note=Mesencephalic astrocyte-derived neurotrophic factor
Mmac_g41117.t2	-2.59378	0.021964	unplaced_39	22034	36335	+	DUS3L	Dihydrouridine synthase 3-like (S. cerevisiae)	ec number=1.3.1.89
Mmac_g41141.t1	-8.29754	8.19024e-07	unplaced_44	23809	29990	+	ARF4	Belongs to the small GTPase superfamily. Arf family	note=Belongs to the small GTPase superfamily. Arf family
Mmac_g41118.t1	3.3911	0.0150187	unplaced_4	23937	26838	-	PLAUR	Urokinase plasminogen activator surface receptor-like	note=Urokinase plasminogen activator surface receptor-like
Mmac_g30898.t1	3.33001	0.0223484	chr4	24206	26604	-	CXCR3	c-X-C chemokine receptor type	note=c-X-C chemokine receptor type
Mmac_g41070.t1	-8.23445	3.62873e-06	unplaced_25	25934	28425	+	RBM15B	RNA binding motif protein 15B	note=RNA binding motif protein 15B
Mmac_g25633.t1	2.70087	0.0102007	chr25	35820	101750	+	TBC1D8B	TBC1 domain family member	note=TBC1 domain family member
Mmac_g11143.t1	-4.32981	2.1573e-06	chr16	55495	58215	-	AKT1	V-akt murine thymoma viral oncogene homolog	ec number=2.7.11.1
Mmac_g41171.t1	-4.31677	2.68181e-09	unplaced_6	74855	164984	-	MAP4K1	Mitogen-activated protein kinase kinase kinase kinase	ec number=2.7.11.1
Mmac_g12684.t1	3.62399	0.00206164	chr17	111083	111853	+	TSC22D4	TSC22 domain family	note=TSC22 domain family
Mmac_g30902.t1	-2.28994	0.0310635	chr4	114142	118856	-	-	Proline-rich 19	note=Proline-rich 19
Mmac_g41092.t1	3.93591	7.82191e-05	unplaced_3	123174	184641	-	C7	Complement component	note=Complement component
Mmac_g32748.t1	-3.12136	0.00037534	chr5	124291	142403	-	B3GALNT2	beta-1,3-N-acetylgalactosaminyltransferase 2	cog=G
Mmac_g34402.t1	-2.84846	0.000888746	chr6	136749	162377	+	RANBP2	RANBP2-like and GRIP domain containing 5	note=RANBP2-like and GRIP domain containing 5
Mmac_g40993.t1	-2.58519	0.0253387	unplaced_1	150311	181595	-	SLC41A3	Divalent cation transporter	note=Divalent cation transporter
Mmac_g15696.t1	-3.16545	0.000241827	chr19	152888	153547	-	FAM103A1	Family with sequence similarity 103 member A1	note=Family with sequence similarity 103 member A1
Mmac_g3697.t1	6.2588	0.00345193	chr11	161556	184985	+	ADD3	Adducin 3 (gamma) b	note=Adducin 3 (gamma) b
Mmac_g34403.t1	3.49285	0.0144978	chr6	166182	180646	-	FAM124A	Family with sequence similarity 124A	note=Family with sequence similarity 124A
Mmac_g24442.t1	3.11418	0.000934555	chr24	172827	201012	-	ANK1	Ankyrin 1, erythrocytic	note=Ankyrin 1%2C erythrocytic
Mmac_g5214.t1	-4.9919	1.13154e-07	chr12	183863	187887	-	TULP1	Belongs to the TUB family	note=Belongs to the TUB family
Mmac_g30909.t1	4.61344	0.026183	chr4	193928	203922	-	-	Carcinoembryonic antigen-related cell adhesion molecule	note=Carcinoembryonic antigen-related cell adhesion molecule
Mmac_g9715.t1	2.81621	0.00156764	chr15	202968	215590	-	WSB1	WD repeat and SOCS box-containing	note=WD repeat and SOCS box-containing
Mmac_g2283.t1	-3.82672	0.00244337	chr10	205217	215493	-	GATM	Glycine amidinotransferase (L-arginine glycine amidinotransferase)	ec number=2.1.4.1
Mmac_g26950.t1	3.35386	0.00276537	chr26	209540	221799	+	SKIL	SKI-like oncogene	note=SKI-like oncogene
Mmac_g9716.t1	-2.89243	0.00118018	chr15	223382	230640	-	CUEDC1	CUE domain containing	note=CUE domain containing
Mmac_g25641.t1	-2.66319	0.0180377	chr25	234089	243666	+	FAM76B	Family with sequence similarity 76 member B	note=Family with sequence similarity 76 member B
Mmac_g24442.t2	3.13173	0.0150395	chr24	243163	261179	-	ANK1	Ankyrin-1	note=Ankyrin-1
Mmac_g39399.t1	-5.15457	1.71069e-13	chr9	246141	252575	-	LIPG	Lipase, endothelial	ec number=3.1.1.3
Mmac_g34414.t1	3.65235	0.000166079	chr6	258192	306823	-	COL6A3	collagen	note=collagen
Mmac_g11149.t1	3.5244	0.00279298	chr16	269404	295219	+	NT5C1B	5'-nucleotidase, cytosolic IB	ec number=3.1.3.5
Mmac_g30914.t1	-2.92118	0.00116297	chr4	280432	304225	-	-	zinc finger protein	note=zinc finger protein
Mmac_g15702.t1	3.33026	0.0202601	chr19	294291	309205	+	EHBP1L1	EH domain binding protein 1-like 1b	note=EH domain binding protein 1-like 1b
Mmac_g23300.t1	3.66913	0.000111441	chr23	300319	321180	-	MTUS1	tumor suppressor	note=tumor suppressor
Mmac_g40994.t1	3.50768	0.0239945	unplaced_1	300967	316906	-	KLF15	factor 15	note=factor 15
Mmac_g2286.t1	3.7419	0.000991585	chr10	307378	332663	+	SLC27A2	Solute carrier family 27 (fatty acid transporter), member 2a	ec number=6.2.1.3%2C6.2.1.7
Mmac_g32752.t1	2.93268	0.0129788	chr5	313466	341335	-	LYST	Lysosomal trafficking regulator	note=Lysosomal trafficking regulator
Mmac_g34415.t1	5.4201	0.0366707	chr6	315976	340825	-	-	Collagen alpha-3(VI) chain-like	note=Collagen alpha-3(VI) chain-like
Mmac_g28099.t1	-3.18487	0.00106848	chr27	324504	325133	-	MRPS28	Mitochondrial ribosomal protein MRP-S35	note=Mitochondrial ribosomal protein MRP-S35
Mmac_g15703.t1	3.03276	0.0201882	chr19	331318	341987	+	EHBP1L1	EH domain binding protein 1-like 1b	note=EH domain binding protein 1-like 1b
Mmac_g21938.t1	2.84374	0.0111853	chr22	340532	359711	+	AMOTL1	establishment of cell polarity involved in ameboidal cell migration	note=establishment of cell polarity involved in ameboidal cell migration
Mmac_g30916.t1	-2.91955	0.00102779	chr4	350593	361666	+	ZNF526	Zinc finger protein	note=Zinc finger protein
Mmac_g23301.t1	4.0276	2.18741e-05	chr23	350935	377280	-	MTUS1	tumor suppressor	note=tumor suppressor
Mmac_g11151.t1	5.2902	2.58419e-12	chr16	354827	363808	+	-	Gonadal somatic cell derived factor	note=Gonadal somatic cell derived factor
Mmac_g37848.t1	-7.85978	1.0982e-19	chr8	363937	368757	+	-	Astacin-like metallo-endopeptidase (M12 family)	note=Astacin-like metallo-endopeptidase (M12 family)
Mmac_g11152.t1	3.36713	0.00102314	chr16	366681	367602	+	-	-	0
Mmac_g17193.t1	-4.52354	6.35834e-10	chr2	375740	378759	-	-	T, brachyury homolog a	note=T%2C brachyury homolog a
Mmac_g14274.t1	-2.94983	0.00672106	chr18	381850	388097	+	CCDC43	coiled-coil	note=coiled-coil
Mmac_g15708.t2	-2.52095	0.0364903	chr19	402576	403745	-	MRPL49	ribosomal protein L49	note=ribosomal protein L49
Mmac_g28108.t2	3.58447	0.0047639	chr27	407980	435055	+	C3	complement component 3	note=complement component 3
Mmac_g12699.t1	2.74471	0.0254548	chr17	413988	422385	+	NLRP12	NLRP3 inflammasome complex assembly	note=NLRP3 inflammasome complex assembly
Mmac_g12700.t1	3.64606	0.00202267	chr17	429909	446432	-	ACTL6B	Belongs to the actin family	note=Belongs to the actin family
Mmac_g24457.t1	3.95949	0.0047541	chr24	496029	499419	-	PITPNM2	phosphatidylinositol transfer protein	note=phosphatidylinositol transfer protein
Mmac_g17209.t1	-4.84263	0.0377924	chr2	498550	499002	-	#N/A	#N/A	0
Mmac_g17210.t1	-3.73832	1.28368e-05	chr2	499133	508751	+	ZDHHC18	Belongs to the DHHC palmitoyltransferase family	ec number=2.3.1.225
Mmac_g12702.t1	3.59273	0.0101335	chr17	499499	532450	+	KIF1C	Belongs to the TRAFAC class myosin-kinesin ATPase superfamily. Kinesin family	note=Belongs to the TRAFAC class myosin-kinesin ATPase superfamily. Kinesin family
Mmac_g12703.t1	4.22194	0.0223421	chr17	538510	545398	+	GP1BA	Glycoprotein Ib (platelet), alpha polypeptide	note=Glycoprotein Ib (platelet)%2C alpha polypeptide
Mmac_g24460.t1	-6.34548	3.94107e-23	chr24	550025	558744	-	SETD8	histone H4-K20 monomethylation	ec number=2.1.1.43
Mmac_g34425.t1	-5.26523	2.95852e-13	chr6	624414	645306	+	NRXN3	Neurexin	note=Neurexin
Mmac_g19193.t1	3.35407	0.00539131	chr20	662190	677078	+	-	Immunoglobulin domain	note=Immunoglobulin domain
Mmac_g3708.t1	3.17007	0.00227773	chr11	669090	747420	+	ANK3	Ankyrin 3a	note=Ankyrin 3a
Mmac_g19196.t1	-5.53842	1.13695e-16	chr20	693784	699947	-	TK1	Thymidine kinase	ec number=2.7.1.21
Mmac_g15723.t1	3.3455	0.00380121	chr19	705279	717745	-	-	four and a half LIM domains	note=four and a half LIM domains
Mmac_g2295.t1	2.78897	0.0413671	chr10	708262	716875	+	Nrk1	Muscle-specific beta 1 integrin binding protein 2	ec number=2.7.1.173%2C2.7.1.22
Mmac_g12709.t1	3.43458	0.014732	chr17	722307	724205	+	FHDC1	Formin homology domain containing 1	note=Formin homology domain containing 1
Mmac_g12710.t1	3.26323	0.00885009	chr17	724222	726234	-	#N/A	#N/A	0
Mmac_g14294.t1	-11.6759	3.99942e-19	chr18	744256	744648	-	#N/A	#N/A	0
Mmac_g14295.t1	-10.7159	4.44157e-56	chr18	746872	758314	-	-	Zona pellucida sperm-binding protein 3-like	note=Zona pellucida sperm-binding protein 3-like
Mmac_g14296.t1	-10.9908	2.44752e-58	chr18	761667	763603	-	-	Zona pellucida sperm-binding protein 3-like	note=Zona pellucida sperm-binding protein 3-like
Mmac_g3712.t1	3.21226	0.0458697	chr11	764767	765270	-	#N/A	#N/A	0
Mmac_g24468.t1	2.88179	0.0416386	chr24	785572	800220	+	sftpb	Surfactant protein Bb	note=Surfactant protein Bb
Mmac_g2304.t1	-2.96614	0.0373194	chr10	856859	858955	+	FAM227B	Protein of unknown function	note=Protein of unknown function
Mmac_g28124.t1	3.58817	0.0089294	chr27	866965	892695	-	GLIS2	zinc finger	note=zinc finger
Mmac_g19204.t1	-2.57176	0.0254633	chr20	869399	889370	+	ORC2	Origin recognition complex subunit	note=Origin recognition complex subunit
Mmac_g37862.t1	-2.79218	0.00117346	chr8	878116	889693	+	NUP35	Functions as a component of the nuclear pore complex (NPC). NPC components, collectively referred to as nucleoporins (NUPs)	note=Functions as a component of the nuclear pore complex (NPC). NPC components%2C collectively referred to as nucleoporins (NUPs)
Mmac_g2305.t1	6.06692	0.00805689	chr10	891575	905549	-	FGF7	Fibroblast growth factor 7	note=Fibroblast growth factor 7
Mmac_g30935.t1	-5.37064	3.76462e-16	chr4	914523	920011	-	CDCA3	Si ch211-69g19.2	note=Si ch211-69g19.2
Mmac_g32777.t1	3.81023	0.00369006	chr5	919342	929570	-	COX5B	Cytochrome c oxidase subunit Vb	note=Cytochrome c oxidase subunit Vb
Mmac_g32779.t2	-3.4158	9.87093e-05	chr5	942401	951403	+	SIRT1	Sirtuin (silent mating type information regulation 2 homolog) 1	note=Sirtuin (silent mating type information regulation 2 homolog) 1
Mmac_g34447.t1	-3.26279	3.91588e-05	chr6	966284	976470	-	CCNK	Cyclin K	note=Cyclin K
Mmac_g26977.t1	-4.41508	1.02926e-05	chr26	968174	970516	+	ghsr	Growth hormone secretagogue receptor	note=Growth hormone secretagogue receptor
Mmac_g32781.t1	-3.20462	0.000433646	chr5	992808	995747	-	sall4	Sal-like 4 (Drosophila)	note=Sal-like 4 (Drosophila)
Mmac_g11185.t1	3.86852	0.00733338	chr16	994624	1020007	-	ARHGAP24	Rho GTPase activating protein 24	note=Rho GTPase activating protein 24
Mmac_g15735.t1	-4.03988	3.93579e-08	chr19	1021995	1035611	-	-	GTPase-activator protein for Rho-like GTPases	note=GTPase-activator protein for Rho-like GTPases
Mmac_g28129.t1	3.60843	0.0168799	chr27	1030770	1045121	+	ADCY9	Belongs to the adenylyl cyclase class-4 guanylyl cyclase family	ec number=4.6.1.1
Mmac_g21973.t1	-3.56666	7.21037e-05	chr22	1061066	1068473	-	TMEM70	Transmembrane protein 70	note=Transmembrane protein 70
Mmac_g19214.t1	-7.67008	6.32342e-34	chr20	1061385	1064041	+	MAP1LC3C	Microtubule-associated protein 1 light chain 3 gamma	note=Microtubule-associated protein 1 light chain 3 gamma
Mmac_g34453.t1	3.56578	0.00287095	chr6	1077744	1079375	+	THBD	Thrombomodulin-like	note=Thrombomodulin-like
Mmac_g34455.t1	2.8116	0.0307997	chr6	1090156	1091787	+	THBD	Thrombomodulin-like	note=Thrombomodulin-like
Mmac_g30949.t1	3.80083	0.000298734	chr4	1156310	1166696	+	clec2d	C-type lectin domain family	note=C-type lectin domain family
Mmac_g28136.t1	-2.24693	0.0257854	chr27	1158873	1186350	+	SLX4	structure-specific endonuclease subunit	note=structure-specific endonuclease subunit
Mmac_g30950.t1	-2.63838	0.00521715	chr4	1167200	1193205	-	TRPV6	Transient receptor potential cation channel subfamily V member	note=Transient receptor potential cation channel subfamily V member
Mmac_g39433.t1	-2.72419	0.0198566	chr9	1168079	1169016	-	MED9	mediator of RNA polymerase II transcription subunit	note=mediator of RNA polymerase II transcription subunit
Mmac_g2309.t1	-5.46171	7.15775e-16	chr10	1179664	1182551	-	DUT	dUTP pyrophosphatase	ec number=3.6.1.23
Mmac_g9748.t1	4.77957	2.74222e-11	chr15	1195342	1250886	-	ARRB1	Arrestin, beta 1	note=Arrestin%2C beta 1
Mmac_g32788.t1	-3.41526	0.0265952	chr5	1196535	1203589	+	-	-	0
Mmac_g15743.t1	-2.64824	0.0122961	chr19	1207541	1215552	+	TBL2	Transducin beta-like	note=Transducin beta-like
Mmac_g28139.t1	-3.19826	0.00225641	chr27	1219327	1232085	+	TMEM186	Transmembrane protein 186	note=Transmembrane protein 186
Mmac_g34469.t1	-2.34955	0.0373557	chr6	1231736	1245678	+	AIDA	Axin interaction partner and dorsalization antagonist	note=Axin interaction partner and dorsalization antagonist
Mmac_g17240.t1	3.18169	0.0326198	chr2	1234696	1239002	-	EDN2	Endothelin 2	note=Endothelin 2
Mmac_g12733.t1	-3.13365	0.000337503	chr17	1247048	1267870	+	ZCWPW1	Zinc finger, CW type with PWWP domain 1	note=Zinc finger%2C CW type with PWWP domain 1
Mmac_g14319.t1	-2.53368	0.0366707	chr18	1265638	1285493	-	PIH1D1	PIH1 domain containing 1	note=PIH1 domain containing 1
Mmac_g32791.t1	-2.66882	0.00406314	chr5	1267323	1287429	-	-	programmed cell death	note=programmed cell death
Mmac_g29278.t1	3.8218	0.000177843	chr3	1274903	1281121	-	GLYCTK	Glycerate kinase	ec number=2.7.1.165
Mmac_g24487.t1	-2.43251	0.0121626	chr24	1280698	1294638	+	ZCCHC8	Zinc finger CCHC	note=Zinc finger CCHC
Mmac_g21984.t1	-2.60292	0.0176815	chr22	1296814	1304854	-	CNPY1	Protein canopy homolog 1 isoform X1	note=Protein canopy homolog 1 isoform X1
Mmac_g28145.t1	5.69492	0.000674699	chr27	1331400	1352287	-	CXCL12	Stromal cell-derived factor	note=Stromal cell-derived factor
Mmac_g24491.t1	-3.5547	3.11423e-06	chr24	1340828	1354235	-	PSAT1	Phosphoserine aminotransferase	ec number=2.6.1.52
Mmac_g8293.t1	-3.6872	4.77075e-06	chr14	1350647	1356869	-	EME1	Essential meiotic endonuclease 1 homolog 1 (S. pombe)	note=Essential meiotic endonuclease 1 homolog 1 (S. pombe)
Mmac_g2318.t1	2.96306	0.0496182	chr10	1354178	1366675	-	SEMA6D	Sema domain, transmembrane domain (TM), and cytoplasmic domain, (semaphorin) 6D, like	note=Sema domain%2C transmembrane domain (TM)%2C and cytoplasmic domain%2C (semaphorin) 6D%2C like
Mmac_g3739.t1	-3.09215	0.000657477	chr11	1374475	1385071	-	how	QKI, KH domain containing, RNA binding a	note=QKI%2C KH domain containing%2C RNA binding a
Mmac_g17244.t1	2.67232	0.00479262	chr2	1379599	1400041	-	SERINC2	Serine incorporator	note=Serine incorporator
Mmac_g14321.t1	3.71997	0.0374903	chr18	1387385	1398435	-	#N/A	#N/A	0
Mmac_g15754.t1	3.75081	0.0396213	chr19	1396464	1449841	+	CUX1	Cut-like homeobox 1a	note=Cut-like homeobox 1a
Mmac_g32794.t2	-3.05919	0.000677311	chr5	1407108	1410781	+	TOPORS	Topoisomerase I binding, arginine serine-rich	ec number=2.3.2.27
Mmac_g39450.t1	-3.49783	9.0047e-05	chr9	1418352	1419035	-	LRRC75B	Family with sequence similarity 211, member Ba	note=Family with sequence similarity 211%2C member Ba
Mmac_g39451.t1	-8.55339	4.38877e-25	chr9	1428222	1440521	+	GGT1	Gamma-glutamyltransferase 1a	ec number=2.3.2.2%2C3.4.19.13%2C3.4.19.14
Mmac_g34479.t1	3.41845	0.00390788	chr6	1433928	1436313	-	HLX	H2.0-like homeo box 1 (Drosophila)	note=H2.0-like homeo box 1 (Drosophila)
Mmac_g37877.t1	-2.89007	0.00290834	chr8	1447603	1452937	-	PMS1	PMS1 postmeiotic segregation increased 1 (S. cerevisiae)	note=PMS1 postmeiotic segregation increased 1 (S. cerevisiae)
Mmac_g37877.t2	-2.97869	0.00225735	chr8	1468667	1480001	-	PMS1	PMS1 postmeiotic segregation increased 1 (S. cerevisiae)	note=PMS1 postmeiotic segregation increased 1 (S. cerevisiae)
Mmac_g17248.t1	-3.00182	0.000978239	chr2	1471724	1476335	+	STMN1	Belongs to the stathmin family	note=Belongs to the stathmin family
Mmac_g30966.t1	3.97894	0.00125153	chr4	1490995	1496087	-	MFAP5	Microfibrillar-associated protein	note=Microfibrillar-associated protein
Mmac_g37879.t1	-3.43588	0.000147065	chr8	1495569	1496597	-	ADAT3	Adenosine deaminase, tRNA-specific 3	note=Adenosine deaminase%2C tRNA-specific 3
Mmac_g19240.t1	-5.64845	0.00780109	chr20	1527916	1529671	+	#N/A	#N/A	0
Mmac_g19241.t1	-5.64845	0.00780109	chr20	1539172	1540928	+	#N/A	#N/A	0
Mmac_g6915.t1	-10.1547	4.85478e-39	chr13	1567834	1569680	+	-	Prothymosin/parathymosin family	note=Prothymosin/parathymosin family
Mmac_g12743.t1	3.58047	0.015311	chr17	1574654	1618090	+	CORIN	Atrial natriuretic peptide-converting	note=Atrial natriuretic peptide-converting
Mmac_g37885.t1	2.87834	0.0167926	chr8	1577139	1587576	+	SLC40A1	Solute carrier family 40	note=Solute carrier family 40
Mmac_g6916.t1	-8.46848	1.6909e-06	chr13	1580924	1582542	+	CCDC23	Coiled-coil domain containing 23	note=Coiled-coil domain containing 23
Mmac_g6918.t1	-8.01661	1.21123e-05	chr13	1595726	1601471	+	PHF13	PHD finger protein 13	note=PHD finger protein 13
Mmac_g37886.t1	-2.6924	0.0103831	chr8	1597967	1604797	-	WDR75	WD repeat domain 75	note=WD repeat domain 75
Mmac_g25675.t1	-2.69323	0.0397959	chr25	1599037	1600872	-	STARD8	StAR-related lipid transfer (START) domain containing 8	note=StAR-related lipid transfer (START) domain containing 8
Mmac_g25679.t1	-2.98714	0.000346741	chr25	1604865	1691217	-	STARD8	StAR-related lipid transfer (START) domain containing 8	note=StAR-related lipid transfer (START) domain containing 8
Mmac_g37886.t2	-3.08913	0.00105082	chr8	1620198	1633961	-	WDR75	WD repeat domain 75	note=WD repeat domain 75
Mmac_g12744.t1	-2.77028	0.0279579	chr17	1628517	1649000	+	#N/A	#N/A	0
Mmac_g36045.t1	5.44076	0.0348295	chr7	1674827	1676793	-	#N/A	#N/A	0
Mmac_g14334.t1	-4.9725	0.00304814	chr18	1686852	1688027	+	GIMAP8	GTP binding	note=GTP binding
Mmac_g29294.t1	-2.78798	0.00798075	chr3	1694081	1714933	-	FRMD4B	FERM domain containing 4Ba	note=FERM domain containing 4Ba
Mmac_g14339.t1	-4.36674	1.05444e-09	chr18	1721977	1729036	-	PRMT1	Belongs to the class I-like SAM-binding methyltransferase superfamily. Protein arginine N- methyltransferase family	ec number=2.1.1.319
Mmac_g25683.t1	4.37797	0.000438173	chr25	1733245	1744432	+	-	Ferredoxin 1b	note=Ferredoxin 1b
Mmac_g5278.t1	2.88151	0.0401989	chr12	1744932	1761014	+	-	Major histocompatibility complex class	note=Major histocompatibility complex class
Mmac_g6923.t1	-9.60439	5.26051e-17	chr13	1751820	1757048	+	HP1BP3	Heterochromatin protein 1, binding protein 3	note=Heterochromatin protein 1%2C binding protein 3
Mmac_g3749.t1	3.62224	0.0303789	chr11	1754216	1762661	-	-	Belongs to the peptidase C1 family	ec number=3.4.22.15
Mmac_g12756.t1	-3.58086	7.63736e-07	chr17	1784981	1793391	-	ANP32B	Acidic (leucine-rich) nuclear phosphoprotein 32 family, member B	note=Acidic (leucine-rich) nuclear phosphoprotein 32 family%2C member B
Mmac_g36048.t1	3.29225	0.00286155	chr7	1809542	1810645	+	ACKR2	Belongs to the G-protein coupled receptor 1 family	note=Belongs to the G-protein coupled receptor 1 family
Mmac_g14343.t1	-4.51773	2.41182e-07	chr18	1821431	1830879	+	prrg2	Transmembrane gamma-carboxyglutamic acid protein	note=Transmembrane gamma-carboxyglutamic acid protein
Mmac_g36050.t1	3.46284	0.000703114	chr7	1829930	1831465	+	CYP8B1	Cytochrome P450, family 8, subfamily B, polypeptide	ec number=1.14.13.96%2C1.14.18.8
Mmac_g15774.t1	3.862	0.00227773	chr19	1831150	1844492	+	DGAT2	Diacylglycerol O-acyltransferase 2	ec number=2.3.1.20%2C2.3.1.22%2C2.3.1.75
Mmac_g29298.t1	-6.91851	0.00186617	chr3	1835798	1846967	-	-	Si ch211-170n20.3	note=Si ch211-170n20.3
Mmac_g39472.t1	-3.42422	0.000411778	chr9	1843870	1857490	+	-	Alcohol dehydrogenase transcription factor Myb/SANT-like	note=Alcohol dehydrogenase transcription factor Myb/SANT-like
Mmac_g23337.t2	4.80747	8.00832e-06	chr23	1851042	1873781	-	DLC1	DLC1 Rho GTPase activating protein	note=DLC1 Rho GTPase activating protein
Mmac_g23338.t1	-2.80268	0.0014516	chr23	1878735	1889301	+	C4orf27	Chromosome 4 open reading frame 27	note=Chromosome 4 open reading frame 27
Mmac_g34496.t1	-2.81732	0.00652415	chr6	1887838	1910978	+	slc22a23	solute carrier family 22 member	note=solute carrier family 22 member
Mmac_g36055.t1	-2.34197	0.0384638	chr7	1889589	1897223	+	IBA57	IBA57, iron-sulfur cluster assembly homolog (S. cerevisiae)	note=IBA57%2C iron-sulfur cluster assembly homolog (S. cerevisiae)
Mmac_g32803.t2	3.74747	0.0151602	chr5	1895046	1900139	+	TET2	Methylcytosine dioxygenase	note=Methylcytosine dioxygenase
Mmac_g32803.t3	3.48731	0.0203291	chr5	1902712	1906398	+	TET2	Methylcytosine dioxygenase	note=Methylcytosine dioxygenase
Mmac_g23342.t1	2.87502	0.0443415	chr23	1912492	2010889	+	ANK2	neuronal	note=neuronal
Mmac_g32809.t1	-3.43269	2.41479e-05	chr5	1972740	1980731	-	INTS12	Integrator complex subunit 12	note=Integrator complex subunit 12
Mmac_g25687.t1	3.51724	0.0331487	chr25	1997581	2046501	+	AR	androgen receptor	note=androgen receptor
Mmac_g34503.t1	3.96187	9.62933e-07	chr6	2022254	2039334	-	GATA4	GATA-binding protein 4	note=GATA-binding protein 4
Mmac_g24521.t1	-3.64686	0.000459078	chr24	2034232	2036940	-	FICD	FIC domain containing	note=FIC domain containing
Mmac_g6946.t1	-6.74448	2.36734e-12	chr13	2053257	2071932	-	SLC41A1	Solute carrier family 41, member 1	note=Solute carrier family 41%2C member 1
Mmac_g14354.t1	-2.72894	0.017813	chr18	2090901	2105250	+	BCL2L12	BCL2-like 12 (proline rich)	note=BCL2-like 12 (proline rich)
Mmac_g25689.t1	4.22273	0.00325419	chr25	2103849	2136887	+	AR	androgen receptor	note=androgen receptor
Mmac_g14355.t1	3.49883	0.0070233	chr18	2113262	2123938	-	-	Tetraspanin 4b	note=Tetraspanin 4b
Mmac_g2333.t1	5.72447	8.25183e-12	chr10	2113373	2123655	+	CYP19A1	Cytochrome P450, family 19, subfamily A, polypeptide 1a	ec number=1.14.14.14
Mmac_g37905.t1	-2.34508	0.0329505	chr8	2137118	2142098	+	UBE2A	RWD domain	ec number=2.3.2.23
Mmac_g19260.t1	3.69584	0.00452788	chr20	2137592	2218692	+	AKAP13	A kinase (PRKA) anchor protein 13	note=A kinase (PRKA) anchor protein 13
Mmac_g14356.t1	2.83513	0.033548	chr18	2138901	2140262	-	-	-	0
Mmac_g23352.t1	3.62726	0.0497931	chr23	2152404	2154240	+	CXCL6	Intercrine alpha family (small cytokine C-X-C) (chemokine CXC).	note=Intercrine alpha family (small cytokine C-X-C) (chemokine CXC).
Mmac_g32816.t1	-3.68977	4.35488e-08	chr5	2158817	2189243	+	SPAG5	antigen 5	note=antigen 5
Mmac_g8318.t1	3.85431	0.00067289	chr14	2190546	2195621	-	ZBTB4	Zinc finger and BTB domain containing 4	note=Zinc finger and BTB domain containing 4
Mmac_g99.t1	-2.22162	0.0453067	chr1	2195941	2209176	-	PWP1	PWP1 homolog (S. cerevisiae)	note=PWP1 homolog (S. cerevisiae)
Mmac_g24525.t1	-2.53322	0.0250605	chr24	2226090	2238388	+	RIOK2	RIO kinase 2	ec number=2.7.11.1
Mmac_g14360.t1	-3.86172	8.43177e-07	chr18	2229729	2244506	+	THOC6	THO complex	note=THO complex
Mmac_g8321.t1	2.94893	0.0122027	chr14	2239339	2248558	+	CAPG	Capping protein (actin filament), gelsolin-like b	note=Capping protein (actin filament)%2C gelsolin-like b
Mmac_g14361.t1	-2.76174	0.00564599	chr18	2276123	2288966	+	RNF25	Ring finger protein 25	ec number=2.3.2.27
Mmac_g2340.t1	-3.45834	7.11145e-05	chr10	2277011	2278761	-	LYSMD2	peptidoglycan-binding, domain containing 2	note=peptidoglycan-binding%2C domain containing 2
Mmac_g25694.t3	-5.57425	5.37315e-08	chr25	2277964	2280461	+	NUMA1	Nuclear mitotic apparatus protein	note=Nuclear mitotic apparatus protein
Mmac_g25694.t1	-5.35112	1.20166e-16	chr25	2281031	2284296	+	NUMA1	nuclear mitotic apparatus protein 1	note=nuclear mitotic apparatus protein 1
Mmac_g6950.t1	-8.88175	1.06791e-17	chr13	2281747	2287979	-	LSM3	LSM3 homolog, U6 small nuclear RNA	note=LSM3 homolog%2C U6 small nuclear RNA
Mmac_g15793.t1	-2.94794	0.000681714	chr19	2285384	2291554	-	CKAP2	Cytoskeleton-associated protein 2-like	note=Cytoskeleton-associated protein 2-like
Mmac_g6951.t1	-7.31727	0.000708933	chr13	2291462	2311050	+	GGH	Gamma-glutamyl hydrolase-like	ec number=3.4.19.9
Mmac_g25696.t1	3.84475	0.000356165	chr25	2293508	2336706	-	MSN	Moesin a	note=Moesin a
Mmac_g8326.t1	-2.38202	0.046762	chr14	2309583	2316125	-	ZCCHC4	Zinc finger CCHC	note=Zinc finger CCHC
Mmac_g37907.t1	4.57193	1.00166e-07	chr8	2319280	2332773	+	SIK1	Salt-inducible kinase 1	ec number=2.7.11.1
Mmac_g5294.t1	-6.52725	0.00153291	chr12	2328543	2380124	+	AGBL1	Cytosolic carboxypeptidase	note=Cytosolic carboxypeptidase
Mmac_g14364.t1	2.92436	0.0145473	chr18	2332268	2340951	+	FUS	16) in malignant liposarcoma	note=16) in malignant liposarcoma
Mmac_g25698.t1	-2.40542	0.0221335	chr25	2342716	2359695	+	LAS1L	LAS1-like (S. cerevisiae)	note=LAS1-like (S. cerevisiae)
Mmac_g31002.t1	4.26274	9.6714e-05	chr4	2361120	2380940	-	-	Ntl-dependent gene 5	note=Ntl-dependent gene 5
Mmac_g24530.t1	-4.22755	2.42039e-07	chr24	2364406	2400274	+	DNAJB5	homolog subfamily B member	note=homolog subfamily B member
Mmac_g12777.t1	3.81013	0.0298484	chr17	2368552	2395877	-	NPNT	Nephronectin	note=Nephronectin
Mmac_g34516.t1	-2.51425	0.00957403	chr6	2390263	2422268	+	CDC40	Cell division cycle 40 homolog (S. cerevisiae)	note=Cell division cycle 40 homolog (S. cerevisiae)
Mmac_g17287.t1	-2.6554	0.00293691	chr2	2394736	2407042	-	CTPS2	Catalyzes the ATP-dependent amination of UTP to CTP with either L-glutamine or ammonia as the source of nitrogen	ec number=6.3.4.2
Mmac_g31003.t1	4.21302	0.0457958	chr4	2395087	2414365	-	gt	D site of albumin promoter (albumin D-box) binding protein b	note=D site of albumin promoter (albumin D-box) binding protein b
Mmac_g5295.t1	-7.90947	2.5611e-05	chr12	2396571	2451814	+	AGBL1	Cytosolic carboxypeptidase	note=Cytosolic carboxypeptidase
Mmac_g11226.t1	-5.23421	2.29467e-11	chr16	2425518	2449723	+	LIPH	Lipase, member	note=Lipase%2C member
Mmac_g34517.t1	4.16449	0.000149392	chr6	2436484	2496968	-	METTL24	Methyltransferase like 24	note=Methyltransferase like 24
Mmac_g11227.t1	-6.30274	0.012773	chr16	2452581	2455209	-	SH3KBP1	negative regulation of transforming growth factor beta1 production	note=negative regulation of transforming growth factor beta1 production
Mmac_g12781.t1	-2.36005	0.026557	chr17	2456306	2462941	-	TOPORS	Topoisomerase I binding, arginine serine-rich	ec number=2.3.2.27
Mmac_g14366.t1	2.76932	0.00829349	chr18	2470699	2515722	+	HSD3B7	Hydroxy-delta-5-steroid dehydrogenase, 3 beta- and steroid delta-isomerase	ec number=1.1.1.145%2C1.1.1.181%2C5.3.3.1
Mmac_g24534.t1	3.8549	0.000687718	chr24	2479727	2509724	+	EEF2	Eukaryotic translation elongation factor 2, like 2	note=Eukaryotic translation elongation factor 2%2C like 2
Mmac_g114.t1	4.11412	3.05986e-05	chr1	2486944	2514823	+	DCN	May affect the rate of fibrils formation	note=May affect the rate of fibrils formation
Mmac_g31011.t1	-4.5763	3.13633e-10	chr4	2521484	2532694	-	UBE2S	ubiquitin-conjugating enzyme	ec number=2.3.2.23
Mmac_g116.t1	4.105	8.90535e-05	chr1	2543760	2544873	+	LUM	Leucine rich repeat N-terminal domain	note=Leucine rich repeat N-terminal domain
Mmac_g6962.t1	3.99327	0.00364554	chr13	2562752	2576874	-	CTDSP2	(carboxy-terminal domain, RNA polymerase II, polypeptide A) small phosphatase	ec number=3.1.3.16
Mmac_g6963.t1	4.00177	0.0340419	chr13	2576986	2577567	-	#N/A	#N/A	0
Mmac_g6964.t1	2.69771	0.0437047	chr13	2598973	2609819	+	HIGD1A	HIG1 hypoxia inducible domain family, member 1B	note=HIG1 hypoxia inducible domain family%2C member 1B
Mmac_g25711.t1	3.0435	0.00564599	chr25	2604865	2614024	-	GAB3	GRB2-associated binding protein 3	note=GRB2-associated binding protein 3
Mmac_g14372.t1	3.97168	0.00333986	chr18	2631490	2641098	-	CLEC19A	C-type lectin domain family 19 member A	note=C-type lectin domain family 19 member A
Mmac_g15815.t1	2.81248	0.00828955	chr19	2639435	2657515	-	-	Lysine (K)-specific demethylase 6B, b	note=Lysine (K)-specific demethylase 6B%2C b
Mmac_g28209.t1	3.18386	0.00435056	chr27	2697224	2727713	+	PDGFB	Belongs to the PDGF VEGF growth factor family	note=Belongs to the PDGF VEGF growth factor family
Mmac_g29336.t1	-3.06393	0.00081397	chr3	2707865	2752120	-	SHQ1	SHQ1 homolog	ec number=3.4.22.68
Mmac_g28211.t1	3.1307	0.00351139	chr27	2728263	2728897	+	PDGFB	Belongs to the PDGF VEGF growth factor family	note=Belongs to the PDGF VEGF growth factor family
Mmac_g17299.t1	3.86076	0.0361702	chr2	2739843	2752490	-	-	forkhead box	note=forkhead box
Mmac_g2353.t1	4.36818	1.63725e-06	chr10	2747217	2766506	-	NLRP14	Leucine Rich repeat	note=Leucine Rich repeat
Mmac_g19279.t1	-3.59087	4.10776e-05	chr20	2760936	2772319	-	MRPL46	ribosomal protein L46	note=ribosomal protein L46
Mmac_g12789.t1	3.03276	0.0492769	chr17	2786231	2787517	-	PRSS35	Protease, serine, 35	note=Protease%2C serine%2C 35
Mmac_g29340.t1	4.2363	0.0034255	chr3	2792596	2817927	+	GXYLT2	Glucoside xylosyltransferase 2	note=Glucoside xylosyltransferase 2
Mmac_g28217.t1	-3.68629	2.51959e-05	chr27	2814483	2844484	-	NCF4	factor 4	note=factor 4
Mmac_g3789.t1	3.11136	0.00431926	chr11	2819002	2862749	-	LARP1B	La ribonucleoprotein domain family, member 1B	note=La ribonucleoprotein domain family%2C member 1B
Mmac_g14383.t1	3.03474	0.0250169	chr18	2832293	2834574	-	-	Cytochrome c oxidase subunit	note=Cytochrome c oxidase subunit
Mmac_g17311.t1	-10.2632	2.58721e-45	chr2	2844888	2855504	-	RPA2	Replication protein	note=Replication protein
Mmac_g29343.t1	2.99317	0.0420206	chr3	2892144	2913844	-	PDZRN3	PDZ domain containing RING finger	ec number=2.3.2.27
Mmac_g29343.t2	2.99317	0.0420206	chr3	2892144	2916728	-	PDZRN3	PDZ domain containing RING finger	ec number=2.3.2.27
Mmac_g6977.t1	3.50936	0.000423915	chr13	2896916	2932651	-	DTX3L	Deltex 3 like, E3 ubiquitin ligase	ec number=2.3.2.27
Mmac_g39499.t1	-2.68382	0.00883087	chr9	2912066	2917712	+	LSM1	LSM1 homolog, U6 small nuclear RNA associated (S. cerevisiae)	note=LSM1 homolog%2C U6 small nuclear RNA associated (S. cerevisiae)
Mmac_g9785.t1	3.65116	2.70208e-05	chr15	2915831	2917043	+	ZFP36	ZFP36 ring finger protein	note=ZFP36 ring finger protein
Mmac_g27048.t1	4.47762	2.5637e-07	chr26	2942076	2945720	-	DSEL	Dermatan sulfate epimerase-like	ec number=5.1.3.19
Mmac_g9786.t1	-2.31875	0.0424539	chr15	2952648	2955116	-	-	Zinc finger protein 36, C3H1 type-like	note=Zinc finger protein 36%2C C3H1 type-like
Mmac_g23368.t1	3.61122	0.000967467	chr23	2969831	2990339	+	PCDH18	homophilic cell adhesion via plasma membrane adhesion molecules	note=homophilic cell adhesion via plasma membrane adhesion molecules
Mmac_g37935.t1	4.69783	0.0171414	chr8	2994252	2995148	-	UGT1A1	UDP glucuronosyltransferase 1 family, polypeptide	cog=G
Mmac_g39505.t1	-4.11878	4.23301e-08	chr9	2997249	3016019	+	GRK5	Belongs to the protein kinase superfamily. AGC Ser Thr protein kinase family. GPRK subfamily	ec number=2.7.11.16
Mmac_g11257.t1	-3.46448	5.981e-05	chr16	3022474	3033352	-	SAP30L	histone deacetylase complex subunit	note=histone deacetylase complex subunit
Mmac_g39506.t1	5.88451	2.57297e-11	chr9	3028795	3034968	+	STAR	Steroidogenic acute regulatory protein	note=Steroidogenic acute regulatory protein
Mmac_g9791.t1	3.17423	0.0160288	chr15	3038406	3050939	+	clca1	Calcium-activated chloride channel N terminal	note=Calcium-activated chloride channel N terminal
Mmac_g28228.t1	-2.55559	0.02772	chr27	3059792	3099818	-	-	Tumor protein p53 binding protein 2	note=Tumor protein p53 binding protein 2
Mmac_g24559.t1	-3.56788	0.021964	chr24	3073042	3073539	+	PDZD2	PDZ domain-containing protein	note=PDZ domain-containing protein
Mmac_g39511.t1	4.13898	3.81659e-05	chr9	3089390	3131500	+	aebp1	AE binding protein 1	note=AE binding protein 1
Mmac_g6982.t1	3.03105	0.0103794	chr13	3113672	3114797	-	RPL29	Belongs to the eukaryotic ribosomal protein eL29 family	note=Belongs to the eukaryotic ribosomal protein eL29 family
Mmac_g19289.t1	-2.74205	0.00318648	chr20	3137932	3144424	-	FURIN	Furin (paired basic amino acid cleaving enzyme) a	ec number=3.4.21.75%2C3.4.21.93
Mmac_g25720.t1	3.79565	0.000358197	chr25	3166959	3168059	-	AGTR2	Angiotensin II	note=Angiotensin II
Mmac_g28235.t1	-3.57758	0.00162866	chr27	3176736	3180010	+	#N/A	#N/A	0
Mmac_g28235.t2	-3.88154	7.62994e-07	chr27	3183029	3192688	+	-	Si dkeyp-34c12.1	note=Si dkeyp-34c12.1
Mmac_g11267.t1	-5.11383	0.000428274	chr16	3203360	3211674	-	MFAP3	Microfibrillar-associated protein	note=Microfibrillar-associated protein
Mmac_g6988.t1	-8.71668	8.03687e-07	chr13	3208801	3209632	+	CNBP	CCHC-type zinc finger nucleic acid binding protein	note=CCHC-type zinc finger nucleic acid binding protein
Mmac_g20731.t1	3.90244	0.000224044	chr21	3250974	3251891	+	SPRY2	Sprouty homolog	note=Sprouty homolog
Mmac_g31045.t1	3.89396	0.0160479	chr4	3262866	3263450	-	-	Si dkey-46m10.3	note=Si dkey-46m10.3
Mmac_g6991.t1	3.39352	0.020998	chr13	3287492	3296558	+	NCKAP1L	NCK-associated protein 1-like	note=NCK-associated protein 1-like
Mmac_g28242.t1	3.33656	0.0227657	chr27	3291941	3297447	+	COL8A1	Collagen, type VIII, alpha 1b	note=Collagen%2C type VIII%2C alpha 1b
Mmac_g28242.t2	-3.51224	2.27783e-05	chr27	3307137	3312262	+	JAGN1	jagunal homolog	note=jagunal homolog
Mmac_g32848.t1	-3.15903	0.000414795	chr5	3318956	3333968	+	SH3GL2	isoform X1	note=isoform X1
Mmac_g15837.t1	-5.68446	1.17313e-13	chr19	3342488	3346281	+	-	Plac8 onzin related protein	note=Plac8 onzin related protein
Mmac_g31055.t1	-3.03908	0.0013288	chr4	3372188	3377864	-	DSCC1	Defective in sister chromatid cohesion 1 homolog (S. cerevisiae)	note=Defective in sister chromatid cohesion 1 homolog (S. cerevisiae)
Mmac_g31056.t2	4.41078	0.0176815	chr4	3409202	3431533	+	DEPTOR	DEP domain containing MTOR-interacting protein	note=DEP domain containing MTOR-interacting protein
Mmac_g11273.t1	3.9593	0.00351857	chr16	3434940	3461150	+	CAMK2A	Calcium calmodulin-dependent protein kinase	ec number=2.7.11.17
Mmac_g28249.t1	4.21619	2.2243e-05	chr27	3441792	3483578	-	ABI3BP	ABI family, member 3 (NESH) binding protein	note=ABI family%2C member 3 (NESH) binding protein
Mmac_g6995.t1	3.75428	0.0108451	chr13	3483854	3579232	-	LRP1	lipoprotein receptor-related protein	note=lipoprotein receptor-related protein
Mmac_g23390.t1	-3.53922	1.74694e-06	chr23	3497322	3533685	-	SCLT1	Sodium channel and clathrin linker 1	note=Sodium channel and clathrin linker 1
Mmac_g19307.t1	-2.97493	0.00113889	chr20	3497597	3505507	-	PDCD7	programmed cell death	note=programmed cell death
Mmac_g5335.t1	-3.68636	3.97204e-06	chr12	3543678	3549090	-	DET1	De-etiolated homolog 1 (Arabidopsis)	note=De-etiolated homolog 1 (Arabidopsis)
Mmac_g12820.t1	4.30647	1.15512e-05	chr17	3554608	3565980	-	CYP2J2	cytochrome P450	ec number=1.14.14.1
Mmac_g15847.t1	3.14138	0.0246619	chr19	3575804	3588617	+	PARP14	Poly (ADP-ribose) polymerase	ec number=2.4.2.30
Mmac_g27070.t1	-2.41509	0.0206013	chr26	3606060	3633739	+	LZTFL1	Leucine zipper transcription factor-like	note=Leucine zipper transcription factor-like
Mmac_g11283.t1	-3.65526	1.72269e-07	chr16	3632246	3651646	-	NCAPG	non-SMC condensin I complex subunit G	note=non-SMC condensin I complex subunit G
Mmac_g32857.t1	-2.2975	0.0452602	chr5	3633374	3660716	+	NAA15	N-alpha-acetyltransferase 15, NatA auxiliary	note=N-alpha-acetyltransferase 15%2C NatA auxiliary
Mmac_g8360.t1	-4.32775	3.51142e-08	chr14	3644976	3659768	-	dhx32	DEAH (Asp-Glu-Ala-His) box polypeptide 32a	ec number=3.6.4.13
Mmac_g28254.t1	-3.04346	0.00117127	chr27	3676225	3681634	+	-	Immunoglobulin V-set domain	note=Immunoglobulin V-set domain
Mmac_g11285.t1	-2.47013	0.0162843	chr16	3681611	3704712	-	NUP54	Nucleoporin	note=Nucleoporin
Mmac_g32858.t1	5.21371	2.99304e-06	chr5	3683900	3705691	+	HTRA3	HtrA serine peptidase	note=HtrA serine peptidase
Mmac_g34549.t1	-4.65653	3.58067e-10	chr6	3688424	3696416	-	CEP57L1	Centrosomal protein	note=Centrosomal protein
Mmac_g11286.t1	-2.38018	0.0359041	chr16	3706111	3714958	-	BRIX1	Brix domain containing 2	note=Brix domain containing 2
Mmac_g3820.t1	-2.44879	0.0149889	chr11	3713651	3750294	-	ENO4	Enolase family member 4	ec number=4.2.1.11
Mmac_g29379.t1	6.66035	0.00473251	chr3	3738418	3738774	+	#N/A	#N/A	0
Mmac_g29381.t1	4.11276	1.12631e-06	chr3	3764307	3857257	+	CHL1	Cell adhesion molecule L1-like	note=Cell adhesion molecule L1-like
Mmac_g12831.t1	4.07192	0.0147178	chr17	3773528	3782532	-	-	Cytochrome P450, family 2, subfamily AA, polypeptide	ec number=1.14.14.1
Mmac_g31072.t1	-3.20999	0.000743539	chr4	3781226	3792430	-	MACC1	Metastasis associated in colon cancer 1	note=Metastasis associated in colon cancer 1
Mmac_g12832.t1	4.24054	0.00829349	chr17	3792081	3802013	-	-	Cytochrome P450, family 2, subfamily AA, polypeptide	ec number=1.14.14.1
Mmac_g34550.t1	2.95478	0.00398313	chr6	3805580	3810321	+	SESN1	Sestrin 1	note=Sestrin 1
Mmac_g7003.t1	3.82031	0.0130462	chr13	3823539	3935839	+	RBMS2	RNA binding motif single stranded interacting protein	note=RNA binding motif single stranded interacting protein
Mmac_g12838.t1	5.37947	0.00030042	chr17	3857075	3861170	-	-	Cytochrome P450, family 2, subfamily AA, polypeptide	ec number=1.14.14.1
Mmac_g12839.t1	6.35321	2.11502e-08	chr17	3864107	3869974	-	-	Cytochrome P450, family 2, subfamily AA, polypeptide	ec number=1.14.14.1
Mmac_g27076.t1	3.05442	0.0150743	chr26	3903936	3968653	+	GLI3	Transcriptional activator	note=Transcriptional activator
Mmac_g12843.t1	3.76911	0.000356165	chr17	3918668	3924724	-	-	Cytochrome P450, family 2, subfamily AA, polypeptide	ec number=1.14.14.1
Mmac_g2398.t1	-4.24498	3.02108e-07	chr10	3990383	3990718	+	C15orf65	Chromosome 15 open reading frame 65	note=Chromosome 15 open reading frame 65
Mmac_g22104.t1	-8.71057	2.73511e-44	chr22	4032007	4041596	-	-	-	0
Mmac_g17362.t1	-2.58204	0.0338746	chr2	4039164	4047638	+	NUTF2	Nuclear transport factor	note=Nuclear transport factor
Mmac_g23409.t1	3.71153	0.00117348	chr23	4045065	4080425	+	PCDH10	Cadherin cytoplasmic C-terminal	note=Cadherin cytoplasmic C-terminal
Mmac_g39542.t1	3.85662	0.0002122	chr9	4082113	4093947	+	TMEM132C	Transmembrane protein 132C-like	note=Transmembrane protein 132C-like
Mmac_g28261.t1	4.84721	0.00921469	chr27	4082934	4083887	+	UGT1A1	UDP glucuronosyltransferase 1 family, polypeptide	cog=G
Mmac_g17368.t1	-3.47511	6.78088e-05	chr2	4088512	4090701	+	TXNL4A	Thioredoxin-like	note=Thioredoxin-like
Mmac_g28262.t1	2.46156	0.0498749	chr27	4088809	4107864	+	UGT1A1	UDP glucuronosyltransferase 1 family, polypeptide	cog=G
Mmac_g17369.t1	-5.12834	1.19612e-11	chr2	4093605	4106019	-	-	Zona pellucida sperm-binding protein 4-like	note=Zona pellucida sperm-binding protein 4-like
Mmac_g17370.t1	-3.52243	5.94737e-05	chr2	4107594	4134252	+	INTS8	integrator complex subunit	note=integrator complex subunit
Mmac_g37974.t1	2.86297	0.0053733	chr8	4117069	4118888	+	CXCR4	Belongs to the G-protein coupled receptor 1 family	note=Belongs to the G-protein coupled receptor 1 family
Mmac_g7009.t1	3.8642	0.000178313	chr13	4142246	4158577	-	-	Translocon-associated protein (TRAP), alpha subunit	note=Translocon-associated protein (TRAP)%2C alpha subunit
Mmac_g36128.t1	-10.9194	1.07096e-16	chr7	4150331	4150567	+	AQP1	Belongs to the MIP aquaporin (TC 1.A.8) family	note=Belongs to the MIP aquaporin (TC 1.A.8) family
Mmac_g36129.t2	-6.17084	0.016022	chr7	4150606	4151502	+	AQP1	Belongs to the MIP aquaporin (TC 1.A.8) family	note=Belongs to the MIP aquaporin (TC 1.A.8) family
Mmac_g36129.t1	-9.11591	4.93977e-42	chr7	4156729	4159183	+	AQP1	Belongs to the MIP aquaporin (TC 1.A.8) family	note=Belongs to the MIP aquaporin (TC 1.A.8) family
Mmac_g36130.t1	-4.10583	0.000126848	chr7	4161819	4166849	+	AQP1	Belongs to the MIP aquaporin (TC 1.A.8) family	note=Belongs to the MIP aquaporin (TC 1.A.8) family
Mmac_g12856.t1	4.6161	0.00158043	chr17	4173187	4205270	-	PODN	Leucine Rich Repeat	note=Leucine Rich Repeat
Mmac_g5351.t1	3.32063	0.0394366	chr12	4180296	4185676	+	-	C-C motif	note=C-C motif
Mmac_g37977.t1	-2.56124	0.038071	chr8	4212202	4224202	-	TMBIM1	Transmembrane BAX inhibitor motif containing 1	note=Transmembrane BAX inhibitor motif containing 1
Mmac_g36134.t1	-3.06833	0.000147251	chr7	4217112	4239508	-	USP14	Ubiquitin specific protease 14 (tRNA-guanine transglycosylase)	ec number=3.4.19.12
Mmac_g34566.t1	4.40823	0.010281	chr6	4244694	4276471	+	SCML4	Sex comb on midleg-like	note=Sex comb on midleg-like
Mmac_g12858.t1	3.28753	0.00555258	chr17	4264849	4275224	-	-	AIG1 family	note=AIG1 family
Mmac_g37981.t1	-3.1082	0.000440908	chr8	4272651	4298154	-	-	Si ch1073-416j23.1	note=Si ch1073-416j23.1
Mmac_g22114.t1	-3.2008	0.000987075	chr22	4287549	4300492	-	TMEM68	Transmembrane protein 68	note=Transmembrane protein 68
Mmac_g19334.t1	-4.10734	4.91279e-07	chr20	4302140	4313220	-	ASB7	Ankyrin repeat and SOCS	note=Ankyrin repeat and SOCS
Mmac_g25776.t1	-2.6406	0.00520091	chr25	4302763	4327361	+	AIFM1	Apoptosis-inducing factor, mitochondrion-associated 1	note=Apoptosis-inducing factor%2C mitochondrion-associated 1
Mmac_g5359.t2	6.73975	0.00386972	chr12	4302793	4303332	-	CCL17	chemokine (C-C motif) ligand 17	note=chemokine (C-C motif) ligand 17
Mmac_g3836.t1	-6.13911	2.40513e-16	chr11	4307252	4310263	+	OTX1	homeobox	note=homeobox
Mmac_g27092.t1	3.1384	0.00662869	chr26	4307469	4319225	-	-	Si dkey-12l12.1	note=Si dkey-12l12.1
Mmac_g5360.t1	3.18316	0.0179222	chr12	4316557	4317523	-	CCL13	C-C motif chemokine 13	note=C-C motif chemokine 13
Mmac_g5362.t1	3.2652	0.00488658	chr12	4323474	4324407	-	CCL2	C-C motif	note=C-C motif
Mmac_g28275.t1	4.95128	0.00117019	chr27	4350696	4352507	-	SLC8A1	Belongs to the Ca(2 ) cation antiporter (CaCA) (TC 2.A.19) family	note=Belongs to the Ca(2 ) cation antiporter (CaCA) (TC 2.A.19) family
Mmac_g15886.t1	-10.1318	1.73058e-22	chr19	4367931	4369462	+	-	Avidin family	note=Avidin family
Mmac_g5367.t1	3.56996	0.000131246	chr12	4391103	4393868	+	CCL14	C-C motif chemokine	note=C-C motif chemokine
Mmac_g22117.t1	-2.84263	0.00174082	chr22	4419180	4430215	+	UROD	Uroporphyrinogen decarboxylase	ec number=4.1.1.37
Mmac_g2414.t1	-2.81016	0.0135657	chr10	4433692	4436495	-	SS18L2	Synovial sarcoma translocation gene on chromosome 18-like 2	note=Synovial sarcoma translocation gene on chromosome 18-like 2
Mmac_g36142.t1	4.70982	1.15631e-05	chr7	4460055	4497183	+	GREB1L	Growth regulation by estrogen in breast cancer-like	note=Growth regulation by estrogen in breast cancer-like
Mmac_g17386.t1	-2.96497	0.0026587	chr2	4486880	4503781	+	EIF3E	component of the eukaryotic translation initiation factor 3 (eIF-3) complex, which is involved in protein synthesis of a specialized repertoire of mRNAs and, together with other initiation factors, stimulates binding of mRNA and methionyl-tRNAi to the 40S ribosome. The eIF-3 complex specifically targets and initiates translation of a subset of mRNAs involved in cell proliferation	note=component of the eukaryotic translation initiation factor 3 (eIF-3) complex%2C which is involved in protein synthesis of a specialized repertoire of mRNAs and%2C together with other initiation factors%2C stimulates binding of mRNA and methionyl-tRNAi to the 40S ribosome. The eIF-3 complex specifically targets and initiates translation of a subset of mRNAs involved in cell proliferation
Mmac_g20775.t1	3.59593	0.0417898	chr21	4528402	4534302	-	NLRP14	Leucine Rich repeat	note=Leucine Rich repeat
Mmac_g11305.t1	-3.6993	1.02865e-06	chr16	4557490	4579199	-	COL4A3BP	Collagen, type IV, alpha 3 (Goodpasture antigen) binding protein	note=Collagen%2C type IV%2C alpha 3 (Goodpasture antigen) binding protein
Mmac_g12873.t1	-2.92469	0.00227773	chr17	4583127	4600117	-	MCOLN3	Mucolipin	note=Mucolipin
Mmac_g8388.t1	3.35474	0.000830345	chr14	4682475	4716644	-	EPAS1	Endothelial PAS	ec number=2.3.2.23
Mmac_g17396.t1	3.11544	0.00630508	chr2	4694924	4745518	+	PLEC	Plectin a	note=Plectin a
Mmac_g9832.t1	3.90724	0.00178165	chr15	4704395	4704895	+	KCNE4	Potassium voltage-gated channel	note=Potassium voltage-gated channel
Mmac_g196.t1	-6.48121	4.30252e-24	chr1	4706147	4736668	+	PARPBP	PARP1 binding protein	note=PARP1 binding protein
Mmac_g7031.t1	6.64101	0.00110032	chr13	4718653	4720411	+	HOXC9	homeobox protein	note=homeobox protein
Mmac_g7032.t1	6.40487	0.00226241	chr13	4725949	4727694	+	HOXC8	homeobox protein	note=homeobox protein
Mmac_g15903.t1	-4.74959	1.1771e-07	chr19	4727686	4731393	+	PCDH1	Protocadherin	note=Protocadherin
Mmac_g9834.t1	3.34444	0.014027	chr15	4729125	4730990	+	SCG2	Secretogranin II (chromogranin C) a	note=Secretogranin II (chromogranin C) a
Mmac_g5377.t1	-9.70683	6.43888e-09	chr12	4729133	4735135	-	#N/A	#N/A	0
Mmac_g24603.t1	2.82661	0.00852434	chr24	4730565	4749387	+	RASGEF1B	family member	note=family member
Mmac_g7033.t1	4.75173	2.31604e-08	chr13	4737661	4738702	+	HOXC6	Homeodomain	note=Homeodomain
Mmac_g7035.t1	3.74442	0.00124328	chr13	4748642	4750285	+	HOXC4	homeobox protein	note=homeobox protein
Mmac_g198.t1	4.2516	0.00509644	chr1	4754436	4780236	-	IGF1	Insulin-like growth factor	note=Insulin-like growth factor
Mmac_g24604.t1	-3.23263	0.00615425	chr24	4769545	4819635	+	PRKG2	Protein kinase, cGMP-dependent, type II	ec number=2.7.11.12
Mmac_g3849.t1	3.05881	0.0359041	chr11	4773141	4774736	-	-	Epidermal growth factor-like domain.	note=Epidermal growth factor-like domain.
Mmac_g5381.t1	-2.73746	0.00273324	chr12	4776191	4793710	-	CECR2	Cat eye syndrome	note=Cat eye syndrome
Mmac_g20784.t1	3.98538	2.35518e-05	chr21	4800007	4858920	-	FN1	fibronectin	note=fibronectin
Mmac_g23426.t2	-8.01568	1.84414e-13	chr23	4821125	4822933	+	-	Immunoglobulin V-set domain	note=Immunoglobulin V-set domain
Mmac_g27113.t1	-4.35189	3.45025e-09	chr26	4841803	4842462	+	-	receptor	ec number=2.7.10.1
Mmac_g23429.t2	-3.66536	0.0016644	chr23	4855799	4861400	-	-	Immunoglobulin V-set domain	note=Immunoglobulin V-set domain
Mmac_g25788.t1	3.5091	0.0152267	chr25	4859573	4878210	+	MR1	Major histocompatibility complex class I-related gene protein-like	ec number=2.3.2.27
Mmac_g203.t1	-5.27214	1.26552e-09	chr1	4859866	4886714	-	LRMP	Lymphoid-restricted membrane protein	note=Lymphoid-restricted membrane protein
Mmac_g17398.t1	3.31008	0.000701153	chr2	4871034	4883387	+	EPPK1	Epiplakin 1	note=Epiplakin 1
Mmac_g14449.t1	-2.39839	0.0484066	chr18	4891579	4916318	-	-	L27 domain	note=L27 domain
Mmac_g23432.t2	-10.7563	1.42249e-11	chr23	4891611	4893517	-	-	Immunoglobulin V-set domain	note=Immunoglobulin V-set domain
Mmac_g31106.t1	2.48697	0.0357486	chr4	4906824	4919414	+	CYP21A2	Cytochrome P450, family 21, subfamily A, polypeptide 2	ec number=1.14.14.16
Mmac_g12884.t1	2.53819	0.0114207	chr17	4914023	4915815	+	CYR61	Cysteine-rich, angiogenic inducer 61	note=Cysteine-rich%2C angiogenic inducer 61
Mmac_g11313.t1	-4.35467	2.30864e-08	chr16	4920318	4925521	-	CKS2	Binds to the catalytic subunit of the cyclin dependent kinases and is essential for their biological function	note=Binds to the catalytic subunit of the cyclin dependent kinases and is essential for their biological function
Mmac_g3856.t1	-4.21953	1.91968e-07	chr11	4927859	4929661	+	banf1	Barrier to autointegration factor	note=Barrier to autointegration factor
Mmac_g27116.t2	-3.77945	3.39149e-05	chr26	4931479	4949671	+	-	receptor	ec number=2.7.10.1
Mmac_g5388.t1	6.08541	0.00995791	chr12	4932034	4941419	+	CPA2	Carboxypeptidase	ec number=2.7.11.17%2C3.4.17.1%2C3.4.17.15%2C3.4.17.2%2C3.4.17.20
Mmac_g39561.t1	4.20853	3.60686e-05	chr9	4959465	4977903	-	OLFML2A	Olfactomedin-like 2A	note=Olfactomedin-like 2A
Mmac_g31112.t1	-2.46045	0.0458161	chr4	4975195	4999872	-	CCDC12	Coiled-coil domain containing 12	note=Coiled-coil domain containing 12
Mmac_g20792.t1	2.71874	0.0123741	chr21	4980735	5001118	+	EFNB2	Belongs to the ephrin family	note=Belongs to the ephrin family
Mmac_g14457.t1	-3.82158	0.0323414	chr18	5007268	5007891	-	-	Heat shock protein	note=Heat shock protein
Mmac_g17407.t1	3.17619	0.0318448	chr2	5042590	5050092	-	NFATC1	Nuclear factor of activated T-cells, cytoplasmic	note=Nuclear factor of activated T-cells%2C cytoplasmic
Mmac_g31116.t1	2.88133	0.0249682	chr4	5047708	5132113	+	NBEAL2	Neurobeachin-like	note=Neurobeachin-like
Mmac_g8396.t1	3.02909	0.00311722	chr14	5051662	5053486	+	ZFP36L2	Zinc finger protein 36, C3H type-like 2	note=Zinc finger protein 36%2C C3H type-like 2
Mmac_g25800.t2	4.89253	0.00888357	chr25	5081964	5082266	+	ppp1r14a	Protein phosphatase 1 regulatory	note=Protein phosphatase 1 regulatory
Mmac_g25800.t3	4.60487	3.81659e-05	chr25	5088567	5093508	+	ppp1r14a	Protein phosphatase 1 regulatory	note=Protein phosphatase 1 regulatory
Mmac_g28303.t1	-3.79884	7.32849e-07	chr27	5092779	5093228	-	MID1IP1	Mid1-interacting protein	note=Mid1-interacting protein
Mmac_g11320.t1	4.04657	0.0001256	chr16	5109817	5118687	-	BHMT	Involved in the regulation of homocysteine metabolism	ec number=2.1.1.10%2C2.1.1.5
Mmac_g39575.t1	-2.7441	0.00485753	chr9	5110230	5118785	+	MAK16	MAK16 homolog	note=MAK16 homolog
Mmac_g25800.t1	4.65079	0.00105118	chr25	5112699	5137420	+	EXOC3L2	Exocyst complex component 3-like	note=Exocyst complex component 3-like
Mmac_g8398.t1	3.51959	0.00486329	chr14	5130530	5131474	+	-	Belongs to the G-protein coupled receptor 1 family	note=Belongs to the G-protein coupled receptor 1 family
Mmac_g5393.t1	-3.83712	2.76959e-07	chr12	5163979	5202224	-	TEAD1	TEA domain family member	cog=K
Mmac_g23451.t1	-3.32322	0.037373	chr23	5184776	5188793	-	Su(H)	Recombination signal binding protein for immunoglobulin kappa J region	note=Recombination signal binding protein for immunoglobulin kappa J region
Mmac_g11324.t1	-3.21178	0.000995554	chr16	5194198	5220938	+	SHC3	SHC (Src homology 2 domain containing) transforming protein 3	note=SHC (Src homology 2 domain containing) transforming protein 3
Mmac_g31120.t1	-3.79124	0.000120892	chr4	5239895	5254002	+	-	Tubulin/FtsZ family, GTPase domain	note=Tubulin/FtsZ family%2C GTPase domain
Mmac_g32894.t1	-2.82931	0.0152839	chr5	5245465	5268358	+	TESK1	Dual specificity testis-specific protein kinase	ec number=2.7.12.1
Mmac_g5397.t1	-2.91068	0.010453	chr12	5246209	5276114	-	PARVA	Parvin, alpha	note=Parvin%2C alpha
Mmac_g9852.t1	4.06898	0.0102309	chr15	5258792	5281304	+	NAALAD2	N-acetylated alpha-linked acidic dipeptidase 2	ec number=3.4.17.21
Mmac_g11326.t1	3.34108	0.0287217	chr16	5292267	5295450	-	ZBTB7C	zinc finger and BTB	note=zinc finger and BTB
Mmac_g36171.t1	4.3678	0.00032868	chr7	5298515	5342553	+	SORCS2	Sortilin-related VPS10 domain containing receptor 2	note=Sortilin-related VPS10 domain containing receptor 2
Mmac_g32897.t1	3.10599	0.00384956	chr5	5316500	5323174	-	-	-	0
Mmac_g36172.t1	3.63079	0.0109685	chr7	5345890	5354745	-	TRIM7	E3 ubiquitin-protein ligase	ec number=2.3.2.27%2C2.7.7.6
Mmac_g9856.t1	-2.74632	0.046084	chr15	5350054	5352743	-	LRRC51	Leucine rich transmembrane and O-methyltransferase domain containing	note=Leucine rich transmembrane and O-methyltransferase domain containing
Mmac_g5399.t1	3.17532	0.0207047	chr12	5386845	5406615	+	DKK3	Dickkopf homolog 3b (Xenopus laevis)	note=Dickkopf homolog 3b (Xenopus laevis)
Mmac_g12904.t1	-2.50696	0.0160479	chr17	5405827	5415629	+	ABCE1	ATP-binding cassette, sub-family E	note=ATP-binding cassette%2C sub-family E
Mmac_g9859.t1	5.21183	0.0161702	chr15	5416790	5434977	+	GUCY1A2	Belongs to the adenylyl cyclase class-4 guanylyl cyclase family	ec number=4.6.1.2
Mmac_g17419.t1	4.02544	8.84868e-05	chr2	5428208	5453633	+	ZNF516	Zinc finger protein 516	note=Zinc finger protein 516
Mmac_g28316.t1	-2.78035	0.00224955	chr27	5438951	5460268	-	PCYT2	Phosphate cytidylyltransferase 2, ethanolamine	ec number=2.7.7.14
Mmac_g23465.t1	-9.74704	4.01724e-09	chr23	5467055	5481543	+	SLC1A1	amino acid transporter	note=amino acid transporter
Mmac_g5403.t1	7.35833	6.03558e-13	chr12	5476451	5508008	+	OVCH2	Belongs to the peptidase S1 family	ec number=3.4.21.120
Mmac_g2443.t1	4.67318	0.00666312	chr10	5504462	5536514	-	THSD4	Thrombospondin, type I, domain containing 4	note=Thrombospondin%2C type I%2C domain containing 4
Mmac_g8413.t1	4.8611	1.37535e-11	chr14	5509322	5525009	-	FSHR	Receptor for the thyroid-stimulating hormone (TSH) or thyrotropin. Also acts as a receptor for the heterodimeric glycoprotein hormone (GPHA2 GPHB5) or thyrostimulin. The activity of this receptor is mediated by G proteins which activate adenylate cyclase. Plays a central role in controlling thyroid cell metabolism	note=Receptor for the thyroid-stimulating hormone (TSH) or thyrotropin. Also acts as a receptor for the heterodimeric glycoprotein hormone (GPHA2 GPHB5) or thyrostimulin. The activity of this receptor is mediated by G proteins which activate adenylate cyclase. Plays a central role in controlling thyroid cell metabolism
Mmac_g7048.t1	7.42047	0.000171663	chr13	5528939	5532823	+	#N/A	#N/A	0
Mmac_g23468.t1	-2.93426	0.00134444	chr23	5557378	5558388	+	#N/A	#N/A	0
Mmac_g23469.t1	-2.87318	0.0019075	chr23	5558616	5567750	+	XPA	Xeroderma pigmentosum, complementation group A	note=Xeroderma pigmentosum%2C complementation group A
Mmac_g24630.t1	2.88613	0.00101248	chr24	5581482	5807291	-	FRAS1	extracellular matrix	note=extracellular matrix
Mmac_g23471.t1	4.08111	0.037712	chr23	5582705	5586478	+	-	Domain of unknown function (DUF4585)	note=Domain of unknown function (DUF4585)
Mmac_g28323.t1	3.88777	0.0119233	chr27	5586160	5613422	-	KRT222	Belongs to the intermediate filament family	note=Belongs to the intermediate filament family
Mmac_g8417.t1	4.1353	0.00138786	chr14	5603657	5609754	-	NRXN1	Neurexin	note=Neurexin
Mmac_g230.t1	-2.94891	0.0143822	chr1	5610715	5629491	+	TMPO	Thymopoietin a	note=Thymopoietin a
Mmac_g14479.t1	3.6234	0.00641541	chr18	5641459	5652771	+	AOC3	Amine oxidase	ec number=1.4.3.21%2C1.4.3.22
Mmac_g23473.t1	6.1074	0.0252728	chr23	5645883	5651046	+	SPINK4	Serine peptidase inhibitor, Kazal type 4	note=Serine peptidase inhibitor%2C Kazal type 4
Mmac_g25814.t1	-2.33682	0.0288857	chr25	5682139	5686019	+	srsf7	Serine arginine-rich splicing factor	note=Serine arginine-rich splicing factor
Mmac_g25815.t2	-2.22458	0.0295767	chr25	5689344	5699065	+	HNRNPL	Heterogeneous nuclear ribonucleoprotein	note=Heterogeneous nuclear ribonucleoprotein
Mmac_g28326.t1	-3.64148	1.03036e-05	chr27	5691398	5711758	-	CEP70	Centrosomal protein	note=Centrosomal protein
Mmac_g38031.t2	-3.58086	0.00104169	chr8	5701342	5715586	+	CBS	Belongs to the cysteine synthase cystathionine beta- synthase family	ec number=4.2.1.22
Mmac_g19366.t1	3.25113	0.0261645	chr20	5705613	5771683	+	IL16	Interleukin-16 stimulates a migratory response in CD4 lymphocytes, monocytes, and eosinophils. Primes CD4 T-cells for IL-2 and IL-15 responsiveness. Also induces T-lymphocyte expression of interleukin 2 receptor. Ligand for CD4	note=Interleukin-16 stimulates a migratory response in CD4 lymphocytes%2C monocytes%2C and eosinophils. Primes CD4 T-cells for IL-2 and IL-15 responsiveness. Also induces T-lymphocyte expression of interleukin 2 receptor. Ligand for CD4
Mmac_g15934.t1	4.63704	2.12148e-06	chr19	5711761	5732870	-	GRAMD1B	GRAM domain containing 1B	note=GRAM domain containing 1B
Mmac_g3876.t1	-4.39513	2.69389e-11	chr11	5717907	5730087	+	KIF11	Belongs to the TRAFAC class myosin-kinesin ATPase superfamily. Kinesin family	note=Belongs to the TRAFAC class myosin-kinesin ATPase superfamily. Kinesin family
Mmac_g14487.t1	-4.62566	6.68602e-11	chr18	5766767	5788205	-	prr14	Proline rich 14	note=Proline rich 14
Mmac_g2453.t1	-3.80885	6.71841e-07	chr10	5769313	5785882	+	LARP6	La ribonucleoprotein domain family, member 6	note=La ribonucleoprotein domain family%2C member 6
Mmac_g25819.t1	3.10642	0.0367713	chr25	5786179	5787381	+	-	Cysteine-rich motor neuron 1	note=Cysteine-rich motor neuron 1
Mmac_g240.t1	-2.80598	0.00403784	chr1	5817138	5835213	+	KLHDC10	Kelch domain containing 10	note=Kelch domain containing 10
Mmac_g29443.t1	-2.64025	0.012817	chr3	5820869	5827816	+	EIF6	Binds to the 60S ribosomal subunit and prevents its association with the 40S ribosomal subunit to form the 80S initiation complex in the cytoplasm. May also be involved in ribosome biogenesis	note=Binds to the 60S ribosomal subunit and prevents its association with the 40S ribosomal subunit to form the 80S initiation complex in the cytoplasm. May also be involved in ribosome biogenesis
Mmac_g29444.t1	3.31651	0.0254896	chr3	5834827	5919961	-	esyt1	Extended	note=Extended
Mmac_g241.t1	-2.19306	0.033548	chr1	5838604	5857014	-	-	Belongs to the Ca(2 ) cation antiporter (CaCA) (TC 2.A.19) family	note=Belongs to the Ca(2 ) cation antiporter (CaCA) (TC 2.A.19) family
Mmac_g242.t1	3.17564	0.0235339	chr1	5864424	5881348	-	SMO	Belongs to the G-protein coupled receptor Fz Smo family	note=Belongs to the G-protein coupled receptor Fz Smo family
Mmac_g27147.t1	-2.27489	0.0458695	chr26	5866173	5972838	-	PRKAG2	Protein kinase, AMP-activated, gamma 2 non-catalytic subunit	note=Protein kinase%2C AMP-activated%2C gamma 2 non-catalytic subunit
Mmac_g23484.t1	3.98892	0.0126198	chr23	5867271	5898598	+	-	Zgc 162946	note=Zgc 162946
Mmac_g31138.t1	-2.71786	0.00352879	chr4	5874844	5923153	-	MTBP	MDM2 binding protein	note=MDM2 binding protein
Mmac_g9870.t1	3.47295	0.00998293	chr15	5882195	5909244	+	PDGFD	growth factor D	note=growth factor D
Mmac_g28331.t1	-2.34469	0.0417511	chr27	5908982	5919459	-	RQCD1	RCD1 required for cell differentiation1 homolog (S. pombe)	note=RCD1 required for cell differentiation1 homolog (S. pombe)
Mmac_g12933.t1	4.52747	0.000384232	chr17	5928231	5934438	+	PLAUR	Urokinase plasminogen activator surface receptor-like	note=Urokinase plasminogen activator surface receptor-like
Mmac_g28333.t1	6.19099	0.0154746	chr27	5951316	5956632	+	MSTN	growth differentiation factor	note=growth differentiation factor
Mmac_g32920.t1	-2.94863	0.000379466	chr5	6000561	6017213	-	BTBD18	BTB (POZ) domain containing 18	note=BTB (POZ) domain containing 18
Mmac_g27150.t1	-2.69088	0.00213053	chr26	6029854	6059988	+	TOPBP1	Topoisomerase (DNA) II binding protein 1	note=Topoisomerase (DNA) II binding protein 1
Mmac_g23489.t1	-2.5905	0.00241404	chr23	6053633	6087052	+	TDRD7	Tudor domain containing 7	note=Tudor domain containing 7
Mmac_g24642.t1	3.80328	0.0179456	chr24	6074779	6078664	-	CXCL10	c-X-C motif	note=c-X-C motif
Mmac_g36194.t1	-3.03475	0.000294625	chr7	6090305	6149030	-	NCAPG2	non-SMC condensin II complex, subunit G2	note=non-SMC condensin II complex%2C subunit G2
Mmac_g24645.t1	-3.78638	5.70698e-06	chr24	6128867	6141444	-	GRSF1	G-rich RNA sequence binding factor 1	note=G-rich RNA sequence binding factor 1
Mmac_g36208.t2	-2.82268	0.0379896	chr7	6158331	6166788	-	NCAPG2	non-SMC condensin II complex, subunit G2	note=non-SMC condensin II complex%2C subunit G2
Mmac_g12942.t1	6.25979	0.00335203	chr17	6162410	6164094	-	PLAUR	Urokinase plasminogen activator surface receptor-like	note=Urokinase plasminogen activator surface receptor-like
Mmac_g14501.t1	-2.6946	0.0175965	chr18	6182697	6202669	-	NDE1	nudE nuclear distribution gene E homolog 1 (A. nidulans)	note=nudE nuclear distribution gene E homolog 1 (A. nidulans)
Mmac_g22187.t1	-3.14745	0.00227692	chr22	6196513	6208277	-	-	Si dkey-29d8.3	note=Si dkey-29d8.3
Mmac_g12944.t1	7.86666	6.05995e-05	chr17	6198629	6199862	+	PLAUR	Urokinase plasminogen activator surface receptor-like	note=Urokinase plasminogen activator surface receptor-like
Mmac_g28343.t1	-4.00083	0.0117258	chr27	6209626	6216242	-	#N/A	#N/A	0
Mmac_g32931.t1	-3.18893	0.000414519	chr5	6226997	6235392	+	-	Zinc finger, C2H2 type	note=Zinc finger%2C C2H2 type
Mmac_g7063.t1	4.30305	1.64285e-09	chr13	6240093	6303969	+	LIMA1	LIM domain and	note=LIM domain and
Mmac_g32932.t1	-2.75836	0.00603744	chr5	6244410	6260000	+	-	Zinc finger protein	note=Zinc finger protein
Mmac_g2464.t1	-2.62404	0.0454747	chr10	6263857	6273484	-	-	Collagen and calcium-binding EGF domain-containing protein 1-like	note=Collagen and calcium-binding EGF domain-containing protein 1-like
Mmac_g11345.t1	-2.39596	0.0369011	chr16	6271864	6291697	-	SMARCB1	SWI SNF related, matrix associated, actin dependent regulator of chromatin, subfamily b, member 1b	note=SWI SNF related%2C matrix associated%2C actin dependent regulator of chromatin%2C subfamily b%2C member 1b
Mmac_g9873.t1	4.7458	2.6603e-06	chr15	6296800	6301242	+	FZD4	Belongs to the G-protein coupled receptor Fz Smo family	note=Belongs to the G-protein coupled receptor Fz Smo family
Mmac_g17450.t1	4.53166	0.0047541	chr2	6337405	6338493	+	-	G-protein coupled receptor	note=G-protein coupled receptor
Mmac_g28345.t1	4.80538	0.00120844	chr27	6347678	6372836	-	-	Aryl hydrocarbon	note=Aryl hydrocarbon
Mmac_g9876.t1	3.3065	0.00392055	chr15	6352574	6386833	-	IL1RAP	Receptor accessory	note=Receptor accessory
Mmac_g5433.t1	-2.79843	0.00178542	chr12	6357053	6365826	-	TCP11L1	T-complex 11 (mouse)-like 1	note=T-complex 11 (mouse)-like 1
Mmac_g8439.t1	-3.16884	0.000473484	chr14	6357115	6375532	+	DNAJB12	homolog subfamily B member	note=homolog subfamily B member
Mmac_g7066.t1	5.18583	3.47979e-13	chr13	6378588	6382118	+	IGFBP6	Insulin-like growth factor binding protein	note=Insulin-like growth factor binding protein
Mmac_g7067.t1	3.5039	0.00198228	chr13	6392849	6415930	+	PIP4K2C	Phosphatidylinositol-5-phosphate 4-kinase, type II, gamma	ec number=2.7.1.149
Mmac_g5436.t1	3.2695	0.000689375	chr12	6409393	6444253	+	WT1	Wilms' tumor	note=Wilms' tumor
Mmac_g8442.t1	-2.7372	0.0040391	chr14	6411251	6427791	+	ASCC1	Activating signal cointegrator 1 complex subunit	note=Activating signal cointegrator 1 complex subunit
Mmac_g12966.t1	3.3911	0.0150187	chr17	6452349	6455250	+	PLAUR	Urokinase plasminogen activator surface receptor-like	note=Urokinase plasminogen activator surface receptor-like
Mmac_g9879.t1	3.8836	0.0158442	chr15	6476785	6485616	-	MB21D2	Mab-21 domain containing	note=Mab-21 domain containing
Mmac_g11353.t1	6.85982	0.00459776	chr16	6502104	6522484	-	CEL	Belongs to the type-B carboxylesterase lipase family	ec number=3.1.1.13%2C3.1.1.3
Mmac_g14513.t1	2.75595	0.00471482	chr18	6521984	6558164	+	PPL	Periplakin	note=Periplakin
Mmac_g19379.t1	-3.69152	0.00190976	chr20	6522952	6532790	+	FAM154B	Family with sequence similarity 154, member B	note=Family with sequence similarity 154%2C member B
Mmac_g11354.t1	-2.87513	0.00465415	chr16	6526438	6541195	-	GTF3C5	General transcription factor	note=General transcription factor
Mmac_g27168.t1	-3.78398	1.40258e-05	chr26	6552347	6556917	+	YAE1D1	Family with sequence similarity 105, member B, a	note=Family with sequence similarity 105%2C member B%2C a
Mmac_g5442.t2	7.97771	2.17244e-05	chr12	6578357	6590359	+	PAX6	Paired box	note=Paired box
Mmac_g28352.t1	3.15818	0.0236645	chr27	6606474	6640167	-	GYPC	putative band 4.1 homologues' binding motif	note=putative band 4.1 homologues' binding motif
Mmac_g27170.t1	-3.16315	0.00355141	chr26	6609167	6646697	-	ANKH	ANKH inorganic pyrophosphate transport regulator	note=ANKH inorganic pyrophosphate transport regulator
Mmac_g14517.t1	-2.70661	0.00619165	chr18	6610361	6631976	+	COG1	oligomeric golgi complex	note=oligomeric golgi complex
Mmac_g7076.t1	-6.04325	0.0260415	chr13	6655571	6689291	+	VGLL4	Vestigial like 4b (Drosophila)	note=Vestigial like 4b (Drosophila)
Mmac_g12975.t1	-11.4332	3.6797e-87	chr17	6679287	6683498	-	#N/A	#N/A	0
Mmac_g3891.t1	4.05011	1.21433e-07	chr11	6724853	6765140	-	ACTN2	Actinin, alpha 2	note=Actinin%2C alpha 2
Mmac_g17465.t1	-8.32436	1.88435e-37	chr2	6740387	6742998	+	-	Tubulin is the major constituent of microtubules. It binds two moles of GTP, one at an exchangeable site on the beta chain and one at a non-exchangeable site on the alpha chain	note=Tubulin is the major constituent of microtubules. It binds two moles of GTP%2C one at an exchangeable site on the beta chain and one at a non-exchangeable site on the alpha chain
Mmac_g32953.t1	-2.47105	0.0235914	chr5	6745574	6745834	-	SF3B5	Splicing factor 3b subunit 5	note=Splicing factor 3b subunit 5
Mmac_g17466.t1	-8.02179	1.72144e-35	chr2	6757550	6760123	-	-	Tubulin is the major constituent of microtubules. It binds two moles of GTP, one at an exchangeable site on the beta chain and one at a non-exchangeable site on the alpha chain	note=Tubulin is the major constituent of microtubules. It binds two moles of GTP%2C one at an exchangeable site on the beta chain and one at a non-exchangeable site on the alpha chain
Mmac_g17467.t1	-9.39078	9.79e-43	chr2	6761360	6763988	+	-	Tubulin is the major constituent of microtubules. It binds two moles of GTP, one at an exchangeable site on the beta chain and one at a non-exchangeable site on the alpha chain	note=Tubulin is the major constituent of microtubules. It binds two moles of GTP%2C one at an exchangeable site on the beta chain and one at a non-exchangeable site on the alpha chain
Mmac_g17468.t1	-7.25911	5.75339e-26	chr2	6784374	6786938	-	-	Tubulin is the major constituent of microtubules. It binds two moles of GTP, one at an exchangeable site on the beta chain and one at a non-exchangeable site on the alpha chain	note=Tubulin is the major constituent of microtubules. It binds two moles of GTP%2C one at an exchangeable site on the beta chain and one at a non-exchangeable site on the alpha chain
Mmac_g24661.t1	-4.283	1.04087e-05	chr24	6796956	6824590	-	ADAMTS3	ADAM metallopeptidase with thrombospondin type 1 motif, 3	ec number=3.4.24.14
Mmac_g14523.t1	-3.32965	0.000417364	chr18	6813064	6825216	+	RAC3	Ras-related C3 botulinum toxin substrate	note=Ras-related C3 botulinum toxin substrate
Mmac_g3895.t1	-2.60439	0.0127516	chr11	6815745	6829663	-	ECD	Ecdysoneless homolog (Drosophila)	note=Ecdysoneless homolog (Drosophila)
Mmac_g7080.t1	5.67423	6.8292e-09	chr13	6824099	6940689	+	STAB1	Stabilin 1	note=Stabilin 1
Mmac_g34633.t1	-2.76396	0.00188955	chr6	6846546	6881789	+	SENP6	SUMO1 sentrin specific peptidase	ec number=3.4.22.68
Mmac_g36230.t1	-2.26485	0.0339344	chr7	6855085	6873015	-	NOM1	Nucleolar protein with MIF4G domain 1	note=Nucleolar protein with MIF4G domain 1
Mmac_g36231.t1	-2.35239	0.0461393	chr7	6885042	6885452	+	-	nucleic acid binding	note=nucleic acid binding
Mmac_g11367.t1	3.64913	0.0047727	chr16	6903901	6911466	-	GFI1B	Growth factor independent 1B transcription repressor	note=Growth factor independent 1B transcription repressor
Mmac_g19384.t1	-4.23575	8.53949e-09	chr20	6915314	6933395	+	LMNA	Belongs to the intermediate filament family	note=Belongs to the intermediate filament family
Mmac_g12982.t1	-2.47782	0.0231537	chr17	6929523	6971317	-	TTI1	TELO2-interacting protein 1 homolog	note=TELO2-interacting protein 1 homolog
Mmac_g14527.t1	-4.64955	0.0174554	chr18	6931450	6935983	-	SLC16A3	monocarboxylate transporter	note=monocarboxylate transporter
Mmac_g17474.t1	-4.77224	2.55174e-09	chr2	6941963	6953045	-	-	Transmembrane protein 54	note=Transmembrane protein 54
Mmac_g20856.t1	2.52264	0.00677824	chr21	6956018	7001282	+	HECW2	HECT, C2 and WW domain containing E3 ubiquitin protein ligase	ec number=2.3.2.26
Mmac_g7081.t1	4.36724	8.3758e-06	chr13	6973053	7019235	-	STAB1	Stabilin 1	note=Stabilin 1
Mmac_g14530.t1	-3.06426	0.00210329	chr18	6999062	7016268	+	COIL	Coilin p80	note=Coilin p80
Mmac_g3903.t1	-2.5923	0.0268459	chr11	7016436	7026214	+	MTFR1L	Mitochondrial fission regulator 1-like	note=Mitochondrial fission regulator 1-like
Mmac_g12986.t1	-11.4804	9.95064e-80	chr17	7024376	7028905	+	#N/A	#N/A	0
Mmac_g23527.t1	-7.08017	0.0006448	chr23	7094536	7114604	+	NR4A1	Nuclear receptor subfamily 4, group A, member 1	note=Nuclear receptor subfamily 4%2C group A%2C member 1
Mmac_g17483.t1	-2.90159	0.000854934	chr2	7100716	7111541	+	FUCA1	Fucosidase, alpha-L- 1, tissue	cog=G
Mmac_g24670.t1	2.15914	0.0350322	chr24	7102778	7199892	-	SMARCA2	SWI SNF related, matrix associated, actin dependent regulator of chromatin, subfamily a, member 2	note=SWI SNF related%2C matrix associated%2C actin dependent regulator of chromatin%2C subfamily a%2C member 2
Mmac_g27183.t1	-10.0317	1.7156e-52	chr26	7140322	7142364	+	-	This protein promotes the GTP-dependent binding of aminoacyl-tRNA to the A-site of ribosomes during protein biosynthesis	note=This protein promotes the GTP-dependent binding of aminoacyl-tRNA to the A-site of ribosomes during protein biosynthesis
Mmac_g32968.t1	-3.74489	1.3366e-05	chr5	7145541	7276352	+	PRIM2	DNA primase is the polymerase that synthesizes small RNA primers for the Okazaki fragments made during discontinuous DNA replication	note=DNA primase is the polymerase that synthesizes small RNA primers for the Okazaki fragments made during discontinuous DNA replication
Mmac_g36241.t1	-2.50722	0.00685892	chr7	7154617	7167036	+	-	Helically-extended SH3 domain	note=Helically-extended SH3 domain
Mmac_g39628.t1	6.38714	3.33964e-20	chr9	7156907	7157986	-	-	apelin receptor	note=apelin receptor
Mmac_g9908.t1	-2.47871	0.0201783	chr15	7160938	7181372	+	USP16	Specifically deubiquitinates 'Lys-120' of histone H2A (H2AK119Ub), a specific tag for epigenetic transcriptional repression, thereby acting as a coactivator. Deubiquitination of histone H2A is a prerequisite for subsequent phosphorylation at 'Ser-11' of histone H3 (H3S10ph), and is required for chromosome segregation when cells enter into mitosis. Regulates Hox gene expression via histone H2A deu…	ec number=3.4.19.12
Mmac_g7089.t1	-7.92871	4.23606e-05	chr13	7189318	7201700	+	PXK	WH2 motif	note=WH2 motif
Mmac_g3906.t1	-2.70081	0.035978	chr11	7196810	7198910	+	#N/A	#N/A	0
Mmac_g7090.t1	-10.0681	3.2508e-10	chr13	7201732	7211306	-	PDHB	Pyruvate dehydrogenase	ec number=1.2.4.1%2C2.1.1.43
Mmac_g3907.t2	-3.69727	1.23049e-06	chr11	7202151	7205614	+	SPDYA	Speedy homolog A (Xenopus laevis)	note=Speedy homolog A (Xenopus laevis)
Mmac_g14534.t1	-3.89997	7.72643e-09	chr18	7212503	7226739	+	SUZ12	Suppressor of zeste 12 homolog (Drosophila)	note=Suppressor of zeste 12 homolog (Drosophila)
Mmac_g2486.t1	3.78625	0.00551124	chr10	7253878	7254939	-	C5AR1	C5a anaphylatoxin chemotactic receptor	note=C5a anaphylatoxin chemotactic receptor
Mmac_g38056.t1	-3.48503	0.00820873	chr8	7275392	7341124	+	ERBB4	V-erb-a erythroblastic leukemia viral oncogene homolog 4b (avian)	ec number=2.7.10.1
Mmac_g28366.t1	3.59183	0.0389639	chr27	7278897	7321361	+	SH3BP4	SH3 domain-binding protein	note=SH3 domain-binding protein
Mmac_g24675.t1	-3.83923	2.80043e-05	chr24	7326251	7328852	-	DMRT2	doublesex and mab-3 related transcription factor	note=doublesex and mab-3 related transcription factor
Mmac_g15995.t1	-2.82714	0.00345193	chr19	7334388	7344286	-	ACAT1	acetyl-Coenzyme A acetyltransferase 1 (acetoacetyl Coenzyme A thiolase)	ec number=2.3.1.9
Mmac_g24676.t1	3.43828	0.0159924	chr24	7342752	7347337	-	DMRT3	doublesex and mab-3 related transcription factor	note=doublesex and mab-3 related transcription factor
Mmac_g2492.t1	5.24144	5.32534e-11	chr10	7361069	7374018	-	PTX3	Pentraxin 3, long	note=Pentraxin 3%2C long
Mmac_g2491.t1	5.21661	6.69782e-06	chr10	7361069	7361698	-	PTX3	Pentraxin 3, long	note=Pentraxin 3%2C long
Mmac_g27189.t1	-2.35189	0.0493734	chr26	7369497	7382510	-	CHMP4C	Charged multivesicular body protein	note=Charged multivesicular body protein
Mmac_g12998.t1	-3.34148	0.000412636	chr17	7397678	7428118	+	DLGAP4	Discs, large (Drosophila) homolog-associated protein 4	note=Discs%2C large (Drosophila) homolog-associated protein 4
Mmac_g19393.t1	-2.3511	0.0361499	chr20	7406537	7416048	+	CPSF7	Cleavage and polyadenylation	note=Cleavage and polyadenylation
Mmac_g19394.t1	-2.54916	0.0383798	chr20	7422696	7423380	-	POLR2L	DNA-directed RNA polymerases I, II, and III subunit	note=DNA-directed RNA polymerases I%2C II%2C and III subunit
Mmac_g27193.t1	3.31741	0.0309392	chr26	7427044	7461076	+	SMPX	Small muscle protein, X-linked	note=Small muscle protein%2C X-linked
Mmac_g16002.t1	4.59922	4.05124e-05	chr19	7434946	7438488	-	MMP1	Belongs to the peptidase M10A family	ec number=3.4.24.17%2C3.4.24.22%2C3.4.24.34%2C3.4.24.65%2C3.4.24.7%2C3.4.24.80
Mmac_g31173.t1	3.38405	0.0012954	chr4	7435250	7449643	-	clec-86	Si ch211-154o6.6	note=Si ch211-154o6.6
Mmac_g11382.t1	-4.08736	8.294e-06	chr16	7439527	7474459	+	TBC1D13	TBC1 domain family, member 13	note=TBC1 domain family%2C member 13
Mmac_g34648.t1	8.28946	1.29243e-05	chr6	7443851	7444993	-	HTR1B	5-hydroxytryptamine (serotonin) receptor 1B	note=5-hydroxytryptamine (serotonin) receptor 1B
Mmac_g12999.t1	4.05661	3.21781e-05	chr17	7450145	7452910	-	MYL9	Myosin, light chain 9b, regulatory	note=Myosin%2C light chain 9b%2C regulatory
Mmac_g3923.t1	-2.40544	0.0470496	chr11	7464520	7492666	-	-	-	0
Mmac_g17497.t1	3.81684	6.53314e-05	chr2	7469557	7470649	-	FABP4	Belongs to the calycin superfamily. Fatty-acid binding protein (FABP) family	note=Belongs to the calycin superfamily. Fatty-acid binding protein (FABP) family
Mmac_g25882.t1	3.25033	0.00648081	chr25	7472390	7512788	-	Myo1B	microtubule motor activity	note=microtubule motor activity
Mmac_g11383.t1	4.24305	0.0285217	chr16	7483206	7484042	+	#N/A	#N/A	0
Mmac_g16005.t1	-6.34216	3.80283e-19	chr19	7504629	7505672	-	TSKU	Tsukushi small leucine rich proteoglycan homolog (Xenopus laevis)	note=Tsukushi small leucine rich proteoglycan homolog (Xenopus laevis)
Mmac_g16006.t1	-3.4947	0.000101212	chr19	7504629	7508119	-	TSKU	Tsukushi small leucine rich proteoglycan homolog (Xenopus laevis)	note=Tsukushi small leucine rich proteoglycan homolog (Xenopus laevis)
Mmac_g13001.t1	2.75098	0.00749542	chr17	7521903	7551774	+	SELE	Domain abundant in complement control proteins; SUSHI repeat; short complement-like repeat (SCR)	note=Domain abundant in complement control proteins%3B SUSHI repeat%3B short complement-like repeat (SCR)
Mmac_g31180.t1	-2.17038	0.0494821	chr4	7536675	7566000	-	SETDB1	Histone-lysine N-methyltransferase	ec number=2.1.1.43
Mmac_g24684.t1	-2.69812	0.00571	chr24	7553528	7555623	-	CTSL	Belongs to the peptidase C1 family	ec number=3.4.22.15%2C3.4.22.43
Mmac_g16011.t1	-4.4978	3.27316e-10	chr19	7583490	7593695	-	icln	Regulator of volume decrease after cellular swelling	note=Regulator of volume decrease after cellular swelling
Mmac_g19399.t1	-3.11328	0.00124383	chr20	7583562	7588424	+	CMTR2	Cap methyltransferase 2	ec number=2.1.1.296
Mmac_g11384.t2	4.22348	0.00249997	chr16	7590186	7618236	+	RALGDS	Ral guanine nucleotide dissociation	note=Ral guanine nucleotide dissociation
Mmac_g28383.t1	-2.97339	0.0160479	chr27	7640021	7707139	-	vwde	Von Willebrand factor D and EGF domain-containing protein-like	note=Von Willebrand factor D and EGF domain-containing protein-like
Mmac_g22235.t1	-7.08367	1.08388e-11	chr22	7654701	7668763	-	-	Belongs to the G-protein coupled receptor Fz Smo family	note=Belongs to the G-protein coupled receptor Fz Smo family
Mmac_g19401.t1	-3.2273	0.000367518	chr20	7668568	7680634	+	SLC38A7	Solute carrier family 38 member 7	note=Solute carrier family 38 member 7
Mmac_g16015.t1	-3.071	0.00208767	chr19	7678969	7680841	+	UCP2	Belongs to the mitochondrial carrier (TC 2.A.29) family	note=Belongs to the mitochondrial carrier (TC 2.A.29) family
Mmac_g34654.t1	3.48403	0.0103441	chr6	7680052	7741179	+	NT5E	Belongs to the 5'-nucleotidase family	ec number=3.1.3.5
Mmac_g19402.t1	-3.02245	0.00707199	chr20	7683683	7693821	+	MRPL21	ribosomal protein L21	note=ribosomal protein L21
Mmac_g32984.t1	4.2551	0.0122961	chr5	7719340	7724956	-	SORBS1	Sorbin and SH3	note=Sorbin and SH3
Mmac_g29479.t1	-2.63393	0.026616	chr3	7786125	7816743	+	PIGU	Phosphatidylinositol glycan anchor biosynthesis, class U	note=Phosphatidylinositol glycan anchor biosynthesis%2C class U
Mmac_g17516.t1	2.79347	0.00985522	chr2	7789868	7803442	-	STMN2	Belongs to the stathmin family	note=Belongs to the stathmin family
Mmac_g36273.t1	-3.60241	1.78158e-05	chr7	7796730	7823374	-	FGGY	FGGY carbohydrate kinase	note=FGGY carbohydrate kinase
Mmac_g22251.t1	2.69498	0.00607779	chr22	7815056	7842258	-	BMPER	endothelial regulator	note=endothelial regulator
Mmac_g34656.t1	4.24781	0.00306505	chr6	7826381	7827796	-	CNR1	Cannabinoid receptor	note=Cannabinoid receptor
Mmac_g36274.t1	-2.47521	0.0237675	chr7	7828424	7839381	-	TADA1	Transcriptional adaptor 1	note=Transcriptional adaptor 1
Mmac_g25899.t1	3.2017	0.0112075	chr25	7851620	7916958	-	LTBP3	Latent transforming growth factor beta binding protein 3	note=Latent transforming growth factor beta binding protein 3
Mmac_g16022.t1	-3.39306	0.00024308	chr19	7875129	7880619	-	-	Dehydrogenase reductase SDR family member	note=Dehydrogenase reductase SDR family member
Mmac_g16023.t1	-6.49833	1.51159e-21	chr19	7883879	7888392	-	DHRS13	Dehydrogenase reductase SDR family member	note=Dehydrogenase reductase SDR family member
Mmac_g309.t1	-2.65558	0.00692193	chr1	7886878	7905716	-	HCFC2	host cell factor	note=host cell factor
Mmac_g24688.t1	3.20591	9.58148e-05	chr24	7891951	7892439	-	#N/A	#N/A	0
Mmac_g24689.t1	3.15933	0.00495524	chr24	7892598	7893374	+	GAS1	Growth arrest-specific	note=Growth arrest-specific
Mmac_g19407.t1	-2.48995	0.0208645	chr20	7927398	7934321	-	TOLLIP	Toll interacting protein	note=Toll interacting protein
Mmac_g3941.t1	-4.08421	0.0436166	chr11	7940696	7994642	+	DLGAP2	Discs, large (Drosophila) homolog-associated protein 2a	note=Discs%2C large (Drosophila) homolog-associated protein 2a
Mmac_g32996.t1	3.24287	0.00291514	chr5	7947197	7949601	+	SRGN	Histone H3.v1-like	note=Histone H3.v1-like
Mmac_g39646.t1	4.34319	0.0387005	chr9	7953604	7963824	-	RNF122	Ring finger protein	note=Ring finger protein
Mmac_g13017.t1	-3.16382	0.00113583	chr17	7969838	7981926	+	ABHD4	Abhydrolase domain containing 4	ec number=2.3.1.51
Mmac_g32999.t1	-3.35025	0.000156089	chr5	7986530	8004316	+	SUPV3L1	Suppressor of var1, 3-like 1 (S. cerevisiae)	ec number=3.6.4.13
Mmac_g17521.t1	-7.44315	6.64701e-30	chr2	7997831	7999928	-	GMNN	Geminin, DNA replication inhibitor	note=Geminin%2C DNA replication inhibitor
Mmac_g11395.t1	-7.8622	3.54157e-38	chr16	8025951	8031799	+	AURKA	Aurora kinase A	ec number=2.7.11.1
Mmac_g13019.t1	-2.86349	0.00127334	chr17	8026965	8049255	-	RABGGTA	Rab geranylgeranyltransferase alpha subunit	ec number=2.5.1.60
Mmac_g19410.t1	-2.50595	0.0406046	chr20	8030721	8032703	-	#N/A	#N/A	0
Mmac_g11396.t1	3.95847	0.000458851	chr16	8035400	8059135	-	-	Si dkey-40c11.2	note=Si dkey-40c11.2
Mmac_g24695.t1	-2.53269	0.0403945	chr24	8035766	8059408	-	TARS	threonyl-tRNA synthetase	ec number=6.1.1.3
Mmac_g36286.t1	-10.3025	2.50586e-31	chr7	8151774	8163794	-	#N/A	#N/A	0
Mmac_g31196.t1	-6.65763	0.00339819	chr4	8153502	8162885	-	aqp10	Belongs to the MIP aquaporin (TC 1.A.8) family	note=Belongs to the MIP aquaporin (TC 1.A.8) family
Mmac_g22257.t1	3.63322	0.00303791	chr22	8181806	8194624	-	EAF1	factor 1	note=factor 1
Mmac_g39655.t1	5.57329	6.56926e-09	chr9	8228393	8254027	+	NR6A1	Nuclear receptor subfamily 6, group A, member	note=Nuclear receptor subfamily 6%2C group A%2C member
Mmac_g5504.t1	-5.16199	1.35432e-12	chr12	8241297	8245808	+	LCAT	Lecithin-cholesterol acyltransferase	ec number=2.3.1.43%2C3.1.1.5
Mmac_g34670.t1	2.63646	0.0108412	chr6	8259583	8261622	+	PNRC1	Proline-rich nuclear receptor coactivator	note=Proline-rich nuclear receptor coactivator
Mmac_g17533.t1	3.98124	0.0177252	chr2	8262340	8272686	-	mox	homeobox	note=homeobox
Mmac_g3948.t1	-2.72363	0.0196612	chr11	8274789	8285703	-	PPIE	PPIases accelerate the folding of proteins. It catalyzes the cis-trans isomerization of proline imidic peptide bonds in oligopeptides	ec number=5.2.1.8
Mmac_g25911.t1	3.11317	0.0166136	chr25	8282325	8294600	-	-	GTPase IMAP family member	note=GTPase IMAP family member
Mmac_g29493.t1	-4.90524	2.77586e-06	chr3	8299764	8303335	+	-	Nidogen-like	note=Nidogen-like
Mmac_g38082.t1	3.70363	0.00147546	chr8	8321925	8403998	-	CALCRL	Calcitonin gene-related peptide type 1	note=Calcitonin gene-related peptide type 1
Mmac_g3950.t1	-10.5919	4.77433e-58	chr11	8324026	8328394	-	-	Zona pellucida-like domain	note=Zona pellucida-like domain
Mmac_g17537.t1	-2.71226	0.00123213	chr2	8374295	8379287	+	RBBP4	Retinoblastoma binding protein 4	note=Retinoblastoma binding protein 4
Mmac_g39659.t1	-3.29112	0.000110636	chr9	8400347	8403353	+	TUBB4A	Tubulin is the major constituent of microtubules. It binds two moles of GTP, one at an exchangeable site on the beta chain and one at a non-exchangeable site on the alpha chain	note=Tubulin is the major constituent of microtubules. It binds two moles of GTP%2C one at an exchangeable site on the beta chain and one at a non-exchangeable site on the alpha chain
Mmac_g38083.t1	3.50537	0.000225863	chr8	8409056	8490022	-	TFPI	Tissue factor pathway inhibitor	note=Tissue factor pathway inhibitor
Mmac_g19415.t1	-2.32584	0.0119794	chr20	8409222	8434094	+	-	Cytoskeleton associated protein 5	note=Cytoskeleton associated protein 5
Mmac_g319.t1	3.14725	0.0177135	chr1	8410488	8420660	+	TMTC1	Transmembrane and	note=Transmembrane and
Mmac_g7107.t1	3.46324	0.000328509	chr13	8435460	8443787	-	DAG1	Dystroglycan 1	note=Dystroglycan 1
Mmac_g33015.t1	4.55256	3.55037e-07	chr5	8443148	8451884	-	SNCG	Belongs to the synuclein family	note=Belongs to the synuclein family
Mmac_g20911.t1	-5.30955	3.03331e-09	chr21	8443672	8456390	-	-	Interferon-induced protein 44-like	note=Interferon-induced protein 44-like
Mmac_g39661.t1	-4.23765	1.71861e-07	chr9	8469329	8478584	-	-	Si dkey-90l8.3	note=Si dkey-90l8.3
Mmac_g22267.t1	4.37263	5.27259e-06	chr22	8482609	8484592	+	TAGLN	Belongs to the calponin family	note=Belongs to the calponin family
Mmac_g17541.t1	3.98467	2.84695e-06	chr2	8485600	8498159	+	KIAA1522	protein KIAA1522 homolog isoform X1	note=protein KIAA1522 homolog isoform X1
Mmac_g39663.t1	4.74255	0.00666563	chr9	8489200	8496951	-	-	Cysteine-rich, angiogenic inducer 61 like	note=Cysteine-rich%2C angiogenic inducer 61 like
Mmac_g323.t1	-4.22366	0.00681947	chr1	8495714	8504181	-	TSPAN19	Tetraspanin 19	note=Tetraspanin 19
Mmac_g33019.t1	4.64114	0.00111101	chr5	8516805	8560810	+	MMRN2	Multimerin	note=Multimerin
Mmac_g36299.t1	-2.72458	0.0347788	chr7	8526994	8574721	+	PHACTR1	Phosphatase and actin regulator	note=Phosphatase and actin regulator
Mmac_g14568.t1	4.00811	0.0011515	chr18	8533588	8552903	-	RAMP2	Receptor (G protein-coupled) activity modifying protein 2	note=Receptor (G protein-coupled) activity modifying protein 2
Mmac_g326.t1	3.05102	0.0216992	chr1	8551260	8581328	-	SHANK3	SH3 and multiple ankyrin repeat domains	note=SH3 and multiple ankyrin repeat domains
Mmac_g27225.t1	3.88044	0.000193677	chr26	8589308	8594028	+	HHLA2	Immunoglobulin V-set domain	note=Immunoglobulin V-set domain
Mmac_g327.t1	-3.67214	1.53838e-05	chr1	8590427	8593077	-	-	Cerebral dopamine neurotrophic factor	note=Cerebral dopamine neurotrophic factor
Mmac_g14571.t1	3.47238	0.0165171	chr18	8592670	8635133	+	EZH1	Enhancer of zeste 1 polycomb repressive complex 2 subunit	ec number=2.1.1.43
Mmac_g328.t1	-3.05069	0.00209164	chr1	8597129	8608165	+	HSPA14	heat shock	note=heat shock
Mmac_g20915.t1	-2.44388	0.0179317	chr21	8605190	8626014	-	FAM83G	Family with sequence similarity 83 member G	note=Family with sequence similarity 83 member G
Mmac_g27226.t1	-3.91324	4.2117e-07	chr26	8608471	8619769	-	KIAA1524	Zgc 174160	note=Zgc 174160
Mmac_g330.t1	-3.14859	0.00214306	chr1	8626489	8626927	+	MEIG1	Meiosis expressed gene 1	note=Meiosis expressed gene 1
Mmac_g9946.t1	-4.69641	0.0177135	chr15	8645464	8651018	+	-	Secreted frizzled-related protein 2-like	note=Secreted frizzled-related protein 2-like
Mmac_g33022.t1	-4.95996	0.0008683	chr5	8653523	8656513	-	LDB3	LIM domain binding 3b	note=LIM domain binding 3b
Mmac_g11414.t1	3.6178	0.000411778	chr16	8655640	8800158	-	CCBE1	Collagen and calcium binding EGF domains 1	note=Collagen and calcium binding EGF domains 1
Mmac_g27228.t1	-5.85446	4.73126e-15	chr26	8656812	8672985	+	PLCXD2	Phosphatidylinositol-specific phospholipase C, X domain containing 2	note=Phosphatidylinositol-specific phospholipase C%2C X domain containing 2
Mmac_g9947.t1	-2.44748	0.0215349	chr15	8667133	8675238	-	ANAPC15	complex, subunit	note=complex%2C subunit
Mmac_g9948.t1	2.94553	0.0118908	chr15	8682158	8697394	+	FOLR1	Folate receptor	note=Folate receptor
Mmac_g36308.t1	2.6379	0.0329317	chr7	8685738	8722419	+	PHLPP1	PH domain and leucine rich repeat protein phosphatase 1	ec number=3.1.3.16
Mmac_g29498.t1	6.95738	6.9871e-05	chr3	8699945	8702013	+	#N/A	#N/A	0
Mmac_g29499.t1	6.18376	5.14029e-08	chr3	8702052	8705452	+	ASIP	Agouti signaling protein	note=Agouti signaling protein
Mmac_g24716.t1	-3.26704	0.000407422	chr24	8759592	8764856	+	SMN1	Survival motor neuron	note=Survival motor neuron
Mmac_g5530.t2	3.35587	0.000146319	chr12	8762653	8801587	-	MET	Hepatocyte growth factor	ec number=2.7.10.1
Mmac_g34684.t1	-2.42325	0.0235339	chr6	8770765	8783215	-	NUP43	Nucleoporin	note=Nucleoporin
Mmac_g36310.t1	-8.1687	9.11745e-06	chr7	8775979	8808962	+	ST6GALNAC1	ST6 (alpha-N-acetyl-neuraminyl-2,3-beta-galactosyl-1,3)-N-acetylgalactosaminide alpha-2,6-sialyltransferase 1	cog=G
Mmac_g29503.t1	3.55989	0.00217829	chr3	8777302	8782230	-	TUBB1	Tubulin is the major constituent of microtubules. It binds two moles of GTP, one at an exchangeable site on the beta chain and one at a non-exchangeable site on the alpha chain	note=Tubulin is the major constituent of microtubules. It binds two moles of GTP%2C one at an exchangeable site on the beta chain and one at a non-exchangeable site on the alpha chain
Mmac_g28410.t1	-5.52274	0.0250305	chr27	8789705	8799786	+	-	Belongs to the sulfotransferase 1 family	ec number=2.8.2.1%2C2.8.2.2%2C2.8.2.3%2C2.8.2.4
Mmac_g5532.t1	4.09255	0.0202883	chr12	8818245	8819438	-	MET	Hepatocyte growth factor	ec number=2.7.10.1
Mmac_g39672.t1	-4.1581	2.84038e-08	chr9	8821530	8841350	+	UBE2D4	Belongs to the ubiquitin-conjugating enzyme family	ec number=2.3.2.23
Mmac_g38094.t1	3.72523	0.0005919	chr8	8839210	8909646	-	COL5A2	collagen	note=collagen
Mmac_g336.t1	-2.81273	0.00680288	chr1	8848584	8867927	-	SVOPL	SVOP-like	note=SVOP-like
Mmac_g3974.t1	-2.81159	0.0161861	chr11	8906474	8907694	+	SAYSD1	SAYSVFN motif domain containing 1	note=SAYSVFN motif domain containing 1
Mmac_g339.t1	2.65411	0.0234067	chr1	8915109	8928195	-	-	Poly (ADP-ribose) polymerase	ec number=2.4.2.30
Mmac_g5537.t1	3.61864	0.037037	chr12	8918010	8919203	-	MET	Hepatocyte growth factor	ec number=2.7.10.1
Mmac_g29510.t1	-3.74063	1.75823e-05	chr3	8926818	8928212	+	#N/A	#N/A	0
Mmac_g5538.t1	3.0495	0.00846123	chr12	8936164	8943160	-	CAV1	May act as a scaffolding protein within caveolar membranes. Interacts directly with G-protein alpha subunits and can functionally regulate their activity	note=May act as a scaffolding protein within caveolar membranes. Interacts directly with G-protein alpha subunits and can functionally regulate their activity
Mmac_g39676.t1	-4.44056	2.88253e-10	chr9	8945964	8953413	+	GINS4	DNA replication complex GINS protein	note=DNA replication complex GINS protein
Mmac_g5539.t1	2.94249	0.0398101	chr12	8949700	8954181	-	CAV2	May act as a scaffolding protein within caveolar membranes. Interacts directly with G-protein alpha subunits and can functionally regulate their activity	note=May act as a scaffolding protein within caveolar membranes. Interacts directly with G-protein alpha subunits and can functionally regulate their activity
Mmac_g14581.t1	-3.14515	0.000483382	chr18	8961834	8971420	+	PSMC3IP	PSMC3 interacting protein	note=PSMC3 interacting protein
Mmac_g22272.t1	3.80211	0.000623721	chr22	8964909	8979730	-	AADAC	Arylacetamide	ec number=3.1.1.3
Mmac_g29514.t1	-3.12331	0.000108432	chr3	8977024	8983094	+	NUDT3	Nudix (nucleoside diphosphate linked moiety X)-type motif	ec number=3.6.1.52
Mmac_g27236.t1	-3.03977	0.0016032	chr26	8982406	9014961	+	-	Solute carrier family 51, alpha subunit	note=Solute carrier family 51%2C alpha subunit
Mmac_g39679.t1	-2.60455	0.0066447	chr9	9018277	9029583	+	POLR3D	Polymerase (RNA) III (DNA directed) polypeptide D	note=Polymerase (RNA) III (DNA directed) polypeptide D
Mmac_g16059.t1	-4.53674	3.72546e-11	chr19	9018357	9025402	+	AKAP1	anchor protein	note=anchor protein
Mmac_g27239.t1	-2.85792	0.0202742	chr26	9079614	9098492	+	POLA1	Polymerase (DNA directed), alpha 1	ec number=2.7.7.7
Mmac_g22274.t1	4.35639	0.0441977	chr22	9084935	9086851	+	IGSF10	Immunoglobulin superfamily member	note=Immunoglobulin superfamily member
Mmac_g31230.t1	2.43438	0.01347	chr4	9091640	9125960	+	BCAM	Basal cell adhesion	note=Basal cell adhesion
Mmac_g5545.t1	-3.05484	9.9605e-05	chr12	9096116	9104207	-	CEP41	Centrosomal protein	note=Centrosomal protein
Mmac_g33038.t1	-2.18799	0.0481347	chr5	9134264	9154757	-	NDST2	N-deacetylase N-sulfotransferase	note=N-deacetylase N-sulfotransferase
Mmac_g33039.t1	-2.48716	0.0424539	chr5	9167318	9168355	-	NDST2	N-deacetylase N-sulfotransferase	note=N-deacetylase N-sulfotransferase
Mmac_g31235.t1	-4.74015	1.3751e-10	chr4	9225194	9226804	-	APOE	apolipoprotein	note=apolipoprotein
Mmac_g22282.t1	-4.96938	1.88069e-12	chr22	9230802	9236287	+	WDR53	WD repeat domain 53	note=WD repeat domain 53
Mmac_g5550.t1	3.46458	5.59947e-05	chr12	9231524	9234049	+	DUSP6	Belongs to the protein-tyrosine phosphatase family. Non-receptor class dual specificity subfamily	ec number=3.1.3.16%2C3.1.3.48
Mmac_g17564.t1	3.3602	0.000815004	chr2	9252552	9253616	+	gja4	One gap junction consists of a cluster of closely packed pairs of transmembrane channels, the connexons, through which materials of low MW diffuse from one cell to a neighboring cell	note=One gap junction consists of a cluster of closely packed pairs of transmembrane channels%2C the connexons%2C through which materials of low MW diffuse from one cell to a neighboring cell
Mmac_g39689.t1	4.3507	0.00118589	chr9	9263290	9342365	-	ANTXR1	Anthrax toxin receptor	note=Anthrax toxin receptor
Mmac_g24736.t2	-3.59024	0.00719937	chr24	9270627	9281986	+	-	Ricin-type beta-trefoil	note=Ricin-type beta-trefoil
Mmac_g38098.t1	-4.10269	0.00320309	chr8	9310253	9316810	-	TTN	Titin-like	ec number=2.7.11.1
Mmac_g24740.t1	-3.64612	8.83383e-07	chr24	9412982	9419579	-	POC5	POC5 centriolar protein homolog (Chlamydomonas)	note=POC5 centriolar protein homolog (Chlamydomonas)
Mmac_g11424.t1	3.70475	0.000754025	chr16	9455428	9458819	+	ESM1	Endothelial cell-specific molecule 1	note=Endothelial cell-specific molecule 1
Mmac_g5553.t1	3.01331	0.01958	chr12	9456122	9484011	+	KITLG	Kit ligand	note=Kit ligand
Mmac_g11425.t1	4.12612	0.00105747	chr16	9484183	9485271	-	ackr3	Atypical chemokine receptor	note=Atypical chemokine receptor
Mmac_g19436.t1	-9.4257	6.16491e-16	chr20	9485915	9488523	-	#N/A	#N/A	0
Mmac_g19438.t1	-2.68292	0.0066485	chr20	9489272	9492678	-	HTATIP2	HIV-1 Tat interactive protein 2	note=HIV-1 Tat interactive protein 2
Mmac_g28440.t1	4.85276	7.6355e-05	chr27	9505510	9545149	+	CAPN2	Calpain 2, (m II) large subunit	ec number=3.4.22.53%2C3.4.22.54
Mmac_g29544.t1	4.04159	7.83788e-05	chr3	9520068	9525245	-	CSRP1	Cysteine and glycine-rich protein	note=Cysteine and glycine-rich protein
Mmac_g13053.t1	4.20286	0.0110425	chr17	9525436	9531468	+	C1QTNF7	C1q and tumor necrosis factor related protein 7	note=C1q and tumor necrosis factor related protein 7
Mmac_g8474.t1	4.67122	1.28082e-05	chr14	9543408	9550821	-	KIAA1462	Junctional protein associated with coronary artery	note=Junctional protein associated with coronary artery
Mmac_g28441.t2	-2.73374	0.00410056	chr27	9549333	9559633	-	AARS2	Catalyzes the attachment of alanine to tRNA(Ala) in a two-step reaction alanine is first activated by ATP to form Ala- AMP and then transferred to the acceptor end of tRNA(Ala). Also edits incorrectly charged tRNA(Ala) via its editing domain	ec number=6.1.1.7
Mmac_g31248.t1	-2.72842	0.0418462	chr4	9551822	9566259	-	hch-1	metalloendopeptidase activity	ec number=3.4.24.21%2C3.4.24.63
Mmac_g28441.t1	-2.61602	0.0175518	chr27	9560810	9588395	-	AARS2	Catalyzes the attachment of alanine to tRNA(Ala) in a two-step reaction alanine is first activated by ATP to form Ala- AMP and then transferred to the acceptor end of tRNA(Ala). Also edits incorrectly charged tRNA(Ala) via its editing domain	ec number=6.1.1.7
Mmac_g3990.t1	-3.38968	0.000284418	chr11	9593527	9594560	+	#N/A	#N/A	0
Mmac_g8475.t1	-2.60322	0.0160479	chr14	9635043	9648167	-	MTPAP	Mitochondrial poly(A) polymerase	ec number=2.7.7.19
Mmac_g24745.t1	-2.51479	0.0149889	chr24	9646120	9716573	-	SSBP2	Single-stranded DNA binding protein 2	note=Single-stranded DNA binding protein 2
Mmac_g33053.t1	-3.75698	9.82467e-08	chr5	9653507	9672515	+	DNA2	DNA replication helicase 2 homolog (yeast)	ec number=2.10.1.1%2C2.7.7.75%2C3.6.4.12
Mmac_g25950.t1	-7.79232	3.81659e-05	chr25	9666429	9666815	+	-	Histone 2A	note=Histone 2A
Mmac_g25951.t1	-5.43389	1.40985e-08	chr25	9667519	9667929	+	HIST2H3A	Core histone H2A/H2B/H3/H4	note=Core histone H2A/H2B/H3/H4
Mmac_g25954.t1	-7.79232	3.81659e-05	chr25	9674291	9674677	+	-	Histone 2A	note=Histone 2A
Mmac_g34704.t1	-3.09082	0.000517711	chr6	9708999	9724808	-	KATNA1	Catalytic subunit of a complex which severs microtubules in an ATP-dependent manner. Microtubule severing may promote rapid reorganization of cellular microtubule arrays and the release of microtubules from the centrosome following nucleation	ec number=3.6.4.3
Mmac_g5560.t1	-3.12868	0.000416558	chr12	9709608	9726113	+	ARNTL	Aryl hydrocarbon receptor nuclear translocator-like	note=Aryl hydrocarbon receptor nuclear translocator-like
Mmac_g14596.t1	-3.02049	0.00120956	chr18	9734980	9759525	+	C17orf53	Chromosome 17 open reading frame 53	note=Chromosome 17 open reading frame 53
Mmac_g22302.t1	-2.81974	0.00572439	chr22	9754975	9769477	+	WBSCR22	BUD23, rRNA methyltransferase and ribosome maturation factor	ec number=2.1.1.309
Mmac_g29549.t1	-4.22907	0.000360948	chr3	9790210	9815015	+	SYT2	Synaptotagmin II	note=Synaptotagmin II
Mmac_g5565.t1	-3.57049	0.0015457	chr12	9799290	9899655	-	-	polypeptide N-acetylgalactosaminyltransferase	cog=O
Mmac_g11435.t1	2.15237	0.0449317	chr16	9816542	9830973	-	GSN	Gelsolin a	note=Gelsolin a
Mmac_g39703.t1	-2.66243	0.00829377	chr9	9822880	9831774	-	UBL4A	Ubiquitin-like	note=Ubiquitin-like
Mmac_g29550.t1	-2.68942	0.00557126	chr3	9828740	9830892	+	MANBAL	Mannosidase, beta A, lysosomal-like	note=Mannosidase%2C beta A%2C lysosomal-like
Mmac_g19445.t1	-2.69214	0.00207137	chr20	9834147	9843449	+	E2F8	Transcription factor	note=Transcription factor
Mmac_g20955.t2	6.30384	0.0106953	chr21	9842853	9845228	+	TLR2	Toll-like receptor	note=Toll-like receptor
Mmac_g28452.t1	3.97765	0.0414012	chr27	9854173	9855201	+	-	-	0
Mmac_g33058.t2	3.3338	0.0265167	chr5	9861612	9862571	-	CDC42EP3	CDC42 effector protein (Rho GTPase binding) 3	note=CDC42 effector protein (Rho GTPase binding) 3
Mmac_g29554.t1	-5.11537	4.45208e-11	chr3	9887989	9890177	-	UBE2C	ubiquitin-conjugating enzyme	ec number=2.3.2.23
Mmac_g29555.t1	-3.0139	0.000872807	chr3	9893166	9908593	-	DNTTIP1	Deoxynucleotidyltransferase, terminal, interacting protein 1	note=Deoxynucleotidyltransferase%2C terminal%2C interacting protein 1
Mmac_g19450.t1	-2.76056	0.0345032	chr20	9916045	9996360	-	MPPED2	Metallophosphoesterase domain containing	note=Metallophosphoesterase domain containing
Mmac_g39707.t1	-3.97841	9.99033e-08	chr9	9948823	9972785	+	-	Acyl-CoA synthetase long-chain family member 2	ec number=6.2.1.3
Mmac_g7146.t1	3.55013	0.00106209	chr13	9951414	9953202	-	ERRFI1	ERBB receptor feedback inhibitor	note=ERBB receptor feedback inhibitor
Mmac_g29559.t1	4.75005	2.06886e-06	chr3	9952758	9966108	+	PLTP	Phospholipid transfer protein	note=Phospholipid transfer protein
Mmac_g36343.t1	-2.26335	0.0340837	chr7	9969989	9996919	+	DHX30	DEAH (Asp-Glu-Ala-His) box helicase 30	ec number=3.6.4.13
Mmac_g24750.t1	3.86792	0.00692193	chr24	9971037	9983667	-	hapln1	Hyaluronan and proteoglycan link protein	note=Hyaluronan and proteoglycan link protein
Mmac_g20959.t1	2.84704	0.00225456	chr21	9973141	9987526	-	-	Vascular associated protein	note=Vascular associated protein
Mmac_g20961.t1	-3.11337	6.24652e-05	chr21	10012196	10030563	-	PALB2	Partner and localizer of	note=Partner and localizer of
Mmac_g33064.t2	4.94145	0.00145188	chr5	10014239	10017636	-	CYP1B1	Cytochrome P450, family 1, subfamily B, polypeptide 1	ec number=1.14.14.1
Mmac_g33064.t1	-6.18072	0.0146331	chr5	10014239	10017633	-	CYP1B1	Cytochrome P450, family 1, subfamily B, polypeptide 1	ec number=1.14.14.1
Mmac_g28460.t2	3.45316	0.0295825	chr27	10018771	10032816	+	SIGLEC1	Immunoglobulin domain	note=Immunoglobulin domain
Mmac_g22311.t1	3.0666	0.0393511	chr22	10033634	10037358	+	-	Belongs to the peptidase C14A family	ec number=3.4.22.61
Mmac_g20962.t1	-6.35464	1.84586e-24	chr21	10037357	10044099	+	PLK1	Serine threonine-protein kinase	ec number=2.7.11.21
Mmac_g20964.t1	-2.69061	0.0034264	chr21	10076657	10103162	+	CHTF18	CTF18, chromosome transmission fidelity factor 18 homolog (S. cerevisiae)	note=CTF18%2C chromosome transmission fidelity factor 18 homolog (S. cerevisiae)
Mmac_g22314.t1	8.23867	5.74316e-06	chr22	10077129	10088937	+	-	Immunoglobulin	note=Immunoglobulin
Mmac_g22314.t2	2.80194	0.0294656	chr22	10077189	10088937	+	-	Immunoglobulin	note=Immunoglobulin
Mmac_g7149.t1	2.87153	0.0119977	chr13	10096973	10122542	-	SLC45A1	Solute carrier family 45 member 1	note=Solute carrier family 45 member 1
Mmac_g33065.t1	-4.26898	2.18196e-06	chr5	10111974	10113925	+	NANP	N-acetylneuraminic acid phosphatase	ec number=3.1.3.29
Mmac_g20971.t1	-5.71857	0.00289141	chr21	10131279	10131665	-	HIST2H2AB	Histone 2A	note=Histone 2A
Mmac_g20974.t1	-5.72347	5.11878e-09	chr21	10138018	10138392	-	HIST1H2BA	Histone H2B	note=Histone H2B
Mmac_g16100.t1	2.87912	0.0439753	chr19	10141629	10144925	-	NRIP1	Nuclear receptor interacting protein	note=Nuclear receptor interacting protein
Mmac_g20976.t1	-3.75163	0.00161315	chr21	10144709	10145119	-	HIST2H3A	Core histone H2A/H2B/H3/H4	note=Core histone H2A/H2B/H3/H4
Mmac_g20977.t1	-6.80409	2.31278e-06	chr21	10145724	10146110	-	HIST2H2AB	Histone 2A	note=Histone 2A
Mmac_g33070.t1	-3.84402	6.1857e-05	chr5	10172950	10189569	+	TM9SF3	transmembrane 9 superfamily member	note=transmembrane 9 superfamily member
Mmac_g7153.t1	3.92294	0.000422058	chr13	10212046	10224164	+	TNFRSF1B	Tumor necrosis factor receptor superfamily member	note=Tumor necrosis factor receptor superfamily member
Mmac_g36356.t1	-3.83646	0.0257854	chr7	10227454	10229298	+	-	C-type lectin (CTL) or carbohydrate-recognition domain (CRD)	note=C-type lectin (CTL) or carbohydrate-recognition domain (CRD)
Mmac_g33074.t1	-2.73838	0.00602543	chr5	10228496	10277612	+	IDE	insulin-degrading	ec number=3.4.24.56
Mmac_g11442.t1	-2.77603	0.00203932	chr16	10262192	10269345	-	WDR5	WD repeat domain 5	note=WD repeat domain 5
Mmac_g11444.t1	-3.29239	2.5258e-05	chr16	10283615	10289651	+	BRD3	Bromodomain containing 3a	ec number=2.1.1.260
Mmac_g367.t1	3.09759	0.0476084	chr1	10291520	10317965	-	TSPAN12	Tetraspanin 12	note=Tetraspanin 12
Mmac_g4001.t1	-3.62622	2.25801e-06	chr11	10301404	10315262	+	EDARADD	EDAR-associated death domain	note=EDAR-associated death domain
Mmac_g4002.t1	-2.76242	0.00234788	chr11	10319572	10331469	-	AHNAK	Neuroblast differentiation-associated protein	note=Neuroblast differentiation-associated protein
Mmac_g7158.t1	3.48531	0.00333549	chr13	10336655	10346415	+	ZNF362	zinc finger protein	note=zinc finger protein
Mmac_g13078.t1	6.03478	6.67978e-06	chr17	10359153	10360865	-	RAI2	Retinoic acid induced 2	note=Retinoic acid induced 2
Mmac_g5581.t1	3.74053	0.00677824	chr12	10362338	10399916	-	-	SNF related kinase b	ec number=2.7.11.1
Mmac_g4003.t1	-3.93473	1.00143e-07	chr11	10371251	10392018	-	EXO1	Exonuclease 1	note=Exonuclease 1
Mmac_g7160.t1	6.25629	0.00381666	chr13	10382781	10386600	+	EMP3	Epithelial membrane protein	note=Epithelial membrane protein
Mmac_g25974.t1	3.62624	0.0369458	chr25	10397475	10399413	-	-	GTPase IMAP family member	note=GTPase IMAP family member
Mmac_g16108.t1	2.61349	0.0480232	chr19	10427570	10431088	+	SERPINH1	Serpin peptidase inhibitor, clade H (heat shock protein 47), member 1a	note=Serpin peptidase inhibitor%2C clade H (heat shock protein 47)%2C member 1a
Mmac_g7165.t1	3.57444	0.000235489	chr13	10459499	10478387	-	PER3	Period homolog 3 (Drosophila)	note=Period homolog 3 (Drosophila)
Mmac_g31272.t1	2.85064	0.0198437	chr4	10477468	10477941	-	-	S-100/ICaBP type calcium binding domain	note=S-100/ICaBP type calcium binding domain
Mmac_g39722.t1	-6.18519	6.94227e-21	chr9	10489467	10490304	+	NKX3-1	homeobox	note=homeobox
Mmac_g31273.t1	4.11973	0.0207881	chr4	10505931	10506481	+	-	S-100/ICaBP type calcium binding domain	note=S-100/ICaBP type calcium binding domain
Mmac_g33078.t1	-3.42198	7.51822e-05	chr5	10506570	10508439	-	CCNJ	Belongs to the cyclin family	note=Belongs to the cyclin family
Mmac_g31274.t1	3.01276	0.0374781	chr4	10528965	10530991	-	S100A10	S100 calcium binding protein	note=S100 calcium binding protein
Mmac_g27264.t1	-2.92402	0.0361034	chr26	10536047	10580895	-	-	-	0
Mmac_g16111.t1	-2.2459	0.0276382	chr19	10539360	10550057	+	NUP155	Nuclear pore complex protein	note=Nuclear pore complex protein
Mmac_g374.t1	3.09042	0.00698398	chr1	10546774	10620562	+	STAB2	Stabilin 2	note=Stabilin 2
Mmac_g5586.t1	-3.27833	0.000382812	chr12	10552568	10561822	+	GINS3	GINS complex subunit 3	note=GINS complex subunit 3
Mmac_g22330.t1	3.14255	0.0118021	chr22	10555041	10609649	+	CARD8	Si dkeyp-97b10.3	note=Si dkeyp-97b10.3
Mmac_g25981.t1	-7.79232	3.81659e-05	chr25	10575863	10576249	+	-	Histone 2A	note=Histone 2A
Mmac_g25982.t1	-5.43389	1.40985e-08	chr25	10576957	10577367	+	HIST2H3A	Core histone H2A/H2B/H3/H4	note=Core histone H2A/H2B/H3/H4
Mmac_g25983.t1	-5.21059	9.54533e-08	chr25	10578487	10578798	+	-	Centromere kinetochore component CENP-T histone fold	note=Centromere kinetochore component CENP-T histone fold
Mmac_g25984.t1	-4.07298	0.00731128	chr25	10579595	10579969	+	HIST1H2BA	Histone H2B	note=Histone H2B
Mmac_g25986.t1	-7.79232	3.81659e-05	chr25	10589556	10589942	+	-	Histone 2A	note=Histone 2A
Mmac_g25987.t1	-5.92127	4.48225e-05	chr25	10590648	10591058	+	HIST2H3A	Core histone H2A/H2B/H3/H4	note=Core histone H2A/H2B/H3/H4
Mmac_g25988.t1	-5.35933	0.00115864	chr25	10592178	10592489	+	-	Centromere kinetochore component CENP-T histone fold	note=Centromere kinetochore component CENP-T histone fold
Mmac_g25989.t1	-7.41969	3.13623e-12	chr25	10593287	10593661	+	HIST1H2BA	Histone H2B	note=Histone H2B
Mmac_g20987.t1	-3.05711	0.00187333	chr21	10593806	10607855	-	UBN1	Ubinuclein	note=Ubinuclein
Mmac_g25991.t1	-5.73443	1.32128e-09	chr25	10602086	10602472	+	-	Histone 2A	note=Histone 2A
Mmac_g25992.t1	-5.43389	1.40985e-08	chr25	10603178	10603588	+	HIST2H3A	Core histone H2A/H2B/H3/H4	note=Core histone H2A/H2B/H3/H4
Mmac_g25993.t1	-7.41969	3.13623e-12	chr25	10605796	10606170	+	HIST1H2BA	Histone H2B	note=Histone H2B
Mmac_g25995.t1	-7.79232	3.81659e-05	chr25	10612225	10612611	-	-	Histone 2A	note=Histone 2A
Mmac_g25997.t1	-6.75917	0.0022751	chr25	10620986	10621360	-	HIST1H2BA	Histone H2B	note=Histone H2B
Mmac_g25998.t1	-5.35933	0.00115864	chr25	10622139	10622450	-	-	Centromere kinetochore component CENP-T histone fold	note=Centromere kinetochore component CENP-T histone fold
Mmac_g25999.t1	-5.92127	4.48225e-05	chr25	10623518	10623928	-	HIST2H3A	Core histone H2A/H2B/H3/H4	note=Core histone H2A/H2B/H3/H4
Mmac_g26000.t1	-6.75917	0.0022751	chr25	10627908	10628282	-	HIST1H2BA	Histone H2B	note=Histone H2B
Mmac_g26001.t1	-5.35933	0.00115864	chr25	10629061	10629372	-	-	Centromere kinetochore component CENP-T histone fold	note=Centromere kinetochore component CENP-T histone fold
Mmac_g27267.t1	4.27953	0.00212353	chr26	10629646	10695418	-	ZFHX4	Zinc finger homeobox	note=Zinc finger homeobox
Mmac_g26004.t1	-4.8307	4.46691e-06	chr25	10635943	10636254	-	-	Centromere kinetochore component CENP-T histone fold	note=Centromere kinetochore component CENP-T histone fold
Mmac_g26006.t1	-7.79232	3.81659e-05	chr25	10638479	10638865	-	-	Histone 2A	note=Histone 2A
Mmac_g7169.t1	-6.91546	1.35057e-05	chr13	10644061	10648289	-	PER3	Period homolog 3 (Drosophila)	note=Period homolog 3 (Drosophila)
Mmac_g38119.t1	4.88173	4.47558e-05	chr8	10649982	10720632	+	ITGA4	integrin	note=integrin
Mmac_g19470.t1	3.25963	0.0126897	chr20	10667004	10686816	-	SLC29A1	Equilibrative nucleoside transporter	note=Equilibrative nucleoside transporter
Mmac_g7170.t1	-5.19706	5.59177e-05	chr13	10675593	10688605	-	PER3	Period homolog 3 (Drosophila)	note=Period homolog 3 (Drosophila)
Mmac_g5590.t1	3.4237	0.00486266	chr12	10679820	10684647	-	-	Olfactomedin-4-like	note=Olfactomedin-4-like
Mmac_g5591.t1	3.3795	0.00163368	chr12	10688261	10694121	+	-	Olfactomedin-like domains	note=Olfactomedin-like domains
Mmac_g26008.t1	-4.67385	5.02943e-06	chr25	10694860	10696071	+	#N/A	#N/A	0
Mmac_g23604.t1	-2.66032	0.014855	chr23	10704032	10711993	-	TMA16	Translation machinery associated 16 homolog (S. cerevisiae)	note=Translation machinery associated 16 homolog (S. cerevisiae)
Mmac_g7171.t1	-6.58746	0.00414664	chr13	10706187	10707302	-	VAMP3	vesicle-associated membrane protein 3	note=vesicle-associated membrane protein 3
Mmac_g19472.t1	2.97483	0.00855388	chr20	10744360	10751349	-	SULT6B1	Sulfotransferase family, cytosolic, 6b, member 1	note=Sulfotransferase family%2C cytosolic%2C 6b%2C member 1
Mmac_g4013.t1	4.67115	1.87866e-09	chr11	10762827	11035222	+	LTBP1	Latent transforming growth factor beta binding protein 1	note=Latent transforming growth factor beta binding protein 1
Mmac_g2601.t1	-3.20446	0.000685262	chr10	10776027	10779432	+	RBM7	RNA binding motif protein 7	note=RNA binding motif protein 7
Mmac_g39735.t2	-12.2834	2.78934e-82	chr9	10821893	10825443	-	-	Zona pellucida sperm-binding protein 3-like	note=Zona pellucida sperm-binding protein 3-like
Mmac_g39735.t1	-9.39323	1.32311e-06	chr9	10821893	10823796	-	-	Zona pellucida sperm-binding protein 3-like	note=Zona pellucida sperm-binding protein 3-like
Mmac_g7174.t1	-7.98965	1.5478e-05	chr13	10822887	10831276	-	ZNF362	zinc finger protein	note=zinc finger protein
Mmac_g8509.t1	-2.58011	0.0388229	chr14	10827560	10832130	-	HLF	Hepatic leukemia	note=Hepatic leukemia
Mmac_g26012.t1	3.90238	0.0100164	chr25	10836692	10859043	-	-	Insulin receptor substrate	note=Insulin receptor substrate
Mmac_g19475.t1	5.26956	1.36513e-08	chr20	10858288	10859379	-	-	Forkhead box	note=Forkhead box
Mmac_g16120.t1	-7.80924	4.36301e-05	chr19	10868592	10871431	+	ninaE	Opsin 4xb	note=Opsin 4xb
Mmac_g11465.t3	3.28407	0.00516752	chr16	10888957	10911474	-	RHOBTB3	Rho-related BTB	note=Rho-related BTB
Mmac_g19478.t1	6.00722	0.00919231	chr20	10909263	10918305	+	C2orf73	Protein of unknown function with motif GDWWSH	note=Protein of unknown function with motif GDWWSH
Mmac_g7179.t1	-8.93291	1.55234e-07	chr13	10927981	10942690	-	TRIM62	Tripartite motif containing 62	ec number=2.3.2.27
Mmac_g17597.t1	-2.5979	0.0319543	chr2	10935600	10947411	+	ANLN	Anillin, actin binding protein	note=Anillin%2C actin binding protein
Mmac_g19483.t1	2.28165	0.016626	chr20	10982982	11057529	+	SPTBN1	Spectrin beta	note=Spectrin beta
Mmac_g8516.t1	2.8509	0.0234829	chr14	11010461	11012969	-	ACSF2	acyl-CoA synthetase family member 2	note=acyl-CoA synthetase family member 2
Mmac_g8518.t1	3.27647	0.00036827	chr14	11022809	11030093	-	ACSF2	acyl-CoA synthetase family member 2	note=acyl-CoA synthetase family member 2
Mmac_g38128.t1	8.99554	4.30252e-24	chr8	11029965	11073381	+	PPP1R1C	Protein phosphatase 1 regulatory	note=Protein phosphatase 1 regulatory
Mmac_g8520.t1	2.43374	0.0381055	chr14	11044908	11052603	-	-	Si dkey-57h18.2	note=Si dkey-57h18.2
Mmac_g8524.t1	-2.47027	0.00798031	chr14	11095124	11110092	+	SEC24C	SEC24 homolog C, COPII coat complex component	note=SEC24 homolog C%2C COPII coat complex component
Mmac_g13105.t1	4.10017	5.81411e-05	chr17	11123937	11131118	+	cyp17a2	Cytochrome P450, family 17, subfamily A, polypeptide 2	ec number=1.14.14.19%2C1.14.14.32
Mmac_g24762.t1	-2.94711	0.00363403	chr24	11143218	11158488	-	CCNH	Belongs to the cyclin family	note=Belongs to the cyclin family
Mmac_g17609.t1	2.76042	0.0377374	chr2	11146855	11225449	+	MACF1	Microtubule-actin cross-linking factor 1	note=Microtubule-actin cross-linking factor 1
Mmac_g20999.t1	-2.34943	0.0470347	chr21	11169556	11274268	-	MAD1L1	MAD1 mitotic arrest deficient-like 1	note=MAD1 mitotic arrest deficient-like 1
Mmac_g29578.t1	-2.58606	0.0158978	chr3	11172188	11174981	-	SNRPB	Small nuclear ribonucleoprotein-associated	note=Small nuclear ribonucleoprotein-associated
Mmac_g14619.t1	2.6295	0.00102164	chr18	11235418	11250766	-	RETSAT	Retinol saturase (all-trans-retinol 13,14-reductase)	ec number=1.3.99.23
Mmac_g22348.t1	-3.20897	0.000229695	chr22	11276119	11308840	-	MFSD1	Major facilitator superfamily domain containing 1	note=Major facilitator superfamily domain containing 1
Mmac_g21001.t1	-2.73411	0.002661	chr21	11285113	11289212	-	C7orf26	Chromosome 7 open reading frame 26	note=Chromosome 7 open reading frame 26
Mmac_g17611.t1	5.66888	3.07114e-10	chr2	11285219	11300491	+	BMP8B	bone morphogenetic protein	note=bone morphogenetic protein
Mmac_g5617.t1	3.93304	0.00216844	chr12	11293773	11317912	+	CCND2	Belongs to the cyclin family	note=Belongs to the cyclin family
Mmac_g4026.t1	4.60124	0.00957724	chr11	11310988	11311686	+	FGFBP3	Fibroblast growth factor binding protein 3	note=Fibroblast growth factor binding protein 3
Mmac_g13112.t1	-3.73328	0.000871524	chr17	11316953	11335471	+	EPT1	Ethanolaminephosphotransferase 1	ec number=2.7.8.1
Mmac_g22349.t1	2.71366	0.0446357	chr22	11318478	11328285	+	LXN	Latexin isoform X1	note=Latexin isoform X1
Mmac_g24771.t1	3.08905	0.0171414	chr24	11330342	11376237	-	MEF2C	enhancer factor	note=enhancer factor
Mmac_g22351.t1	-2.64145	0.00597243	chr22	11337246	11351775	-	GFM1	Mitochondrial GTPase that catalyzes the GTP-dependent ribosomal translocation step during translation elongation. During this step, the ribosome changes from the pre-translocational (PRE) to the post-translocational (POST) state as the newly formed A- site-bound peptidyl-tRNA and P-site-bound deacylated tRNA move to the P and E sites, respectively. Catalyzes the coordinated movement of the two tR…	note=Mitochondrial GTPase that catalyzes the GTP-dependent ribosomal translocation step during translation elongation. During this step%2C the ribosome changes from the pre-translocational (PRE) to the post-translocational (POST) state as the newly formed A- site-bound peptidyl-tRNA and P-site-bound deacylated tRNA move to the P and E sites%2C respectively. Catalyzes the coordinated movement of t…
Mmac_g38133.t1	-8.62942	3.78744e-07	chr8	11338693	11345956	-	DUSP19	dual specificity	ec number=3.1.3.16%2C3.1.3.48
Mmac_g33097.t1	-8.32743	6.10835e-45	chr5	11346990	11393401	-	adgra1	G protein-coupled receptor	note=G protein-coupled receptor
Mmac_g17618.t1	4.19238	0.00555258	chr2	11353340	11359536	-	WISP1	WNT1 inducible signaling pathway protein	note=WNT1 inducible signaling pathway protein
Mmac_g21006.t1	4.33965	0.00749542	chr21	11369223	11378927	+	PDIA2	Protein disulfide isomerase family A, member 2	ec number=5.3.4.1
Mmac_g28487.t1	3.16917	0.00478926	chr27	11371632	11389397	-	-	Complement Clr-like EGF-like	note=Complement Clr-like EGF-like
Mmac_g17619.t1	3.22707	0.0163844	chr2	11401618	11408715	+	SLA	Src-like-adaptor 1	note=Src-like-adaptor 1
Mmac_g28489.t1	-9.03771	2.16983e-26	chr27	11413270	11413638	-	#N/A	#N/A	0
Mmac_g19497.t1	-2.94143	0.00146162	chr20	11426330	11434922	-	RFC4	Replication factor C	note=Replication factor C
Mmac_g8536.t1	3.02205	0.0102836	chr14	11434042	11474558	-	QKI	QKI, KH domain containing, RNA binding	note=QKI%2C KH domain containing%2C RNA binding
Mmac_g38137.t1	2.76064	0.0309582	chr8	11462251	11471204	+	FRZB	frizzled-related protein	note=frizzled-related protein
Mmac_g21014.t1	-2.60642	0.0343605	chr21	11488964	11490438	+	LRAT	Lecithin retinol	ec number=2.3.1.135
Mmac_g19499.t1	-2.8268	0.012085	chr20	11515020	11518142	-	GEMIN6	Gem (nuclear organelle) associated protein 6	note=Gem (nuclear organelle) associated protein 6
Mmac_g401.t1	-2.28272	0.0498922	chr1	11521644	11551557	+	METTL25	Methyltransferase like 25	note=Methyltransferase like 25
Mmac_g4032.t1	-4.97624	1.03668e-12	chr11	11522098	11548791	+	KIF20B	Belongs to the TRAFAC class myosin-kinesin ATPase superfamily. Kinesin family	note=Belongs to the TRAFAC class myosin-kinesin ATPase superfamily. Kinesin family
Mmac_g5630.t1	-7.44847	8.31105e-36	chr12	11540764	11544692	-	#N/A	#N/A	0
Mmac_g38139.t1	4.80686	0.00791416	chr8	11545569	11551287	-	CXCR1	Belongs to the G-protein coupled receptor 1 family	note=Belongs to the G-protein coupled receptor 1 family
Mmac_g4033.t1	-3.59412	4.72888e-06	chr11	11558242	11588020	+	KIF20B	Belongs to the TRAFAC class myosin-kinesin ATPase superfamily. Kinesin family	note=Belongs to the TRAFAC class myosin-kinesin ATPase superfamily. Kinesin family
Mmac_g26046.t1	-2.97598	0.000545213	chr25	11602015	11617785	+	KCMF1	Potassium channel modulatory factor 1	ec number=2.3.2.27
Mmac_g31295.t1	4.28649	3.81407e-06	chr4	11642883	11663739	+	TUFT1	Tuftelin 1a	note=Tuftelin 1a
Mmac_g21022.t2	3.07097	0.00891253	chr21	11659366	11670549	+	-	Dachshund	note=Dachshund
Mmac_g39757.t1	-3.761	6.12374e-06	chr9	11677261	11682310	+	-	Nucleoplasmin/nucleophosmin domain	note=Nucleoplasmin/nucleophosmin domain
Mmac_g14632.t1	-4.11682	0.000104538	chr18	11693314	11704954	+	GDPD3	Glycerophosphodiester phosphodiesterase	ec number=3.1.4.39
Mmac_g14633.t1	-5.9988	2.0999e-21	chr18	11716190	11725221	+	-	Si ch211-11k18.4	note=Si ch211-11k18.4
Mmac_g8547.t1	3.92321	0.00151502	chr14	11720554	11733547	+	BAHCC1	BAH domain and coiled-coil containing 1	note=BAH domain and coiled-coil containing 1
Mmac_g36402.t1	-3.16494	0.00167588	chr7	11751588	11788062	+	TTC39C	Tetratricopeptide repeat domain 39C	note=Tetratricopeptide repeat domain 39C
Mmac_g34744.t1	5.07052	1.61773e-09	chr6	11792245	11794346	+	CTGF	Connective tissue growth factor	note=Connective tissue growth factor
Mmac_g36403.t1	4.51764	0.00122403	chr7	11792971	11807757	-	LAMA3	Laminin, alpha 3	note=Laminin%2C alpha 3
Mmac_g16153.t1	-2.33552	0.0278543	chr19	11796690	11809096	-	#N/A	#N/A	0
Mmac_g8550.t1	-2.63489	0.00944123	chr14	11799513	11801901	+	BIRC5	Baculoviral IAP repeat-containing	note=Baculoviral IAP repeat-containing
Mmac_g24788.t1	-3.03643	0.0445193	chr24	11799905	11803693	-	MBLAC2	Metallo-beta-lactamase domain containing 2	note=Metallo-beta-lactamase domain containing 2
Mmac_g24789.t1	-6.17444	8.04185e-15	chr24	11805088	11810586	+	POLR3G	Polymerase (RNA) III (DNA directed) polypeptide G	note=Polymerase (RNA) III (DNA directed) polypeptide G
Mmac_g29591.t1	-2.46217	0.0119636	chr3	11828146	11831052	+	ARFRP1	ADP-ribosylation factor-related protein	note=ADP-ribosylation factor-related protein
Mmac_g14643.t1	-4.08525	4.72305e-05	chr18	11830079	11833496	+	HSD17B1	Hydroxysteroid (17-beta) dehydrogenase 1	ec number=1.1.1.62
Mmac_g21031.t1	-3.87659	2.32823e-07	chr21	11835592	11837920	-	knstrn	Kinetochore-localized astrin SPAG5 binding protein	note=Kinetochore-localized astrin SPAG5 binding protein
Mmac_g31301.t1	-2.74432	0.00358946	chr4	11837584	11852446	+	SMG9	SMG9 nonsense mediated mRNA decay factor	note=SMG9 nonsense mediated mRNA decay factor
Mmac_g28506.t1	2.82396	0.0164501	chr27	11844619	11859248	+	CYBB	Cytochrome b-245, beta polypeptide (chronic granulomatous disease)	note=Cytochrome b-245%2C beta polypeptide (chronic granulomatous disease)
Mmac_g14645.t1	-6.16416	2.8267e-21	chr18	11856887	11894828	-	ACLY	ATP-citrate synthase is the primary enzyme responsible for the synthesis of cytosolic acetyl-CoA in many tissues	ec number=2.3.3.8
Mmac_g39762.t1	4.45464	6.74372e-05	chr9	11864350	11892406	-	GPR124	G protein-coupled receptor	note=G protein-coupled receptor
Mmac_g34749.t1	2.55468	0.0127465	chr6	11866291	11925025	-	MAP3K5	Mitogen-activated protein kinase kinase kinase 5	ec number=2.7.11.25
Mmac_g8553.t1	3.08395	0.0396668	chr14	11872853	11873527	-	SOCS3	suppressor of cytokine signaling	note=suppressor of cytokine signaling
Mmac_g5671.t1	-3.6482	1.43329e-05	chr12	11895856	11899283	-	-	Ring finger domain	ec number=2.3.2.27
Mmac_g5673.t1	-5.18666	2.90989e-16	chr12	11911063	11917214	-	GTSE1	G-2 and S-phase expressed 1	note=G-2 and S-phase expressed 1
Mmac_g5674.t1	-4.66295	6.45917e-11	chr12	11920569	11942139	-	ATP2B1	This magnesium-dependent enzyme catalyzes the hydrolysis of ATP coupled with the transport of calcium	ec number=3.6.3.8
Mmac_g28512.t1	2.85438	0.0263912	chr27	11943853	11945228	+	NR0B1	Nuclear receptor subfamily 0 group B member	note=Nuclear receptor subfamily 0 group B member
Mmac_g29599.t1	-8.20658	7.96142e-36	chr3	11968612	11971689	+	-	-	0
Mmac_g13138.t1	3.40968	0.0152267	chr17	11971085	12014257	+	ACAP3	ArfGAP with coiled-coil, ankyrin repeat and PH domains	note=ArfGAP with coiled-coil%2C ankyrin repeat and PH domains
Mmac_g5678.t1	-2.76899	0.00594613	chr12	11987181	11991615	+	CBLL1	Cas-Br-M (murine) ecotropic retroviral transforming sequence-like 1	ec number=2.3.2.27
Mmac_g5679.t1	5.53459	0.0375414	chr12	11994257	11997748	+	CELSR1	Cadherin EGF LAG seven-pass G-type receptor	note=Cadherin EGF LAG seven-pass G-type receptor
Mmac_g8557.t1	4.67362	8.44971e-05	chr14	12001375	12017782	+	TIMP2	Tissue inhibitor of metalloproteinase 2a	note=Tissue inhibitor of metalloproteinase 2a
Mmac_g39764.t1	-3.26011	0.000103821	chr9	12015879	12061866	-	PDLIM2	PDZ and LIM domain	note=PDZ and LIM domain
Mmac_g8559.t1	-2.38573	0.015311	chr14	12032074	12034123	+	ARL3	Belongs to the small GTPase superfamily. Arf family	note=Belongs to the small GTPase superfamily. Arf family
Mmac_g38158.t1	3.25464	0.0226826	chr8	12054487	12087914	-	cd200	CD200 molecule	note=CD200 molecule
Mmac_g26063.t1	-8.81233	8.06821e-45	chr25	12061133	12063451	+	CCNB1	Belongs to the cyclin family	ec number=2.4.2.30
Mmac_g27316.t1	3.52501	0.0079875	chr26	12067967	12069641	+	LYZL1	Lysozyme-like protein 1	ec number=3.2.1.17
Mmac_g39765.t1	5.02648	3.27728e-07	chr9	12087257	12145104	-	SORBS3	Sorbin and SH3 domain containing 3	note=Sorbin and SH3 domain containing 3
Mmac_g27318.t1	3.88335	0.0404135	chr26	12116368	12130141	+	-	-	0
Mmac_g26067.t1	2.66267	0.0253387	chr25	12119797	12179279	-	NPR2	Natriuretic peptide receptor	ec number=4.6.1.2
Mmac_g8564.t1	-3.09512	0.000927318	chr14	12128824	12129813	-	MRPL43	ribosomal protein L43	note=ribosomal protein L43
Mmac_g29607.t1	2.65022	0.0374312	chr3	12135902	12174279	+	ARHGAP9	Rho GTPase activating protein 9	note=Rho GTPase activating protein 9
Mmac_g8566.t1	-3.16857	0.000277033	chr14	12136885	12140418	+	GALK1	Galactokinase 1	ec number=2.7.1.6
Mmac_g24798.t1	2.84491	0.020998	chr24	12147181	12156115	-	-	Arrestin domain-containing protein 3-like	note=Arrestin domain-containing protein 3-like
Mmac_g16171.t1	3.65855	0.000241487	chr19	12152973	12259254	-	EPB41L4A	Erythrocyte membrane protein band 4.1 like 4A	note=Erythrocyte membrane protein band 4.1 like 4A
Mmac_g36408.t1	-3.5392	1.38788e-05	chr7	12157529	12192648	+	ABCF3	ATP-binding cassette, sub-family F	note=ATP-binding cassette%2C sub-family F
Mmac_g23662.t1	3.06481	0.0434058	chr23	12160395	12170160	-	-	C-type lectin (CTL) or carbohydrate-recognition domain (CRD)	note=C-type lectin (CTL) or carbohydrate-recognition domain (CRD)
Mmac_g8568.t1	-2.90638	0.00203932	chr14	12169264	12172848	+	CHAC2	Catalyzes the cleavage of glutathione into 5-oxo-L- proline and a Cys-Gly dipeptide. Acts specifically on glutathione, but not on other gamma-glutamyl peptides	note=Catalyzes the cleavage of glutathione into 5-oxo-L- proline and a Cys-Gly dipeptide. Acts specifically on glutathione%2C but not on other gamma-glutamyl peptides
Mmac_g24803.t1	-3.45977	5.36092e-07	chr24	12213039	12227000	-	GLDC	Glycine dehydrogenase (decarboxylating)	ec number=1.4.4.2
Mmac_g13147.t1	-2.86862	0.0020326	chr17	12214764	12218629	+	ZBTB39	Zinc finger and BTB	note=Zinc finger and BTB
Mmac_g29609.t1	4.9781	4.01485e-05	chr3	12219700	12228824	-	GLI1	GLI-Kruppel family member 1	note=GLI-Kruppel family member 1
Mmac_g13148.t1	3.31839	0.0231785	chr17	12227016	12228095	-	GPR182	G protein-coupled receptor 182	note=G protein-coupled receptor 182
Mmac_g21043.t1	4.35729	0.000474033	chr21	12230288	12237329	-	ATP1A1	ATPase, Na K transporting, alpha	ec number=3.6.3.9
Mmac_g7218.t1	5.67623	0.0172134	chr13	12233488	12249659	-	CDK18	Cyclin-dependent kinase 18	ec number=2.7.11.22
Mmac_g21044.t1	-2.58175	0.0223781	chr21	12256400	12258018	+	SMIM11	Small integral membrane protein	note=Small integral membrane protein
Mmac_g5693.t1	3.69196	5.05922e-06	chr12	12267455	12299718	+	CALD1	caldesmon 1	note=caldesmon 1
Mmac_g416.t1	4.48532	3.11423e-06	chr1	12284264	12285088	-	-	Troponin T2c, cardiac	note=Troponin T2c%2C cardiac
Mmac_g31317.t1	2.61181	0.0338746	chr4	12313092	12316814	+	-	Zinc finger, C2H2 type	note=Zinc finger%2C C2H2 type
Mmac_g5695.t1	-2.69772	0.00666563	chr12	12314007	12334702	-	DNM1L	Belongs to the TRAFAC class dynamin-like GTPase superfamily. Dynamin Fzo YdjA family	ec number=3.6.5.5
Mmac_g26079.t1	-3.66803	4.91512e-07	chr25	12319055	12335117	+	-	TMEM141 protein family	note=TMEM141 protein family
Mmac_g8573.t1	3.23095	0.00217829	chr14	12328827	12349996	-	ENTPD1	Ectonucleoside triphosphate diphosphohydrolase	ec number=3.6.1.3%2C3.6.1.5
Mmac_g22373.t1	4.49202	6.80825e-05	chr22	12329885	12330517	-	-	Plays a major role in tight junction-specific obliteration of the intercellular space, through calcium- independent cell-adhesion activity	note=Plays a major role in tight junction-specific obliteration of the intercellular space%2C through calcium- independent cell-adhesion activity
Mmac_g31319.t1	-3.62054	1.6344e-06	chr4	12334190	12336913	+	-	Zinc finger, C2H2 type	note=Zinc finger%2C C2H2 type
Mmac_g22375.t1	5.87491	0.0098457	chr22	12340900	12341529	-	CLDN6	Plays a major role in tight junction-specific obliteration of the intercellular space, through calcium- independent cell-adhesion activity	note=Plays a major role in tight junction-specific obliteration of the intercellular space%2C through calcium- independent cell-adhesion activity
Mmac_g31320.t1	7.465	0.000933316	chr4	12341475	12347513	-	PRSS2	Belongs to the peptidase S1 family	ec number=3.4.21.34%2C3.4.21.4
Mmac_g33110.t1	3.60186	0.00258794	chr5	12353664	12365930	-	PLAC9	Placenta-specific protein	note=Placenta-specific protein
Mmac_g22378.t1	6.61619	3.58053e-07	chr22	12354825	12355445	-	CLDN6	Plays a major role in tight junction-specific obliteration of the intercellular space, through calcium- independent cell-adhesion activity	note=Plays a major role in tight junction-specific obliteration of the intercellular space%2C through calcium- independent cell-adhesion activity
Mmac_g31322.t1	7.5828	0.00118589	chr4	12356880	12361251	-	PRSS2	Belongs to the peptidase S1 family	ec number=3.4.21.34%2C3.4.21.4
Mmac_g39772.t1	-3.50318	0.00873953	chr9	12371215	12425290	-	AGPAT6	1-acylglycerol-3-phosphate O-acyltransferase 6	ec number=2.3.1.15
Mmac_g22381.t1	2.92002	0.0408426	chr22	12385101	12385748	+	CLDN3	Plays a major role in tight junction-specific obliteration of the intercellular space, through calcium- independent cell-adhesion activity	note=Plays a major role in tight junction-specific obliteration of the intercellular space%2C through calcium- independent cell-adhesion activity
Mmac_g24816.t1	-3.41996	0.000387932	chr24	12387444	12390007	-	FAM163B	Family with sequence similarity 163 member B	note=Family with sequence similarity 163 member B
Mmac_g22382.t1	3.37198	0.00820323	chr22	12402292	12428819	-	-	Bicaudal D-related protein	note=Bicaudal D-related protein
Mmac_g31327.t1	7.51221	0.0186119	chr4	12433954	12437175	+	PRSS3	Belongs to the peptidase S1 family	ec number=3.4.21.34%2C3.4.21.4
Mmac_g33114.t1	3.20737	0.00443751	chr5	12437725	12488390	-	PTK7	protein tyrosine kinase	ec number=2.7.10.1
Mmac_g21049.t2	-4.37416	7.64581e-11	chr21	12437980	12442638	+	DONSON	downstream neighbor of Son	note=downstream neighbor of Son
Mmac_g2646.t1	4.72948	0.000423005	chr10	12445397	12478323	+	FLI1	Friend leukemia integration	note=Friend leukemia integration
Mmac_g13157.t1	3.42324	0.0172223	chr17	12464676	12467169	+	NFE2	Belongs to the bZIP family	note=Belongs to the bZIP family
Mmac_g27337.t1	-3.19378	0.000630529	chr26	12466134	12472148	-	polr1d	DNA-directed RNA polymerases I and III subunit RPAC2	note=DNA-directed RNA polymerases I and III subunit RPAC2
Mmac_g13158.t1	-3.13265	0.000197278	chr17	12468540	12472190	-	HNRNPA1	Heterogeneous nuclear ribonucleoprotein	note=Heterogeneous nuclear ribonucleoprotein
Mmac_g24819.t1	3.67717	0.000551802	chr24	12487806	12552708	+	NOTCH1	Notch homolog	note=Notch homolog
Mmac_g8579.t1	3.31804	0.000679545	chr14	12494244	12519426	-	TCF7L2	Transcription factor 7-like 2	note=Transcription factor 7-like 2
Mmac_g26091.t1	-10.1577	6.17058e-46	chr25	12502254	12506856	+	-	Si ch211-14a17.7	note=Si ch211-14a17.7
Mmac_g38168.t1	2.98616	0.041154	chr8	12508378	12603694	-	FSTL1	Follistatin-like 1b	note=Follistatin-like 1b
Mmac_g11510.t1	6.1749	2.8628e-05	chr16	12513864	12521458	-	-	Macrophage mannose receptor 1-like	note=Macrophage mannose receptor 1-like
Mmac_g28520.t1	3.71056	0.00079473	chr27	12516568	12519432	-	FILIP1L	Filamin A interacting protein 1-like	note=Filamin A interacting protein 1-like
Mmac_g19531.t1	-3.51589	0.000892278	chr20	12517050	12570999	+	CHRNA7	Cholinergic receptor, nicotinic, alpha polypeptide 7	note=Cholinergic receptor%2C nicotinic%2C alpha polypeptide 7
Mmac_g27339.t1	-5.81192	2.15819e-13	chr26	12522096	12524791	-	gtf3a	transcription factor IIIA	note=transcription factor IIIA
Mmac_g31331.t1	3.2543	0.00163198	chr4	12571863	12572669	-	FAM84B	Family with sequence similarity 84 member B	note=Family with sequence similarity 84 member B
Mmac_g4061.t1	-2.58461	0.0390395	chr11	12594692	12601152	+	IKZF5	zinc finger	note=zinc finger
Mmac_g31334.t1	6.47629	0.000185517	chr4	12618032	12621519	+	KLHL38	Kelch-like	note=Kelch-like
Mmac_g33118.t1	3.2767	0.0223484	chr5	12654443	12669216	-	CDKL1	Cyclin-dependent kinase-like 1	ec number=2.7.11.22
Mmac_g13170.t1	3.27986	0.0338509	chr17	12675665	12677862	-	HOXC8	homeobox protein	note=homeobox protein
Mmac_g7233.t1	2.40739	0.0272792	chr13	12692749	12698252	-	HP1BP3	Heterochromatin protein 1, binding protein 3	note=Heterochromatin protein 1%2C binding protein 3
Mmac_g17660.t1	3.34912	0.0379674	chr2	12709962	12737205	-	CALCR	calcitonin receptor	note=calcitonin receptor
Mmac_g13175.t1	-3.99386	0.0155462	chr17	12715961	12717476	-	HOXC12	Homeobox protein	note=Homeobox protein
Mmac_g22400.t1	4.04743	0.00138899	chr22	12715971	12774627	+	AXL	AXL receptor tyrosine kinase	ec number=2.7.10.1
Mmac_g23681.t1	-5.18281	1.99475e-12	chr23	12720668	12733252	-	TMEM144	Transmembrane protein 144b	note=Transmembrane protein 144b
Mmac_g2659.t1	2.84742	0.00926297	chr10	12756191	12790789	+	VWA5A	Von Willebrand factor A	note=Von Willebrand factor A
Mmac_g33123.t1	-3.9062	1.77499e-06	chr5	12785914	12801667	-	PYGL	Phosphorylase is an important allosteric enzyme in carbohydrate metabolism. Enzymes from different sources differ in their regulatory mechanisms and in their natural substrates. However, all known phosphorylases share catalytic and structural properties	cog=G
Mmac_g7239.t1	3.04611	0.00632024	chr13	12791430	12796548	-	FAM217B	FAM217 family	note=FAM217 family
Mmac_g17661.t1	3.35735	0.0010833	chr2	12799712	12802926	-	TFPI2	Tissue factor pathway inhibitor	note=Tissue factor pathway inhibitor
Mmac_g19540.t1	-3.01706	0.00554378	chr20	12810050	12810688	-	SENP8	SUMO sentrin specific peptidase family member 8	ec number=3.4.22.68
Mmac_g27349.t1	-4.10711	2.50964e-07	chr26	12824262	12837556	+	SPICE1	Spindle and centriole associated protein 1	note=Spindle and centriole associated protein 1
Mmac_g29627.t1	3.22295	0.000551802	chr3	12846239	12875515	-	PTPRG	Carbonic anhydrase XVI b	ec number=3.1.3.48
Mmac_g2663.t1	-3.21656	0.000153015	chr10	12891297	12893622	+	SNRPA	Small nuclear ribonucleoprotein	note=Small nuclear ribonucleoprotein
Mmac_g8598.t1	-2.83381	0.00985186	chr14	12898953	12927265	+	GPAM	Glycerol-3-phosphate acyltransferase	ec number=2.3.1.15
Mmac_g7247.t1	6.05189	2.02275e-11	chr13	12904209	12908309	-	GPD1	Glycerol-3-phosphate dehydrogenase	ec number=1.1.1.8
Mmac_g17665.t1	3.23732	0.013124	chr2	12907985	12927032	+	COL1A2	Collagen, type I, alpha 2	note=Collagen%2C type I%2C alpha 2
Mmac_g38184.t1	-3.17174	0.000640078	chr8	12918911	12924592	+	WDR4	Required for the formation of N(7)-methylguanine at position 46 (m7G46) in tRNA. In the complex, it is required to stabilize and induce conformational changes of the catalytic subunit	note=Required for the formation of N(7)-methylguanine at position 46 (m7G46) in tRNA. In the complex%2C it is required to stabilize and induce conformational changes of the catalytic subunit
Mmac_g38185.t1	-3.00136	0.00148196	chr8	12928333	12966616	-	PDE9A	High affinity cGMP-specific 3',5'-cyclic phosphodiesterase	ec number=3.1.4.35%2C3.1.4.53
Mmac_g7248.t1	-10.8798	3.09454e-12	chr13	12930190	12945856	-	SMARCD1	SWI SNF related, matrix associated, actin dependent regulator of chromatin, subfamily d, member 1	note=SWI SNF related%2C matrix associated%2C actin dependent regulator of chromatin%2C subfamily d%2C member 1
Mmac_g8599.t1	9.21182	1.6712e-08	chr14	12933170	12943522	+	-	FERM domain-containing protein	note=FERM domain-containing protein
Mmac_g5720.t1	-5.81903	5.16851e-18	chr12	12953417	12959048	+	RAD52	RAD52 homolog, DNA repair protein	note=RAD52 homolog%2C DNA repair protein
Mmac_g8600.t1	3.75305	0.00355665	chr14	12955424	12958033	+	#N/A	#N/A	0
Mmac_g27353.t1	3.47356	0.0196803	chr26	12959997	12960779	+	-	hedgehog family protein binding	note=hedgehog family protein binding
Mmac_g8602.t1	3.35354	0.00274359	chr14	12984203	13003636	+	CPN1	Carboxypeptidase N	ec number=3.4.17.22%2C3.4.17.3
Mmac_g19545.t1	-2.84504	0.0349873	chr20	12984579	12991326	+	SCAMP2	Secretory carrier membrane protein 2, like	note=Secretory carrier membrane protein 2%2C like
Mmac_g39792.t1	-2.83694	0.0141723	chr9	13008937	13010718	-	RMI1	RMI1, RecQ mediated genome instability 1, homolog (S. cerevisiae)	ec number=2.3.2.27
Mmac_g14674.t1	-2.9906	0.0010831	chr18	13035762	13048124	+	POLD1	Polymerase (DNA directed), delta 1, catalytic subunit	ec number=2.7.7.7
Mmac_g24831.t1	3.17623	0.00547781	chr24	13038174	13055582	+	COL27A1	Collagen, type XXVII, alpha	note=Collagen%2C type XXVII%2C alpha
Mmac_g8603.t1	2.27893	0.0358625	chr14	13046854	13068494	+	DNMBP	Dynamin binding protein	note=Dynamin binding protein
Mmac_g33134.t1	3.38298	0.00716175	chr5	13046922	13066158	-	DTX4	Deltex 4, E3 ubiquitin ligase	ec number=2.3.2.27
Mmac_g22413.t1	4.61763	5.98154e-05	chr22	13070647	13183634	-	ELN	Major structural protein of tissues such as aorta and nuchal ligament, which must expand rapidly and recover completely. Molecular determinant of the late arterial morphogenesis, stabilizing arterial structure by regulating proliferation and organization of vascular smooth muscle	note=Major structural protein of tissues such as aorta and nuchal ligament%2C which must expand rapidly and recover completely. Molecular determinant of the late arterial morphogenesis%2C stabilizing arterial structure by regulating proliferation and organization of vascular smooth muscle
Mmac_g33135.t1	-2.58906	0.0225593	chr5	13075943	13080288	-	-	-	0
Mmac_g27359.t1	-2.49929	0.0107059	chr26	13080219	13088372	+	ZDHHC23	Zinc finger, DHHC-type containing	ec number=2.3.1.225
Mmac_g26109.t2	5.01158	2.13495e-06	chr25	13081847	13096854	-	ABL1	C-abl oncogene 1, receptor tyrosine kinase	ec number=2.7.10.2
Mmac_g444.t1	-3.42337	0.00708849	chr1	13084111	13139435	-	ARHGEF39	Rho guanine nucleotide exchange factor	note=Rho guanine nucleotide exchange factor
Mmac_g17672.t1	3.9048	0.00105581	chr2	13088011	13101962	-	PDK4	Pyruvate dehydrogenase kinase, isozyme 4	ec number=2.7.11.2
Mmac_g33137.t1	-2.71408	0.00203043	chr5	13091920	13102006	-	URB2	URB2 ribosome biogenesis 2 homolog (S. cerevisiae)	note=URB2 ribosome biogenesis 2 homolog (S. cerevisiae)
Mmac_g33139.t1	4.2347	8.99391e-06	chr5	13119272	13121109	+	ACTA1	ATP binding	note=ATP binding
Mmac_g13193.t1	-3.31864	5.81411e-05	chr17	13129355	13135795	-	CCNT1	Belongs to the cyclin family	note=Belongs to the cyclin family
Mmac_g27361.t1	-3.73381	4.32633e-06	chr26	13130221	13162677	+	QTRTD1	Non-catalytic subunit of the queuine tRNA- ribosyltransferase (TGT) that catalyzes the base-exchange of a guanine (G) residue with queuine (Q) at position 34 (anticodon wobble position) in tRNAs with GU(N) anticodons (tRNA-Asp, -Asn, - His and -Tyr), resulting in the hypermodified nucleoside queuosine (7-(((4,5-cis-dihydroxy-2-cyclopenten-1-yl)amino)methyl)-7- deazaguanosine)	ec number=2.4.2.29
Mmac_g13194.t1	-2.25585	0.0451986	chr17	13137178	13149930	+	MLH3	mutL homolog 3 (E. coli)	note=mutL homolog 3 (E. coli)
Mmac_g8608.t1	5.81862	0.0220809	chr14	13141018	13149177	+	PLEKHS1	family S member 1	note=family S member 1
Mmac_g8609.t1	-3.75561	7.88491e-07	chr14	13151041	13160033	-	DCLRE1A	DNA cross-link repair 1A	note=DNA cross-link repair 1A
Mmac_g34774.t1	-2.64475	0.0112075	chr6	13152221	13161042	+	C1orf131	Chromosome 1 open reading frame 131	note=Chromosome 1 open reading frame 131
Mmac_g13195.t1	-3.1423	0.000961416	chr17	13152812	13162627	+	KANSL2	KAT8 regulatory NSL complex subunit 2	note=KAT8 regulatory NSL complex subunit 2
Mmac_g7253.t1	-8.04187	1.0655e-05	chr13	13156422	13156604	+	COX14	Cytochrome c oxidase assembly	note=Cytochrome c oxidase assembly
Mmac_g28539.t1	-2.67614	0.00985294	chr27	13163514	13174154	-	ACP2	Belongs to the histidine acid phosphatase family	ec number=3.1.3.2%2C3.1.3.5
Mmac_g33142.t1	3.24609	0.0154397	chr5	13169643	13174692	-	RHOU	Belongs to the small GTPase superfamily. Rho family	note=Belongs to the small GTPase superfamily. Rho family
Mmac_g26119.t1	2.59723	0.0185735	chr25	13202682	13209576	-	EDF1	Endothelial differentiation-related factor 1	note=Endothelial differentiation-related factor 1
Mmac_g33148.t1	3.8561	4.53869e-05	chr5	13214983	13226910	-	SLC1A4	Solute carrier family 1 (glutamate neutral amino acid transporter), member 4	note=Solute carrier family 1 (glutamate neutral amino acid transporter)%2C member 4
Mmac_g17680.t1	-3.19844	4.40853e-05	chr2	13215539	13265397	-	SLC25A13	Solute carrier family 25, member 13	note=Solute carrier family 25%2C member 13
Mmac_g11532.t1	-4.18612	3.26949e-08	chr16	13216293	13220729	+	PUS1	Pseudouridine synthase	ec number=5.4.99.12
Mmac_g31347.t1	-6.04395	6.47202e-06	chr4	13240703	13247689	-	RBFA	Ribosome binding factor A	note=Ribosome binding factor A
Mmac_g34778.t1	-4.79982	7.14743e-11	chr6	13262000	13264327	+	fam89a	Family with sequence similarity 89, member A	note=Family with sequence similarity 89%2C member A
Mmac_g24845.t1	3.70242	4.71935e-05	chr24	13262784	13276681	+	bgm	long-chain-fatty-acid--CoA ligase ACSBG2-like	ec number=3.4.19.3%2C6.2.1.3
Mmac_g33150.t1	3.63551	0.0166897	chr5	13279190	13280308	+	SERTAD2	SERTA domain containing 2b	note=SERTA domain containing 2b
Mmac_g27366.t1	-3.38325	0.000156968	chr26	13282516	13286801	+	CCDC58	Coiled-coil domain containing 58	note=Coiled-coil domain containing 58
Mmac_g26126.t1	-4.36959	9.70262e-11	chr25	13293141	13297905	+	CDCA5	Cell division cycle associated 5	note=Cell division cycle associated 5
Mmac_g27369.t1	-8.54514	1.8012e-11	chr26	13302057	13306484	+	-	Si ch211-161h7.5	note=Si ch211-161h7.5
Mmac_g24847.t1	3.32712	0.00206915	chr24	13302725	13306807	-	-	Flavin reductase (NADPH)-like	note=Flavin reductase (NADPH)-like
Mmac_g8615.t1	3.05179	0.00221651	chr14	13305081	13319447	-	AFAP1L2	Actin filament associated protein 1-like 2	note=Actin filament associated protein 1-like 2
Mmac_g31352.t1	2.5818	0.00889174	chr4	13307700	13459637	+	JARID2	Jumonji, AT rich interactive domain	note=Jumonji%2C AT rich interactive domain
Mmac_g13203.t1	3.00699	0.0389255	chr17	13336548	13367610	+	FAM132A	Family with sequence similarity 132, member A	note=Family with sequence similarity 132%2C member A
Mmac_g39806.t1	-4.52812	4.73728e-07	chr9	13344701	13345954	-	-	Family with sequence similarity 110 member A	note=Family with sequence similarity 110 member A
Mmac_g11540.t1	3.48803	0.047861	chr16	13348043	13382440	+	ARRDC1	arrestin	note=arrestin
Mmac_g34782.t1	3.3667	0.00772935	chr6	13352094	13360944	-	CLEC11A	C-type lectin domain family 11, member	note=C-type lectin domain family 11%2C member
Mmac_g8618.t1	3.94815	0.000115268	chr14	13359613	13428650	-	ABLIM1	LIM protein	note=LIM protein
Mmac_g17688.t1	-2.24698	0.0437114	chr2	13361557	13363337	-	CHRAC1	Chromatin accessibility complex 1	note=Chromatin accessibility complex 1
Mmac_g16199.t1	-2.99042	0.000241827	chr19	13362616	13415035	+	-	Myosin. Large ATPases.	ec number=2.7.11.1
Mmac_g33158.t1	3.16233	0.000600409	chr5	13376167	13385491	+	ADAM8	disintegrin and metalloproteinase	note=disintegrin and metalloproteinase
Mmac_g29640.t1	4.50674	0.00372013	chr3	13381222	13389494	+	OXTR	Receptor for oxytocin. The activity of this receptor is mediated by G proteins which activate a phosphatidylinositol- calcium second messenger system	note=Receptor for oxytocin. The activity of this receptor is mediated by G proteins which activate a phosphatidylinositol- calcium second messenger system
Mmac_g28542.t1	2.47364	0.0410597	chr27	13390087	13393992	-	MDK	Midkine-related growth factor	note=Midkine-related growth factor
Mmac_g2671.t1	-3.59391	6.18174e-06	chr10	13403352	13443214	-	TRPC6	Transient receptor potential cation channel subfamily C member	note=Transient receptor potential cation channel subfamily C member
Mmac_g29643.t1	-3.94765	2.09979e-07	chr3	13426205	13433001	-	TARBP2	Required for formation of the RNA induced silencing complex (RISC). Component of the RISC loading complex (RLC), also known as the micro-RNA (miRNA) loading complex (miRLC), which is composed of dicer1, ago2 and tarbp2. Within the RLC miRLC, dicer1 and tarbp2 are required to process precursor miRNAs (pre-miRNAs) to mature miRNAs and then load them onto ago2. ago2 bound to the mature miRNA constit…	note=Required for formation of the RNA induced silencing complex (RISC). Component of the RISC loading complex (RLC)%2C also known as the micro-RNA (miRNA) loading complex (miRLC)%2C which is composed of dicer1%2C ago2 and tarbp2. Within the RLC miRLC%2C dicer1 and tarbp2 are required to process precursor miRNAs (pre-miRNAs) to mature miRNAs and then load them onto ago2. ago2 bound to the mature …
Mmac_g23698.t1	4.21085	0.0169615	chr23	13437289	13449039	-	KLF3	factor 3	note=factor 3
Mmac_g33163.t1	3.69632	0.0002243	chr5	13451240	13477563	+	COL17A1	Collagen, type XVII, alpha	note=Collagen%2C type XVII%2C alpha
Mmac_g39808.t1	3.74993	0.0279579	chr9	13460176	13485368	-	PLP2	Proteolipid protein	note=Proteolipid protein
Mmac_g5743.t1	3.51219	0.0217063	chr12	13462160	13471122	-	PPP1R3A	Protein phosphatase 1, regulatory subunit	note=Protein phosphatase 1%2C regulatory subunit
Mmac_g27373.t1	-2.89601	0.0160479	chr26	13467889	13505762	+	VIPR1	Vasoactive intestinal peptide receptor	note=Vasoactive intestinal peptide receptor
Mmac_g8620.t2	-2.27994	0.0497931	chr14	13468435	13473188	+	TRUB1	TruB pseudouridine (psi) synthase homolog 1 (E. coli)	ec number=5.4.99.25
Mmac_g7260.t1	3.84739	4.07568e-05	chr13	13484680	13500624	-	ABHD6	Abhydrolase domain containing 6b	ec number=3.1.1.23
Mmac_g7261.t1	3.32505	0.00268843	chr13	13507859	13519986	+	DNASE1L3	deoxyribonuclease I	ec number=3.1.21.1
Mmac_g5748.t1	-5.25437	7.04877e-12	chr12	13525941	13531617	-	RAD52	RAD52 homolog, DNA repair protein	note=RAD52 homolog%2C DNA repair protein
Mmac_g7263.t1	3.76599	0.000269268	chr13	13530002	13584449	-	FLNB	Filamin B	note=Filamin B
Mmac_g24860.t1	2.87053	0.0255423	chr24	13542799	13592373	+	MAMDC2	MAM domain containing	note=MAM domain containing
Mmac_g22435.t1	-6.8472	0.00153291	chr22	13551513	13556866	-	ATP5SL	ATP synthase subunit s-like	note=ATP synthase subunit s-like
Mmac_g27374.t1	-3.87468	0.00352822	chr26	13555434	13560065	-	SEC22C	SEC22 vesicle trafficking protein homolog C (S. cerevisiae)	note=SEC22 vesicle trafficking protein homolog C (S. cerevisiae)
Mmac_g14690.t1	-2.42528	0.0253371	chr18	13558718	13560992	+	MRPS34	ribosomal protein S34	note=ribosomal protein S34
Mmac_g34785.t1	4.6712	7.91771e-05	chr6	13603909	13636148	+	prox1	homeobox	note=homeobox
Mmac_g24862.t1	-3.76371	3.33608e-06	chr24	13604297	13630639	+	-	-	0
Mmac_g17699.t1	4.47739	0.00232258	chr2	13610556	13649696	+	TINAGL1	Tubulointerstitial nephritis antigen-like	note=Tubulointerstitial nephritis antigen-like
Mmac_g26136.t2	2.77824	0.0371355	chr25	13624381	13638622	+	FERMT3	Fermitin family	note=Fermitin family
Mmac_g16213.t1	-3.94936	3.34836e-08	chr19	13639083	13662719	-	OGDH	Oxoglutarate (alpha-ketoglutarate) dehydrogenase b (lipoamide)	ec number=1.2.4.2
Mmac_g14693.t1	-2.55027	0.0046276	chr18	13639576	13644223	-	HN1L	Hematological and neurological expressed 1-like	note=Hematological and neurological expressed 1-like
Mmac_g2679.t1	-2.65147	0.0203819	chr10	13644675	13649742	-	TSEN34	Constitutes one of the two catalytic subunit of the tRNA-splicing endonuclease complex, a complex responsible for identification and cleavage of the splice sites in pre-tRNA. It cleaves pre-tRNA at the 5'- and 3'-splice sites to release the intron. The products are an intron and two tRNA half-molecules bearing 2',3'-cyclic phosphate and 5'-OH termini. There are no conserved sequences at the splic…	ec number=3.1.27.9
Mmac_g31361.t1	-2.69918	0.00889878	chr4	13648346	13655218	+	NSMCE2	NSE2 MMS21 homolog, SMC5-SMC6 complex SUMO ligase	note=NSE2 MMS21 homolog%2C SMC5-SMC6 complex SUMO ligase
Mmac_g24864.t1	-2.86457	0.00926625	chr24	13658311	13717330	+	-	-	0
Mmac_g34787.t1	4.22061	0.0204299	chr6	13688783	13717627	+	SMYD2	SET and MYND domain containing 2a	note=SET and MYND domain containing 2a
Mmac_g14697.t1	-2.70388	0.0139384	chr18	13697295	13701077	-	NATD1	N-acetyltransferase domain containing 1	note=N-acetyltransferase domain containing 1
Mmac_g31364.t1	4.27807	0.00267776	chr4	13729397	13738292	-	CA13	Carbonic anhydrase	ec number=4.2.1.1
Mmac_g13219.t1	-3.84433	2.11235e-06	chr17	13763087	13776132	-	cerk	Zgc 158263	ec number=2.7.1.138
Mmac_g21066.t1	2.88631	0.018197	chr21	13763411	13797264	+	APP	Amyloid beta (A4)	note=Amyloid beta (A4)
Mmac_g28552.t2	3.55782	5.7684e-05	chr27	13769486	13773990	+	-	SPRY domain	note=SPRY domain
Mmac_g19584.t1	-3.34336	0.000531299	chr20	13778145	13780031	+	ORAOV1	Oral cancer-overexpressed protein	note=Oral cancer-overexpressed protein
Mmac_g13220.t1	3.46802	2.70446e-05	chr17	13778241	13974898	+	HSPG2	heparan sulfate proteoglycan	note=heparan sulfate proteoglycan
Mmac_g27385.t1	2.77539	0.00170046	chr26	13790780	13836017	-	PLCD1	Phospholipase C, delta	ec number=3.1.4.11
Mmac_g16223.t1	-2.24862	0.0488765	chr19	13809652	13813153	-	H2AFZ	H2A histone family, member	note=H2A histone family%2C member
Mmac_g2691.t1	4.48103	9.09312e-06	chr10	13818489	13820164	-	-	bone morphogenetic protein	note=bone morphogenetic protein
Mmac_g21072.t2	-3.31535	0.000141713	chr21	13870285	13880734	-	CENPQ	centromere protein	note=centromere protein
Mmac_g29650.t1	4.33506	0.000480825	chr3	13886475	13918805	+	cd34	Hematopoietic progenitor cell antigen	note=Hematopoietic progenitor cell antigen
Mmac_g28560.t1	-2.46636	0.0111885	chr27	13887467	13892958	-	PSMC3	Proteasome (prosome, macropain) 26S subunit, ATPase, 3	note=Proteasome (prosome%2C macropain) 26S subunit%2C ATPase%2C 3
Mmac_g27387.t1	2.36076	0.0373266	chr26	13889492	13898991	-	ACAA1	Belongs to the thiolase family	ec number=2.3.1.16
Mmac_g16230.t1	4.79987	0.0290328	chr19	13890989	13913670	-	GRK5	Belongs to the protein kinase superfamily. AGC Ser Thr protein kinase family. GPRK subfamily	ec number=2.7.11.16
Mmac_g21073.t1	-7.54315	4.66942e-26	chr21	13896647	13897615	+	FAM172BP	Si ch73-41e3.7	note=Si ch73-41e3.7
Mmac_g21075.t1	-2.90868	0.00125317	chr21	13901416	13902885	+	TRMT10C	tRNA methyltransferase 10C, mitochondrial RNase P subunit	ec number=2.1.1.221
Mmac_g33186.t1	3.76992	0.000323888	chr5	13921102	13925957	+	-	RING finger protein 122-like	note=RING finger protein 122-like
Mmac_g28563.t1	2.78996	0.0231779	chr27	13923671	13960675	-	SLC12A4	Solute carrier family 12	note=Solute carrier family 12
Mmac_g5772.t1	-2.98329	0.00493184	chr12	13945429	13951962	+	ZDHHC7	Zinc finger, DHHC-type containing 7	ec number=2.3.1.225
Mmac_g31370.t1	-3.46487	3.57049e-05	chr4	13954718	13962697	-	RIOK3	RIO kinase 3 (yeast)	ec number=2.7.11.1
Mmac_g39822.t1	-2.95208	0.000748799	chr9	13972308	13977819	+	CYC1	Cytochrome c1	note=Cytochrome c1
Mmac_g2696.t1	3.3763	0.00960201	chr10	13975101	13994959	-	ARHGAP42	Rho GTPase activating protein 42	note=Rho GTPase activating protein 42
Mmac_g22445.t1	4.10556	7.63635e-05	chr22	13980188	13995272	-	Igsf5	Immunoglobulin superfamily member	note=Immunoglobulin superfamily member
Mmac_g5776.t1	-2.74233	0.00507695	chr12	13980213	13999280	+	FGD6	FYVE, RhoGEF and PH	note=FYVE%2C RhoGEF and PH
Mmac_g16235.t1	-2.83502	0.00801492	chr19	13981776	13982564	-	SNRNP35	small nuclear ribonucleoprotein 35	note=small nuclear ribonucleoprotein 35
Mmac_g31373.t1	-3.26959	0.000294212	chr4	13983890	13992652	-	RBBP8	Retinoblastoma binding protein 8	note=Retinoblastoma binding protein 8
Mmac_g39823.t1	-2.68446	0.00207732	chr9	13986199	13991523	+	PABPC1L	Binds the poly(A) tail of mRNA	note=Binds the poly(A) tail of mRNA
Mmac_g17712.t1	3.20859	0.0139954	chr2	13990661	14002503	-	#N/A	#N/A	0
Mmac_g21081.t1	3.29934	0.0433074	chr21	13995574	14063117	+	RASA3	RAS p21 protein activator 3	note=RAS p21 protein activator 3
Mmac_g22446.t1	-3.16754	0.00106515	chr22	14000141	14016964	-	SH3BGR	SH3 domain binding glutamic acid-rich protein	note=SH3 domain binding glutamic acid-rich protein
Mmac_g31375.t1	-3.099	0.000429365	chr4	14006255	14011762	-	FEN1	Structure-specific nuclease with 5'-flap endonuclease and 5'-3' exonuclease activities involved in DNA replication and repair. During DNA replication, cleaves the 5'-overhanging flap structure that is generated by displacement synthesis when DNA polymerase encounters the 5'-end of a downstream Okazaki fragment. It enters the flap from the 5'-end and then tracks to cleave the flap base, leaving a …	note=Structure-specific nuclease with 5'-flap endonuclease and 5'-3' exonuclease activities involved in DNA replication and repair. During DNA replication%2C cleaves the 5'-overhanging flap structure that is generated by displacement synthesis when DNA polymerase encounters the 5'-end of a downstream Okazaki fragment. It enters the flap from the 5'-end and then tracks to cleave the flap base%2C l…
Mmac_g33193.t1	-2.45656	0.0154166	chr5	14016259	14022665	-	TIAL1	TIA1 cytotoxic granule-associated RNA binding protein-like 1	ec number=2.3.2.27
Mmac_g24877.t1	-4.18895	2.35813e-07	chr24	14016942	14025226	+	CDK7	Cyclin-dependent kinase 7	ec number=2.7.11.22%2C2.7.11.23
Mmac_g22448.t1	-3.72665	3.05973e-06	chr22	14028914	14033952	-	WRB	Tryptophan rich basic protein	note=Tryptophan rich basic protein
Mmac_g31377.t1	-7.47371	3.60825e-35	chr4	14029491	14031467	-	NANOG	homeobox	note=homeobox
Mmac_g31378.t1	-2.35803	0.022556	chr4	14033452	14046383	+	IPO4	Importin 4	note=Importin 4
Mmac_g22449.t1	-3.19381	0.000566002	chr22	14040554	14042765	+	#N/A	#N/A	0
Mmac_g27390.t1	2.35161	0.0486846	chr26	14056740	14062952	+	MYD88	Myeloid differentiation primary response protein	note=Myeloid differentiation primary response protein
Mmac_g7282.t1	3.53047	0.00450749	chr13	14058415	14085425	+	ARHGEF3	Rho guanine nucleotide exchange factor	note=Rho guanine nucleotide exchange factor
Mmac_g33200.t1	3.32965	0.00098575	chr5	14080016	14091814	-	RET	Receptor tyrosine-protein kinase involved in numerous cellular mechanisms including cell proliferation, neuronal navigation, cell migration, and cell differentiation upon binding with glial cell derived neurotrophic factor family ligands	ec number=2.7.10.1
Mmac_g21085.t1	-2.38185	0.0103033	chr21	14141574	14166141	-	CENPE	Belongs to the TRAFAC class myosin-kinesin ATPase superfamily. Kinesin family	note=Belongs to the TRAFAC class myosin-kinesin ATPase superfamily. Kinesin family
Mmac_g22455.t1	-4.27181	0.00293493	chr22	14153567	14154490	+	FOXL2	forkhead box	note=forkhead box
Mmac_g8638.t1	-3.07569	0.00122961	chr14	14163817	14172977	-	-	G protein-coupled receptor 123	note=G protein-coupled receptor 123
Mmac_g21087.t1	-4.42723	3.37365e-06	chr21	14176148	14178901	+	ATP4B	This is the non-catalytic component of the active enzyme, which catalyzes the hydrolysis of ATP coupled with the exchange of Na( ) and K( ) ions across the plasma membrane	ec number=3.6.3.10
Mmac_g11556.t1	3.09933	0.0018782	chr16	14187807	14238379	-	STXBP1	Syntaxin-binding protein	note=Syntaxin-binding protein
Mmac_g19601.t1	2.80297	0.0185735	chr20	14189599	14221777	-	MMP15	Belongs to the peptidase M10A family	ec number=3.4.24.80
Mmac_g23713.t1	-3.95077	1.26216e-08	chr23	14194716	14219381	-	MELK	Maternal embryonic leucine zipper	ec number=2.7.11.1
Mmac_g38212.t1	3.98792	6.90421e-05	chr8	14256488	14299897	+	COL18A1	Collagen, type XVIII, alpha 1	note=Collagen%2C type XVIII%2C alpha 1
Mmac_g5784.t1	7.22217	1.41266e-12	chr12	14265989	14270083	-	SHISA3	Shisa homolog 3 (Xenopus laevis)	note=Shisa homolog 3 (Xenopus laevis)
Mmac_g5785.t1	-2.85814	0.00675342	chr12	14277401	14297092	+	BEND4	BEN domain containing 4	note=BEN domain containing 4
Mmac_g23717.t1	-3.06538	0.00098575	chr23	14282907	14326914	+	RNF38	RING finger protein	ec number=2.3.2.27
Mmac_g26153.t1	4.20856	5.97196e-06	chr25	14287134	14297926	-	-	Angiopoietin-like	note=Angiopoietin-like
Mmac_g5786.t1	3.63071	0.0014326	chr12	14303018	14323583	+	RAB11FIP5	RAB11 family interacting protein 5 (class I)	note=RAB11 family interacting protein 5 (class I)
Mmac_g29658.t1	3.81788	0.011761	chr3	14308828	14323445	-	SLC2A1	Solute carrier family 2 (facilitated glucose transporter), member	note=Solute carrier family 2 (facilitated glucose transporter)%2C member
Mmac_g13239.t1	3.51879	0.0215106	chr17	14339769	14380368	-	PTPN22	phosphatase, non-receptor type	ec number=3.1.3.48
Mmac_g16251.t1	-7.28623	1.43913e-26	chr19	14350815	14352741	+	ELOVL7	Catalyzes the first and rate-limiting reaction of the four that constitute the long-chain fatty acids elongation cycle. This endoplasmic reticulum-bound enzymatic process, allows the addition of 2 carbons to the chain of long- and very long-chain fatty acids VLCFAs per cycle. Condensing enzyme with higher activity toward C18 acyl-CoAs, especially C18 3(n-3) acyl-CoAs and C18 3(n-6)-CoAs. Also act…	ec number=2.3.1.199
Mmac_g19608.t1	-5.47856	5.03951e-17	chr20	14366745	14369074	-	FAM60A	Family with sequence similarity 60, member A, like	note=Family with sequence similarity 60%2C member A%2C like
Mmac_g11563.t1	-7.88469	3.88448e-42	chr16	14380939	14383848	+	-	POU domain, class 5, transcription factor	note=POU domain%2C class 5%2C transcription factor
Mmac_g29659.t1	2.71404	0.00411981	chr3	14388166	14423097	+	PHC2	Polyhomeotic-like	note=Polyhomeotic-like
Mmac_g26154.t1	-7.83502	1.22564e-35	chr25	14402954	14405997	+	CTSL	Belongs to the peptidase C1 family	ec number=3.4.22.15%2C3.4.22.43
Mmac_g17736.t1	-3.53593	1.77026e-05	chr2	14418461	14422783	+	SNRNP40	Small nuclear ribonucleoprotein 40	note=Small nuclear ribonucleoprotein 40
Mmac_g21104.t1	-8.93131	1.09925e-39	chr21	14421371	14421793	-	H2AFB1	Belongs to the histone H2A family	note=Belongs to the histone H2A family
Mmac_g36465.t1	-4.49856	1.379e-06	chr7	14421385	14425465	+	PNP	The purine nucleoside phosphorylases catalyze the phosphorolytic breakdown of the N-glycosidic bond in the beta- (deoxy)ribonucleoside molecules, with the formation of the corresponding free purine bases and pentose-1-phosphate	ec number=2.4.2.1
Mmac_g21105.t1	-8.93131	1.09925e-39	chr21	14425657	14426079	-	H2AFB1	Belongs to the histone H2A family	note=Belongs to the histone H2A family
Mmac_g8659.t1	-8.30772	4.61785e-06	chr14	14430374	14435099	-	PNPO	Pyridoxine 5'-phosphate oxidase	ec number=1.4.3.5
Mmac_g5797.t1	-2.21743	0.0423856	chr12	14433330	14440293	-	INTS5	integrator complex subunit 5	note=integrator complex subunit 5
Mmac_g24891.t1	-2.56617	0.0104424	chr24	14441482	14525405	-	MSH3	DNA mismatch repair	note=DNA mismatch repair
Mmac_g7292.t1	4.61633	2.5637e-07	chr13	14460224	14475632	-	AMIGO3	Adhesion molecule with Ig-like domain 3	note=Adhesion molecule with Ig-like domain 3
Mmac_g17738.t1	3.55218	0.0048011	chr2	14463905	14500095	+	SDC3	Cell surface proteoglycan	note=Cell surface proteoglycan
Mmac_g4079.t1	-2.90882	0.00774475	chr11	14467582	14499650	-	USH2A	Usher syndrome 2A (autosomal recessive, mild)	note=Usher syndrome 2A (autosomal recessive%2C mild)
Mmac_g27401.t1	3.56984	0.0092035	chr26	14479905	14485160	+	CSRNP1	nuclear protein	note=nuclear protein
Mmac_g26158.t1	5.4701	0.00810215	chr25	14493995	14499273	-	PTGER4	Prostaglandin E receptor 4 (subtype EP4) b	note=Prostaglandin E receptor 4 (subtype EP4) b
Mmac_g21109.t1	3.28753	0.0235422	chr21	14494881	14500731	-	DUSP27	Dual specificity phosphatase	ec number=3.1.3.16%2C3.1.3.48
Mmac_g17741.t1	-4.32287	1.27912e-09	chr2	14508280	14513980	+	NOBOX	NOBOX oogenesis homeobox	note=NOBOX oogenesis homeobox
Mmac_g17741.t2	2.91649	0.0134196	chr2	14515438	14522500	+	LAPTM5	response to leukemia inhibitory factor	note=response to leukemia inhibitory factor
Mmac_g17743.t1	-2.21663	0.04765	chr2	14539499	14545386	+	SESN2	Sestrin 2	note=Sestrin 2
Mmac_g29666.t1	3.10773	0.041859	chr3	14541882	14568330	-	PPM1J	Protein phosphatase, Mg2 Mn2 dependent, 1J	ec number=3.1.3.16
Mmac_g24894.t1	-3.35243	0.000458851	chr24	14547280	14556076	-	MSH3	DNA mismatch repair	note=DNA mismatch repair
Mmac_g17745.t1	3.21232	0.00407436	chr2	14558592	14568558	+	fgr	Yes-related kinase	ec number=2.7.10.2
Mmac_g13247.t1	4.4443	0.00324302	chr17	14564649	14590999	-	ITIH6	Inter-alpha-trypsin inhibitor heavy chain	note=Inter-alpha-trypsin inhibitor heavy chain
Mmac_g24898.t2	8.06895	0.0318448	chr24	14591657	14601154	+	CARD9	Caspase recruitment domain family, member 9	note=Caspase recruitment domain family%2C member 9
Mmac_g17747.t1	3.09861	0.00910954	chr2	14594601	14598845	+	AHDC1	AT-hook DNA-binding motif-containing protein	note=AT-hook DNA-binding motif-containing protein
Mmac_g496.t1	-3.70556	5.90835e-06	chr1	14612925	14617071	+	MCAT	Malonyl CoA ACP acyltransferase (mitochondrial)	ec number=2.3.1.39
Mmac_g26160.t1	-3.27535	0.00251323	chr25	14625962	14628289	+	PGBD4	piggyBac transposable element derived 4	note=piggyBac transposable element derived 4
Mmac_g13249.t1	3.9873	0.000551802	chr17	14628053	14641816	-	wisp2	WNT1 inducible signaling pathway protein 2	note=WNT1 inducible signaling pathway protein 2
Mmac_g24901.t1	2.75562	0.0482928	chr24	14632210	14646172	-	-	-	0
Mmac_g8666.t1	3.71272	0.000235717	chr14	14634278	14639859	+	PDK2	Pyruvate dehydrogenase kinase, isozyme 2	ec number=2.7.11.2
Mmac_g14717.t1	3.2359	0.0131827	chr18	14640444	14673431	+	ITGB3	integrin	note=integrin
Mmac_g34803.t1	3.30069	0.0027828	chr6	14645056	14657061	+	-	Tripartite motif containing 47	ec number=2.3.2.27
Mmac_g11572.t1	-2.76558	0.00731128	chr16	14645387	14647994	-	SNRPD3	Small nuclear ribonucleoprotein D3 polypeptide	note=Small nuclear ribonucleoprotein D3 polypeptide
Mmac_g14718.t1	-3.92464	4.91512e-07	chr18	14677291	14684810	+	METTL2A	Methyltransferase like 2A	note=Methyltransferase like 2A
Mmac_g16262.t1	-3.102	0.0118616	chr19	14678239	14703406	-	RAB3C	RAB3C, member RAS oncogene family	note=RAB3C%2C member RAS oncogene family
Mmac_g21112.t1	-6.23479	5.69097e-21	chr21	14682869	14689018	+	GPA33	Glycoprotein A33 (transmembrane)	note=Glycoprotein A33 (transmembrane)
Mmac_g19618.t2	2.98763	0.00464812	chr20	14691250	14709003	-	DKK3	Dickkopf homolog 3a (Xenopus laevis)	note=Dickkopf homolog 3a (Xenopus laevis)
Mmac_g5807.t1	3.17103	0.0193684	chr12	14704366	14720764	+	FERMT3	Fermitin family	note=Fermitin family
Mmac_g36478.t2	-3.24452	0.0183623	chr7	14705500	14734908	+	ACTN3	Actinin alpha	note=Actinin alpha
Mmac_g17751.t1	3.75902	9.9605e-05	chr2	14714465	14729908	+	-	-	0
Mmac_g14720.t1	3.71446	0.00396645	chr18	14719935	14784219	+	MRC2	Mannose receptor, C type 2	note=Mannose receptor%2C C type 2
Mmac_g21113.t1	3.32311	0.0229094	chr21	14727378	14759597	+	ILDR2	Immunoglobulin-like domain containing receptor 2	note=Immunoglobulin-like domain containing receptor 2
Mmac_g5809.t1	2.70635	0.0292113	chr12	14728059	14737473	+	CTSF	Belongs to the peptidase C1 family	ec number=3.4.22.41
Mmac_g11576.t1	-3.07873	0.000806009	chr16	14733018	14738716	+	WDR34	Dynein, cytoplasmic 2, intermediate chain 1	note=Dynein%2C cytoplasmic 2%2C intermediate chain 1
Mmac_g24908.t1	-3.39399	1.61652e-05	chr24	14761359	14781717	-	NOL6	Nucleolar protein	note=Nucleolar protein
Mmac_g502.t1	3.48442	0.00313718	chr1	14798187	14799177	-	CDKN1B	cyclin-dependent protein serine/threonine kinase inhibitor activity	note=cyclin-dependent protein serine/threonine kinase inhibitor activity
Mmac_g8672.t1	-2.38465	0.0345052	chr14	14800807	14839820	+	OGFOD3	2-oxoglutarate and iron-dependent oxygenase	note=2-oxoglutarate and iron-dependent oxygenase
Mmac_g24910.t1	-4.62623	0.00113925	chr24	14808282	14821616	-	FAM81B	Family with sequence similarity 81, member	note=Family with sequence similarity 81%2C member
Mmac_g13258.t1	-2.84727	0.0176466	chr17	14808426	14811311	+	FITM2	Fat storage-inducing transmembrane protein 2	note=Fat storage-inducing transmembrane protein 2
Mmac_g34808.t1	-4.20227	5.19368e-08	chr6	14851419	14864720	-	TRAM2	membrane protein 2	note=membrane protein 2
Mmac_g7330.t1	3.3422	0.0088798	chr13	14864222	14887988	+	RBCK1	RanBP-type and C3HC4-type zinc	ec number=2.3.2.31
Mmac_g34809.t1	-2.98118	0.00240446	chr6	14874967	14895617	-	XKR5	XK, Kell blood group complex subunit-related family, member 5	note=XK%2C Kell blood group complex subunit-related family%2C member 5
Mmac_g38237.t1	4.19129	1.54317e-05	chr8	14892244	15018507	+	TNS1	Tensin 1	note=Tensin 1
Mmac_g19624.t1	3.81684	0.00319112	chr20	14910825	14912159	+	RASSF10	Ras association (RalGDS AF-6) domain family (N-terminal) member 10a	note=Ras association (RalGDS AF-6) domain family (N-terminal) member 10a
Mmac_g21120.t2	-2.54539	0.0243262	chr21	14921404	14929961	-	EED	Embryonic ectoderm development	note=Embryonic ectoderm development
Mmac_g17775.t1	3.0783	0.00196889	chr2	14973432	14979741	-	RAD21	rad21 homolog	note=rad21 homolog
Mmac_g7336.t1	8.51015	0.00014101	chr13	14973716	14980707	-	CELA1	Chymotrypsin-like elastase family, member 1	ec number=3.4.21.1%2C3.4.21.36
Mmac_g29684.t1	-2.39125	0.0335956	chr3	14979778	14995546	-	TSPAN2	Tetraspanin 2	note=Tetraspanin 2
Mmac_g21121.t1	4.70713	0.000109305	chr21	14981018	14989064	-	NFKBIZ	Nuclear factor of kappa light polypeptide gene enhancer in B-cells inhibitor, zeta	note=Nuclear factor of kappa light polypeptide gene enhancer in B-cells inhibitor%2C zeta
Mmac_g22485.t1	4.2523	0.00679618	chr22	15002933	15006402	+	TMEM71	Transmembrane protein 71	note=Transmembrane protein 71
Mmac_g22486.t1	-3.04365	0.00488658	chr22	15015017	15015753	-	-	C2H2-type zinc finger	note=C2H2-type zinc finger
Mmac_g14729.t1	3.82804	0.00010552	chr18	15026459	15046581	-	slc4a1	Solute carrier family 4, anion exchanger, member 1a	note=Solute carrier family 4%2C anion exchanger%2C member 1a
Mmac_g8674.t1	4.8377	0.000210259	chr14	15042752	15044356	-	UTS2R	Belongs to the G-protein coupled receptor 1 family	note=Belongs to the G-protein coupled receptor 1 family
Mmac_g520.t1	-4.53835	4.61474e-10	chr1	15046008	15057994	+	MCM10	Minichromosome maintenance complex component 10	note=Minichromosome maintenance complex component 10
Mmac_g521.t1	3.02503	0.00519815	chr1	15059800	15068668	-	UCMA	Upper zone of growth plate and cartilage matrix associated	note=Upper zone of growth plate and cartilage matrix associated
Mmac_g5828.t1	3.92533	0.00888357	chr12	15072577	15104581	-	SLIT3	homolog 3	note=homolog 3
Mmac_g4090.t1	3.35081	4.11304e-07	chr11	15081401	15120714	+	GREB1	Growth regulation by estrogen in breast cancer 1	note=Growth regulation by estrogen in breast cancer 1
Mmac_g31407.t1	3.30604	0.000907393	chr4	15100898	15101686	-	CEBPD	CCAAT enhancer binding protein (C EBP), delta	note=CCAAT enhancer binding protein (C EBP)%2C delta
Mmac_g8675.t1	2.99549	0.0270934	chr14	15103363	15309356	-	CACNA1G	Voltage-sensitive calcium channels (VSCC) mediate the entry of calcium ions into excitable cells and are also involved in a variety of calcium-dependent processes, including muscle contraction, hormone or neurotransmitter release, gene expression, cell motility, cell division and cell death. This channel gives rise to T-type calcium currents. T-type calcium channels belong to the low-voltage acti…	note=Voltage-sensitive calcium channels (VSCC) mediate the entry of calcium ions into excitable cells and are also involved in a variety of calcium-dependent processes%2C including muscle contraction%2C hormone or neurotransmitter release%2C gene expression%2C cell motility%2C cell division and cell death. This channel gives rise to T-type calcium currents. T-type calcium channels belong to the l…
Mmac_g33237.t1	-7.90957	3.11859e-19	chr5	15106758	15108995	+	HEBP2	SOUL heme-binding protein	note=SOUL heme-binding protein
Mmac_g31408.t1	-3.81348	2.88627e-07	chr4	15107711	15117592	+	MCM4	MCM4 minichromosome maintenance deficient 4, mitotin (S. cerevisiae)	ec number=3.6.4.12
Mmac_g26173.t1	-2.28158	0.0375414	chr25	15108961	15218015	+	ARHGEF28	rho guanine nucleotide exchange factor	note=rho guanine nucleotide exchange factor
Mmac_g2708.t1	5.34171	0.0357525	chr10	15140862	15141314	+	#N/A	#N/A	0
Mmac_g4091.t1	4.90339	0.000568783	chr11	15145514	15173143	+	LPIN1	Phosphatidate phosphatase	ec number=3.1.3.4
Mmac_g16271.t1	-3.32295	0.0365061	chr19	15157803	15174317	-	-	positive regulation of catalytic activity in other organism involved in symbiotic interaction	note=positive regulation of catalytic activity in other organism involved in symbiotic interaction
Mmac_g528.t1	2.53585	0.0343605	chr1	15169409	15182671	-	ELK3	ELK3, ETS-domain protein	note=ELK3%2C ETS-domain protein
Mmac_g11591.t1	-5.61876	1.05891e-09	chr16	15175776	15202553	-	TMEM132C	Transmembrane protein 132C-like	note=Transmembrane protein 132C-like
Mmac_g13268.t1	2.98906	0.00926524	chr17	15188873	15254313	-	FMNL3	Formin-like	note=Formin-like
Mmac_g36499.t1	-2.59667	0.024477	chr7	15193313	15197902	-	TRMT10B	tRNA methyltransferase 10 homolog	ec number=1.3.1.88%2C2.1.1.221
Mmac_g29700.t1	-2.26917	0.0261645	chr3	15233314	15243419	+	PA2G4	Proliferation-associated	note=Proliferation-associated
Mmac_g36501.t1	6.01691	0.00715872	chr7	15243088	15244461	-	PPBP	Intercrine alpha family (small cytokine C-X-C) (chemokine CXC).	note=Intercrine alpha family (small cytokine C-X-C) (chemokine CXC).
Mmac_g13269.t1	2.96748	0.0100164	chr17	15257943	15284313	-	ESYT1	Extended synaptotagmin-like protein 1a	note=Extended synaptotagmin-like protein 1a
Mmac_g10153.t1	4.08687	0.000978795	chr15	15297862	15301557	-	-	Cytochrome c oxidase subunit	note=Cytochrome c oxidase subunit
Mmac_g38248.t1	4.08363	1.37974e-05	chr8	15341322	15348946	+	IGFBP5	Insulin-like growth factor binding protein	note=Insulin-like growth factor binding protein
Mmac_g39877.t1	3.55268	0.000421423	chr9	15342357	15356393	+	-	Belongs to the glutamate-gated ion channel (TC 1.A.10.1) family	note=Belongs to the glutamate-gated ion channel (TC 1.A.10.1) family
Mmac_g34820.t1	-2.211	0.0414823	chr6	15354925	15381868	+	RAB10	RAB10, member RAS oncogene family	note=RAB10%2C member RAS oncogene family
Mmac_g36507.t1	4.35308	3.40242e-05	chr7	15395989	15409931	-	F13A1	Coagulation factor XIII	ec number=2.3.2.13
Mmac_g4100.t1	2.63691	0.00622882	chr11	15405486	15493718	-	FAM179B	Family with sequence similarity 179, member B	note=Family with sequence similarity 179%2C member B
Mmac_g38251.t1	3.91803	0.0152343	chr8	15412672	15414506	+	-	Receptor activity-modifying protein 1-like	note=Receptor activity-modifying protein 1-like
Mmac_g19636.t1	3.8965	5.88965e-05	chr20	15480840	15547532	+	MRVI1	Murine retrovirus integration site 1 homolog	note=Murine retrovirus integration site 1 homolog
Mmac_g16291.t2	-2.64871	0.00701054	chr19	15514642	15521790	+	OCLN	Occludin a	note=Occludin a
Mmac_g31420.t1	-3.27401	0.00124779	chr4	15516372	15518314	-	GBX1	Homeodomain	note=Homeodomain
Mmac_g10165.t1	3.49472	0.00352822	chr15	15528994	15557550	+	EXOC3L2	Exocyst complex component 3-like	note=Exocyst complex component 3-like
Mmac_g21145.t1	-5.54798	1.66131e-10	chr21	15537350	15541011	+	-	Retinol saturase (all-trans-retinol 13,14-reductase) like	ec number=1.3.99.23
Mmac_g31422.t1	-2.61099	0.0308824	chr4	15539535	15541003	-	-	Belongs to the histone H2B family	note=Belongs to the histone H2B family
Mmac_g8681.t1	2.95951	0.00176088	chr14	15572016	15611716	-	ETV4	Ets variant gene 4	note=Ets variant gene 4
Mmac_g7352.t1	6.22414	3.12286e-18	chr13	15574289	15596661	+	GPD1	Glycerol-3-phosphate dehydrogenase	ec number=1.1.1.8
Mmac_g21146.t1	-6.0327	1.3843e-19	chr21	15577569	15581284	+	-	Retinol saturase (all-trans-retinol 13,14-reductase) like	ec number=1.3.99.23
Mmac_g27420.t1	-2.4592	0.0157657	chr26	15579695	15608761	-	CSPP1	Centrosome and spindle	note=Centrosome and spindle
Mmac_g21147.t1	-8.0947	4.70686e-36	chr21	15583943	15588941	+	-	Retinol saturase (all-trans-retinol 13,14-reductase) like	ec number=1.3.99.23
Mmac_g11609.t2	-3.49786	1.60841e-05	chr16	15598459	15605528	+	HPSE	Heparanase	cog=S
Mmac_g36518.t1	-2.42511	0.0256091	chr7	15627386	15635567	+	RGP1	RGP1 retrograde golgi transport homolog (S. cerevisiae)	note=RGP1 retrograde golgi transport homolog (S. cerevisiae)
Mmac_g33256.t1	3.80807	0.0024698	chr5	15635044	15646700	+	B3GAT2	Belongs to the glycosyltransferase 43 family	cog=O
Mmac_g31429.t1	-2.80402	0.0027452	chr4	15669636	15678700	+	ABCB8	ATP-binding cassette, sub-family B (MDR TAP), member 8	note=ATP-binding cassette%2C sub-family B (MDR TAP)%2C member 8
Mmac_g8685.t1	3.81754	0.00105758	chr14	15678182	15685292	-	MEOX1	Mesenchyme homeobox 1	note=Mesenchyme homeobox 1
Mmac_g24935.t1	3.1991	0.00230821	chr24	15681987	15686864	-	NR2F1	Nuclear receptor subfamily 2, group F, member	note=Nuclear receptor subfamily 2%2C group F%2C member
Mmac_g13281.t2	2.56359	0.0370942	chr17	15698484	15723627	+	-	ankyrin repeat domain-containing protein	note=ankyrin repeat domain-containing protein
Mmac_g10173.t2	3.40611	0.00130423	chr15	15711397	15712317	-	cdc42ep2	Zgc 154093	note=Zgc 154093
Mmac_g7357.t1	-3.54861	0.000201419	chr13	15711506	15713391	+	RPS20	ribosomal protein S20	note=ribosomal protein S20
Mmac_g13281.t1	2.5831	0.0443437	chr17	15735397	15737684	+	-	Ankyrin repeat	note=Ankyrin repeat
Mmac_g7358.t1	-10.5078	3.83877e-11	chr13	15738282	15739638	+	RPS20	ribosomal protein S20	note=ribosomal protein S20
Mmac_g4106.t1	-5.41729	1.84414e-13	chr11	15741875	15795303	-	GPHN	Gephyrin	ec number=2.10.1.1%2C2.7.7.75
Mmac_g10175.t1	-2.80685	0.00177116	chr15	15742895	15753062	+	SAE1	enzyme subunit 1	ec number=6.2.1.45
Mmac_g13285.t1	3.43019	0.0139384	chr17	15753675	15761196	-	CD40	Tumor necrosis factor receptor superfamily member	note=Tumor necrosis factor receptor superfamily member
Mmac_g16306.t1	-7.45584	1.14403e-29	chr19	15768595	15769790	+	NPM2	Nucleoplasmin/nucleophosmin domain	note=Nucleoplasmin/nucleophosmin domain
Mmac_g11616.t1	-2.67274	0.00656995	chr16	15791893	15816454	+	RAI14	Retinoic acid induced 14	note=Retinoic acid induced 14
Mmac_g8688.t1	4.36799	3.50824e-06	chr14	15794086	15798050	-	SOST	Sclerostin	note=Sclerostin
Mmac_g21158.t1	4.10641	0.000610073	chr21	15806657	15830986	-	MID1	Midline 1	ec number=2.3.2.27
Mmac_g7365.t1	4.31698	0.000376067	chr13	15831718	15883692	+	PODXL2	Podocalyxin-like	note=Podocalyxin-like
Mmac_g23745.t1	5.0182	2.21284e-10	chr23	15865062	15882249	+	PDLIM3	PDZ and LIM domain	note=PDZ and LIM domain
Mmac_g14745.t1	-2.2249	0.0325598	chr18	15871404	15883502	-	SLC35B1	Solute carrier family 35 member B1	note=Solute carrier family 35 member B1
Mmac_g16312.t1	3.62325	0.006279	chr19	15908474	15909118	-	CLDN5	Plays a major role in tight junction-specific obliteration of the intercellular space, through calcium- independent cell-adhesion activity	note=Plays a major role in tight junction-specific obliteration of the intercellular space%2C through calcium- independent cell-adhesion activity
Mmac_g8695.t1	-2.37723	0.0196612	chr14	15912251	15917457	+	PSME3	proteasome activator	note=proteasome activator
Mmac_g2719.t1	2.38948	0.0125038	chr10	15915477	15936572	-	CDON	Cell adhesion molecule-related down-regulated by	note=Cell adhesion molecule-related down-regulated by
Mmac_g34831.t1	2.8034	0.0457558	chr6	15926494	15947066	-	-	Tripartite motif containing 47	ec number=2.3.2.27
Mmac_g4110.t1	-2.36274	0.0474191	chr11	15958769	15973818	+	C14orf80	protein C14orf80 homolog	note=protein C14orf80 homolog
Mmac_g33268.t1	5.27972	9.11656e-10	chr5	15977739	15981985	-	CYP17A1	Cytochrome P450, family	ec number=1.14.14.19%2C1.14.14.32
Mmac_g33271.t1	3.46889	0.00271695	chr5	15987641	16001159	+	CNNM2	Cyclin and CBS domain divalent metal cation transport mediator	note=Cyclin and CBS domain divalent metal cation transport mediator
Mmac_g11622.t1	2.71325	0.0423555	chr16	16000754	16029244	+	FYB	FYN binding protein	note=FYN binding protein
Mmac_g16317.t1	3.20351	0.00484186	chr19	16016524	16020231	+	ARRDC3	Arrestin domain containing	note=Arrestin domain containing
Mmac_g7368.t1	4.21023	0.000250092	chr13	16025351	16047119	+	SLC6A6	Belongs to the sodium neurotransmitter symporter (SNF) (TC 2.A.22) family	note=Belongs to the sodium neurotransmitter symporter (SNF) (TC 2.A.22) family
Mmac_g19656.t1	-5.30257	3.72318e-05	chr20	16038838	16040160	+	#N/A	#N/A	0
Mmac_g547.t1	-2.92182	0.000819445	chr1	16056318	16065726	-	IFRD1	Interferon-related developmental regulator 1	note=Interferon-related developmental regulator 1
Mmac_g31444.t2	-4.69772	3.83877e-11	chr4	16057350	16062132	+	-	Endonuclease domain-containing 1 protein-like	note=Endonuclease domain-containing 1 protein-like
Mmac_g14759.t1	4.01809	8.58643e-05	chr18	16076028	16093851	-	SEZ6L2	Seizure related 6 homolog like 2	note=Seizure related 6 homolog like 2
Mmac_g4117.t1	3.17502	0.00824618	chr11	16085775	16095145	-	RIN3	Ras and Rab interactor	note=Ras and Rab interactor
Mmac_g5864.t1	-5.047	7.52773e-15	chr12	16116707	16120380	-	G3BP1	GTPase activating protein (SH3 domain) binding protein 1	ec number=3.6.4.12%2C3.6.4.13
Mmac_g38285.t1	-2.62915	0.0226067	chr8	16127693	16152508	-	ADARB1	Adenosine deaminase, RNA-specific	note=Adenosine deaminase%2C RNA-specific
Mmac_g5865.t1	2.69365	0.0338123	chr12	16128498	16132755	-	SPARC	Secreted acidic cysteine rich glycoprotein	note=Secreted acidic cysteine rich glycoprotein
Mmac_g19657.t1	-2.77436	0.0160893	chr20	16135111	16137979	+	-	7 transmembrane receptor (rhodopsin family)	note=7 transmembrane receptor (rhodopsin family)
Mmac_g4122.t1	-2.44103	0.0266989	chr11	16143187	16156176	-	LIN9	Lin-9 DREAM MuvB core complex component	note=Lin-9 DREAM MuvB core complex component
Mmac_g39906.t1	-2.96489	0.00156691	chr9	16145654	16154256	+	OGG1	8-oxoguanine DNA glycosylase	ec number=4.2.99.18
Mmac_g16323.t1	2.73627	0.0330566	chr19	16161052	16180342	-	VCAN	hyaluronic acid binding	note=hyaluronic acid binding
Mmac_g14764.t1	-2.53428	0.0112075	chr18	16194242	16210996	+	ATXN2L	LsmAD	note=LsmAD
Mmac_g11630.t1	2.51768	0.0120733	chr16	16247647	16252220	-	DUSP4	Belongs to the protein-tyrosine phosphatase family. Non-receptor class dual specificity subfamily	ec number=3.1.3.16%2C3.1.3.48
Mmac_g14766.t2	-3.33318	0.000124535	chr18	16250868	16255611	-	NFATC2IP	Nuclear factor of activated T-cells, cytoplasmic, calcineurin-dependent 2 interacting protein	note=Nuclear factor of activated T-cells%2C cytoplasmic%2C calcineurin-dependent 2 interacting protein
Mmac_g5872.t1	3.61035	0.00792735	chr12	16254378	16303641	-	FAT2	FAT tumor suppressor homolog 2 (Drosophila)	note=FAT tumor suppressor homolog 2 (Drosophila)
Mmac_g36543.t1	3.14291	0.00454058	chr7	16288466	16308469	+	MMP14	Matrix metalloproteinase 14a (membrane-inserted)	ec number=3.4.24.80
Mmac_g2732.t1	3.39104	0.00138544	chr10	16289964	16298094	+	EHD2	Belongs to the TRAFAC class dynamin-like GTPase superfamily. Dynamin Fzo YdjA family	note=Belongs to the TRAFAC class dynamin-like GTPase superfamily. Dynamin Fzo YdjA family
Mmac_g24957.t1	-2.5497	0.0171414	chr24	16318693	16321555	-	PPIL3	PPIases accelerate the folding of proteins. It catalyzes the cis-trans isomerization of proline imidic peptide bonds in oligopeptides	ec number=5.2.1.8
Mmac_g39910.t1	3.51256	0.0227066	chr9	16330426	16342237	+	PRRT3	Proline-rich transmembrane protein	note=Proline-rich transmembrane protein
Mmac_g24959.t1	-3.63605	0.0165109	chr24	16339037	16355097	+	LIX1	Limb and CNS expressed 1	note=Limb and CNS expressed 1
Mmac_g36548.t1	-2.38211	0.0485715	chr7	16352955	16362605	-	ACIN1	Apoptotic chromatin condensation inducer	note=Apoptotic chromatin condensation inducer
Mmac_g8724.t1	3.68786	0.0332796	chr14	16358280	16365833	+	CBX7	Chromobox homolog 7b	note=Chromobox homolog 7b
Mmac_g8725.t1	-2.97581	0.000791951	chr14	16371563	16393536	-	EP300	E1A binding protein p300	ec number=2.3.1.48
Mmac_g23773.t1	-3.23348	0.0040556	chr23	16379080	16386884	-	CASP3	Belongs to the peptidase C14A family	ec number=3.4.22.56%2C3.4.22.60
Mmac_g11636.t1	-3.64072	5.18637e-07	chr16	16391321	16397535	-	-	Microtubule associated protein (MAP65/ASE1 family)	note=Microtubule associated protein (MAP65/ASE1 family)
Mmac_g36551.t1	-2.87981	0.00142015	chr7	16397884	16406104	-	tinf2	TERF1 (TRF1)-interacting nuclear factor 2	note=TERF1 (TRF1)-interacting nuclear factor 2
Mmac_g33291.t1	2.95361	0.00289034	chr5	16409164	16441882	+	MYOF	Myoferlin	note=Myoferlin
Mmac_g8727.t2	3.67718	0.0359533	chr14	16416523	16424688	-	CHADL	Chondroadherin-like	note=Chondroadherin-like
Mmac_g11640.t1	-2.69381	0.0201783	chr16	16428287	16430252	-	ATP5I	ATP synthase, H transporting, mitochondrial F0 complex, subunit e, duplicate a	note=ATP synthase%2C H transporting%2C mitochondrial F0 complex%2C subunit e%2C duplicate a
Mmac_g8727.t1	-2.88523	0.00100036	chr14	16429033	16434482	-	RANGAP1	RAN GTPase activating protein	note=RAN GTPase activating protein
Mmac_g10203.t1	-3.75492	2.42317e-06	chr15	16440356	16445542	-	GEMIN4	Gem (nuclear organelle) associated protein 4	note=Gem (nuclear organelle) associated protein 4
Mmac_g11642.t1	-4.4152	6.68222e-10	chr16	16446095	16451137	+	HABP4	Hyaluronan binding protein 4	note=Hyaluronan binding protein 4
Mmac_g4131.t1	3.01064	0.0243381	chr11	16450047	16475580	+	PROX1	homeobox	note=homeobox
Mmac_g33294.t1	2.93045	0.0136831	chr5	16479897	16502602	+	OGDHL	Oxoglutarate dehydrogenase-like	ec number=1.2.4.2
Mmac_g13307.t1	-4.30729	4.66394e-07	chr17	16486306	16491713	+	sall4	Sal-like 4 (Drosophila)	note=Sal-like 4 (Drosophila)
Mmac_g10207.t1	2.89741	0.00968379	chr15	16495323	16524423	+	SMTNL2	Smoothelin, like	note=Smoothelin%2C like
Mmac_g4133.t1	-2.32958	0.0257685	chr11	16511104	16517513	-	CTSB	Belongs to the peptidase C1 family	ec number=3.4.22.1
Mmac_g4134.t1	2.84767	0.0357129	chr11	16521957	16527385	+	-	-	0
Mmac_g31465.t1	-2.6304	0.014204	chr4	16528164	16541368	+	NLRC3	NLR family CARD domain containing 3	note=NLR family CARD domain containing 3
Mmac_g2740.t1	3.25836	0.0050772	chr10	16528372	16530699	+	ppp1r15b	Protein phosphatase 1, regulatory subunit	note=Protein phosphatase 1%2C regulatory subunit
Mmac_g29730.t1	3.25506	1.77413e-05	chr3	16537897	16540226	+	MYL9	Myosin, light chain 9b, regulatory	note=Myosin%2C light chain 9b%2C regulatory
Mmac_g2742.t1	-2.33714	0.036818	chr10	16548879	16550889	-	C11orf58	Chromosome 11 open reading frame 58	note=Chromosome 11 open reading frame 58
Mmac_g38295.t1	-3.29936	0.0016569	chr8	16555988	16557309	+	YBEY	ybeY metallopeptidase	note=ybeY metallopeptidase
Mmac_g38296.t1	-3.26353	0.000419264	chr8	16558742	16570332	-	USP37	ubiquitin	ec number=3.4.19.12
Mmac_g7378.t1	3.66152	0.000437751	chr13	16559058	16560990	-	RPL32	Ribosomal protein L32	note=Ribosomal protein L32
Mmac_g5884.t1	-3.44797	4.03657e-05	chr12	16559635	16568631	+	STARD10	Si dkeyp-110e4.11	note=Si dkeyp-110e4.11
Mmac_g34852.t1	3.75621	0.000589802	chr6	16574235	16575740	-	TMEM200A	Transmembrane protein 200A	note=Transmembrane protein 200A
Mmac_g5885.t1	2.73215	0.0380548	chr12	16583367	16609722	+	ARAP3	ArfGAP with RhoGAP domain, ankyrin repeat and PH domain 3	note=ArfGAP with RhoGAP domain%2C ankyrin repeat and PH domain 3
Mmac_g33302.t1	4.08504	0.0489876	chr5	16586825	16589305	+	CHST3	Carbohydrate (chondroitin 6) sulfotransferase 3a	ec number=2.8.2.17%2C2.8.2.21
Mmac_g17811.t1	-2.67576	0.00123646	chr2	16604412	16607392	-	-	Aurora kinase A and ninein interacting protein	note=Aurora kinase A and ninein interacting protein
Mmac_g38300.t1	3.428	0.00405536	chr8	16604899	16609556	+	CYP27A1	Cytochrome P450, family 27, subfamily A, polypeptide	ec number=1.14.15.15%2C1.14.15.16%2C1.14.15.18
Mmac_g8736.t1	-2.70907	0.0053283	chr14	16621258	16630814	+	POLR3E	Polymerase (RNA) III (DNA directed) polypeptide E	note=Polymerase (RNA) III (DNA directed) polypeptide E
Mmac_g8738.t1	-2.9165	0.00201738	chr14	16643875	16649557	+	METTL9	Methyltransferase like 9	note=Methyltransferase like 9
Mmac_g7381.t1	3.98806	0.00298472	chr13	16650062	16684049	+	-	Belongs to the semaphorin family	note=Belongs to the semaphorin family
Mmac_g31475.t1	-2.86214	0.00244583	chr4	16683461	16686893	-	C8orf33	Chromosome 8 open reading frame 33	note=Chromosome 8 open reading frame 33
Mmac_g31477.t1	-4.15003	2.39257e-07	chr4	16692725	16693555	-	C16orf91	Chromosome 16 open reading frame 91	note=Chromosome 16 open reading frame 91
Mmac_g7382.t1	-7.14938	1.41084e-24	chr13	16693109	16696912	+	RPL32	Ribosomal protein L32	note=Ribosomal protein L32
Mmac_g36567.t1	3.28848	0.0262218	chr7	16701770	16713551	+	ITGB1BP2	Integrin beta 1 binding protein (melusin) 2	note=Integrin beta 1 binding protein (melusin) 2
Mmac_g31479.t1	-3.54663	5.0179e-05	chr4	16702968	16705624	+	C7orf50	Chromosome 7 open reading frame 50	note=Chromosome 7 open reading frame 50
Mmac_g39927.t1	4.01765	2.87332e-07	chr9	16706675	16759531	+	PLXND1	Plexin D1	note=Plexin D1
Mmac_g7384.t1	-6.82026	1.48291e-21	chr13	16716756	16728045	+	SEC13	SEC13 homolog, nuclear pore and COPII coat complex component	note=SEC13 homolog%2C nuclear pore and COPII coat complex component
Mmac_g5890.t1	2.8534	0.0452601	chr12	16721727	16730221	+	AHNAK	AHNAK nucleoprotein	note=AHNAK nucleoprotein
Mmac_g11656.t1	3.7419	1.75165e-06	chr16	16725193	16734207	-	GHR	growth hormone	note=growth hormone
Mmac_g5892.t2	9.20919	0.00731838	chr12	16731801	16735334	+	AHNAK	AHNAK nucleoprotein	note=AHNAK nucleoprotein
Mmac_g11657.t2	3.47077	0.00396645	chr16	16736982	16754435	+	OXCT1	Key enzyme for ketone body catabolism. Transfers the CoA moiety from succinate to acetoacetate. Formation of the enzyme-CoA intermediate proceeds via an unstable anhydride species formed between the carboxylate groups of the enzyme and substrate	ec number=2.8.3.5
Mmac_g5894.t1	3.43379	0.00059732	chr12	16741019	16744957	+	AHNAK	AHNAK nucleoprotein	note=AHNAK nucleoprotein
Mmac_g11657.t1	5.33647	2.22816e-10	chr16	16756638	16768619	+	C7	Complement component	note=Complement component
Mmac_g11658.t1	4.14213	2.48577e-05	chr16	16769947	16784019	-	C6	Complement component	note=Complement component
Mmac_g38316.t1	-2.95761	0.00104642	chr8	16776522	16794190	+	SLC12A8	Solute carrier family 12	note=Solute carrier family 12
Mmac_g11659.t1	3.26697	0.00131679	chr16	16787898	16792797	-	-	regulator of G-protein signaling	note=regulator of G-protein signaling
Mmac_g11660.t1	-2.8236	0.00401738	chr16	16793012	16806872	-	rnf180	Ring finger protein 180	ec number=2.3.2.27
Mmac_g33308.t1	-4.23986	7.32849e-07	chr5	16820507	16824886	+	CUEDC2	CUE domain containing 2	note=CUE domain containing 2
Mmac_g11662.t1	4.24894	0.00067771	chr16	16827395	16828066	-	-	-	0
Mmac_g34858.t1	5.16171	5.07873e-12	chr6	16838274	17043345	-	LAMA2	Laminin, alpha 2	note=Laminin%2C alpha 2
Mmac_g28612.t1	3.49624	0.00104845	chr27	16839474	16840382	-	CEBPA	CCAAT enhancer binding protein (C EBP), alpha	note=CCAAT enhancer binding protein (C EBP)%2C alpha
Mmac_g27435.t1	-3.36063	0.0373821	chr26	16863035	16875040	+	CNTNAP2	Contactin associated protein-like 2a	note=Contactin associated protein-like 2a
Mmac_g8744.t1	4.8151	0.0127277	chr14	16874198	16877392	-	WFIKKN2	WAP, follistatin kazal, immunoglobulin, kunitz and netrin domain containing	note=WAP%2C follistatin kazal%2C immunoglobulin%2C kunitz and netrin domain containing
Mmac_g11663.t2	6.83113	0.00202755	chr16	16878061	16880077	+	NODAL	Nodal homolog	note=Nodal homolog
Mmac_g39932.t1	-2.94471	0.00667548	chr9	16887317	16907059	-	IL17RC	Interleukin 17 receptor C	note=Interleukin 17 receptor C
Mmac_g4146.t1	-2.40357	0.0332168	chr11	16898780	16915249	+	NRDE2	NRDE-2, necessary for RNA interference, domain containing	note=NRDE-2%2C necessary for RNA interference%2C domain containing
Mmac_g13318.t1	4.54385	1.51277e-05	chr17	16904926	16905261	+	G0S2	G0 G1 switch	note=G0 G1 switch
Mmac_g38320.t1	2.97018	0.0240517	chr8	16906332	16976111	-	LRP2	lipoprotein receptor-related protein	note=lipoprotein receptor-related protein
Mmac_g24979.t1	3.81335	8.75975e-05	chr24	16908620	16931517	-	RGS3	regulator of G-protein signaling	note=regulator of G-protein signaling
Mmac_g560.t1	3.50924	6.49247e-05	chr1	16915332	16975102	+	CALD1	Caldesmon 1 like	note=Caldesmon 1 like
Mmac_g27437.t1	-2.67563	0.00807449	chr26	16924800	16941505	-	EZH2	Enhancer of zeste homolog 2 (Drosophila)	ec number=2.1.1.43
Mmac_g7391.t1	3.56879	0.0190663	chr13	16955195	16992366	-	MEGF6	Coagulation Factor Xa inhibitory site	note=Coagulation Factor Xa inhibitory site
Mmac_g29740.t1	-3.52315	2.50951e-05	chr3	16957493	16960777	-	PXMP4	Peroxisomal membrane protein	note=Peroxisomal membrane protein
Mmac_g10228.t1	-2.84621	0.00231812	chr15	16973064	16995204	-	PAFAH1B1	Positively regulates the activity of the minus-end directed microtubule motor protein dynein. May enhance dynein- mediated microtubule sliding by targeting dynein to the microtubule plus end. Required for several dynein- and microtubule-dependent processes such as the maintenance of Golgi integrity, the peripheral transport of microtubule fragments and the coupling of the nucleus and centrosome. …	note=Positively regulates the activity of the minus-end directed microtubule motor protein dynein. May enhance dynein- mediated microtubule sliding by targeting dynein to the microtubule plus end. Required for several dynein- and microtubule-dependent processes such as the maintenance of Golgi integrity%2C the peripheral transport of microtubule fragments and the coupling of the nucleus and centr…
Mmac_g13324.t1	4.13154	6.17167e-05	chr17	16978080	16986244	-	-	Si dkey-261h17.1	note=Si dkey-261h17.1
Mmac_g22536.t1	-2.81915	0.00759997	chr22	16986049	17002600	+	FAXC	Failed axon connections homolog	note=Failed axon connections homolog
Mmac_g28618.t1	3.02013	0.0210061	chr27	17000926	17001798	+	NAT1	Arylamine N-acetyltransferase	ec number=2.3.1.5
Mmac_g24981.t2	-2.35549	0.0423941	chr24	17001946	17008075	+	CIZ1	Cdkn1a interacting zinc finger protein	note=Cdkn1a interacting zinc finger protein
Mmac_g28619.t1	-3.67058	1.15591e-06	chr27	17002826	17006313	+	CNEP1R1	CTD nuclear envelope phosphatase 1 regulatory subunit 1	note=CTD nuclear envelope phosphatase 1 regulatory subunit 1
Mmac_g11668.t1	-2.68138	0.0142492	chr16	17028838	17034089	-	FTSJ1	Methylates the 2'-O-ribose of nucleotides at positions 32 and 34 of the tRNA anticodon loop of substrate tRNAs	ec number=2.1.1.166%2C2.1.1.205
Mmac_g31488.t1	7.45741	0.000179338	chr4	17036368	17038450	+	-	c-C chemokine receptor type	note=c-C chemokine receptor type
Mmac_g38327.t1	-2.42449	0.00925249	chr8	17036953	17042798	+	PHGDH	Belongs to the D-isomer specific 2-hydroxyacid dehydrogenase family	ec number=1.1.1.399%2C1.1.1.95
Mmac_g17831.t1	4.47754	0.00116265	chr2	17082386	17169590	-	ANGPT1	Angiopoietin 1	note=Angiopoietin 1
Mmac_g19687.t1	3.84269	2.66641e-05	chr20	17089512	17102280	-	CRISPLD2	Cysteine-rich secretory protein LCCL	note=Cysteine-rich secretory protein LCCL
Mmac_g10236.t1	-2.74476	0.0237008	chr15	17106069	17112370	+	PAK4	P21 protein (Cdc42 Rac)-activated kinase 4	ec number=2.7.11.1
Mmac_g21189.t1	-2.78027	0.0104372	chr21	17120100	17126138	-	RAB20	RAB20, member RAS oncogene family	note=RAB20%2C member RAS oncogene family
Mmac_g11672.t1	-3.72849	7.96958e-07	chr16	17123378	17127979	+	CCDC61	Coiled-coil domain containing 61	note=Coiled-coil domain containing 61
Mmac_g10239.t1	-2.73906	0.00217829	chr15	17145120	17155874	+	NPAT	Nuclear protein, ataxia-telangiectasia locus	note=Nuclear protein%2C ataxia-telangiectasia locus
Mmac_g33334.t1	3.51054	0.00157779	chr5	17164849	17216667	+	ZMIZ1	zinc finger	note=zinc finger
Mmac_g11677.t1	-2.79035	0.0175219	chr16	17170109	17170357	+	SDHAF1	assembly factor 1	note=assembly factor 1
Mmac_g24989.t1	-3.24496	0.000451391	chr24	17171806	17181942	+	GSN	Gelsolin a	note=Gelsolin a
Mmac_g14799.t1	2.72359	0.0223484	chr18	17196429	17198345	-	HOXB3	homeobox protein	note=homeobox protein
Mmac_g38337.t2	3.28734	0.00782906	chr8	17218783	17220400	-	TUBA1A	Tubulin is the major constituent of microtubules. It binds two moles of GTP, one at an exchangeable site on the beta chain and one at a non-exchangeable site on the alpha chain	note=Tubulin is the major constituent of microtubules. It binds two moles of GTP%2C one at an exchangeable site on the beta chain and one at a non-exchangeable site on the alpha chain
Mmac_g14803.t1	2.98993	0.0481336	chr18	17237922	17239714	-	HOXB6	homeobox protein	note=homeobox protein
Mmac_g16342.t1	-2.73213	0.00283696	chr19	17245045	17248742	+	RNFT1	RING finger and transmembrane domain-containing protein	ec number=2.3.2.27
Mmac_g14805.t1	2.46822	0.0362483	chr18	17247958	17251691	-	HOXB7	Homeodomain	note=Homeodomain
Mmac_g14806.t1	3.54994	0.0119811	chr18	17253791	17255311	-	HOXB8	homeobox protein	note=homeobox protein
Mmac_g22541.t1	-2.35399	0.0269079	chr22	17254286	17293922	+	MMS22L	MMS22-like, DNA repair protein	note=MMS22-like%2C DNA repair protein
Mmac_g36574.t1	-3.43994	2.78917e-06	chr7	17268169	17279946	-	CCNB3	Belongs to the cyclin family	note=Belongs to the cyclin family
Mmac_g7400.t1	2.5806	0.0476084	chr13	17268284	17281195	+	AKR7A2	Aldo-keto reductase family 7, member A3 (aflatoxin aldehyde reductase)	note=Aldo-keto reductase family 7%2C member A3 (aflatoxin aldehyde reductase)
Mmac_g10246.t1	3.26461	0.0397894	chr15	17268648	17276122	+	HIC1	Hypermethylated in cancer 1	note=Hypermethylated in cancer 1
Mmac_g38343.t1	2.89537	0.00808765	chr8	17312313	17344657	+	FN1	Fibronectin 1a	note=Fibronectin 1a
Mmac_g33340.t1	3.92117	0.0141907	chr5	17316205	17316979	+	PF4	platelet factor 4	note=platelet factor 4
Mmac_g2763.t1	-3.02539	0.00131164	chr10	17325953	17330118	-	KTI12	KTI12 homolog	ec number=6.3.5.6%2C6.3.5.7
Mmac_g22545.t1	-3.80119	9.17255e-07	chr22	17357695	17365055	-	ZUFSP	Zinc finger with UFM1-specific peptidase domain	note=Zinc finger with UFM1-specific peptidase domain
Mmac_g4164.t1	-5.04021	0.000259228	chr11	17366539	17391180	-	KIF28P	Belongs to the TRAFAC class myosin-kinesin ATPase superfamily. Kinesin family	note=Belongs to the TRAFAC class myosin-kinesin ATPase superfamily. Kinesin family
Mmac_g36578.t1	3.66773	4.17278e-05	chr7	17376118	17392243	-	PYGM	Phosphorylase is an important allosteric enzyme in carbohydrate metabolism. Enzymes from different sources differ in their regulatory mechanisms and in their natural substrates. However, all known phosphorylases share catalytic and structural properties	cog=G
Mmac_g33344.t1	3.43325	0.00113925	chr5	17389375	17395182	+	CXCL12	Stromal cell-derived factor	note=Stromal cell-derived factor
Mmac_g16347.t1	-3.3076	9.47735e-05	chr19	17403642	17405442	-	BTG3	B-cell translocation gene 3	note=B-cell translocation gene 3
Mmac_g29755.t1	4.37275	1.13243e-05	chr3	17412344	17416341	+	CIDEC	Cell death-inducing DFFA-like effector c	note=Cell death-inducing DFFA-like effector c
Mmac_g16349.t1	4.74908	0.00413396	chr19	17413719	17418936	-	ALOX5AP	Arachidonate 5-lipoxygenase-activating protein	note=Arachidonate 5-lipoxygenase-activating protein
Mmac_g19701.t1	2.94665	0.0132384	chr20	17414172	17419339	+	TSPAN18	Tetraspanin 18b	note=Tetraspanin 18b
Mmac_g36582.t1	-2.50066	0.0108451	chr7	17421302	17423665	-	-	RNA binding motif protein 4.3	note=RNA binding motif protein 4.3
Mmac_g14818.t2	-3.98384	2.29522e-08	chr18	17441206	17447453	+	ZWINT	mitotic cell cycle checkpoint	note=mitotic cell cycle checkpoint
Mmac_g11692.t1	-3.3289	0.000118689	chr16	17457374	17467332	+	POLD3	Polymerase (DNA-directed), delta 3, accessory subunit	note=Polymerase (DNA-directed)%2C delta 3%2C accessory subunit
Mmac_g21205.t1	-2.34003	0.0257672	chr21	17466719	17482568	+	PWP2	periodic tryptophan protein	note=periodic tryptophan protein
Mmac_g31499.t1	3.35806	0.000734581	chr4	17475029	17587151	-	ADCY2	Belongs to the adenylyl cyclase class-4 guanylyl cyclase family	ec number=4.6.1.1
Mmac_g7413.t1	2.78896	0.0023303	chr13	17486238	17487070	-	CNBP	CCHC-type zinc finger nucleic acid binding protein	note=CCHC-type zinc finger nucleic acid binding protein
Mmac_g21207.t1	-3.61701	6.5792e-06	chr21	17491764	17511229	-	GK	glycerol	ec number=2.7.1.30
Mmac_g33348.t1	2.69212	0.0380546	chr5	17494277	17511303	+	VSTM4	V-set and transmembrane	note=V-set and transmembrane
Mmac_g7415.t1	3.63869	1.63295e-05	chr13	17507659	17559420	+	RAF1	V-raf-1 murine leukemia viral oncogene homolog	ec number=2.7.11.1%2C3.1.3.48
Mmac_g39942.t1	-2.26142	0.0432805	chr9	17514631	17518952	-	UBIAD1	UbiA prenyltransferase	note=UbiA prenyltransferase
Mmac_g29760.t1	-2.95533	0.00283696	chr3	17536613	17549929	+	USP4	Ubiquitin specific protease 4 (proto-oncogene)	ec number=3.4.19.12
Mmac_g4170.t1	3.57079	0.000227641	chr11	17552565	17597117	-	EMILIN1	Elastin microfibril interfacer	note=Elastin microfibril interfacer
Mmac_g26211.t1	3.40339	0.00593314	chr25	17554926	17555691	-	NANOS2	Nanos homolog	note=Nanos homolog
Mmac_g39944.t1	-2.65086	0.00323273	chr9	17569479	17589258	-	CDK11B	Cyclin-dependent kinase	ec number=2.7.11.22
Mmac_g19706.t1	-2.93382	0.000510851	chr20	17573965	17583850	+	CAPRIN1	Cell cycle associated protein	note=Cell cycle associated protein
Mmac_g7417.t1	3.84356	0.00526382	chr13	17579466	17582381	+	MKRN2OS	MKRN2 opposite strand	note=MKRN2 opposite strand
Mmac_g17849.t1	-4.2933	1.30581e-10	chr2	17607050	17618523	-	CLSPN	anaphase-promoting complex binding	note=anaphase-promoting complex binding
Mmac_g22550.t1	4.00805	9.22368e-06	chr22	17615732	17626715	+	VEGFA	Vascular endothelial growth factor	note=Vascular endothelial growth factor
Mmac_g17851.t1	7.41846	0.000246244	chr2	17642164	17642850	+	-	PMP-22/EMP/MP20/Claudin tight junction	note=PMP-22/EMP/MP20/Claudin tight junction
Mmac_g17853.t1	-4.89297	1.20854e-13	chr2	17650733	17654491	+	CDCA8	Cell division cycle associated 8	note=Cell division cycle associated 8
Mmac_g31502.t1	-2.5627	0.0124129	chr4	17662658	17670425	-	PRPF3	PRP3 pre-mRNA processing factor 3 homolog (yeast)	note=PRP3 pre-mRNA processing factor 3 homolog (yeast)
Mmac_g11701.t2	7.6015	0.000113194	chr16	17665044	17737293	+	GRIA4	Glutamate receptor, ionotropic, AMPA 4b	note=Glutamate receptor%2C ionotropic%2C AMPA 4b
Mmac_g23813.t1	-3.54578	8.70317e-05	chr23	17666128	17684209	+	SLX4IP	Protein SLX4IP isoform X1	note=Protein SLX4IP isoform X1
Mmac_g14827.t1	3.52061	0.00409087	chr18	17667329	17686769	-	COL1A1	collagen type I alpha	note=collagen type I alpha
Mmac_g17857.t1	-2.60475	0.00346778	chr2	17695127	17704392	-	ATAD5	ATPase family, AAA	note=ATPase family%2C AAA
Mmac_g23815.t1	5.51295	8.63892e-05	chr23	17719216	17759863	-	JAG1	Notch ligand involved in the mediation of Notch signaling	note=Notch ligand involved in the mediation of Notch signaling
Mmac_g31505.t1	3.71806	0.00469709	chr4	17727431	17736143	+	CA14	carbonic anhydrase	ec number=4.2.1.1
Mmac_g22552.t1	2.61451	0.0235292	chr22	17735166	17743610	-	NAGA	N-acetylgalactosaminidase, alpha	ec number=3.2.1.49
Mmac_g33360.t1	4.07638	0.00787697	chr5	17748302	17774415	+	ANTXRL	Anthrax toxin receptor	note=Anthrax toxin receptor
Mmac_g7421.t1	3.85438	0.000101212	chr13	17757454	17769838	+	ECM2	Extracellular matrix protein 2	note=Extracellular matrix protein 2
Mmac_g31508.t1	3.4135	0.000306953	chr4	17765827	17784628	+	ENPP2	Ectonucleotide pyrophosphatase phosphodiesterase	ec number=3.1.4.1%2C3.1.4.39%2C3.6.1.9
Mmac_g4179.t1	2.59307	0.0234676	chr11	17795610	17879958	+	RALGAPA1	Ral GTPase activating protein, alpha subunit 1 (catalytic)	note=Ral GTPase activating protein%2C alpha subunit 1 (catalytic)
Mmac_g33362.t1	-3.39732	0.000215274	chr5	17803184	17807902	-	UBTD1	Ubiquitin domain containing	note=Ubiquitin domain containing
Mmac_g29767.t2	-6.2121	0.0154435	chr3	17805132	17808617	+	-	May act as a scaffolding protein within caveolar membranes. Interacts directly with G-protein alpha subunits and can functionally regulate their activity	note=May act as a scaffolding protein within caveolar membranes. Interacts directly with G-protein alpha subunits and can functionally regulate their activity
Mmac_g5913.t1	3.10241	0.000272215	chr12	17807070	17808472	-	TSC22D3	TSC22 domain family, member 3	note=TSC22 domain family%2C member 3
Mmac_g14831.t1	-2.62375	0.0112346	chr18	17815294	17833229	-	NAGS	N-acetylglutamate synthase	ec number=2.3.1.1
Mmac_g7425.t1	3.04979	0.0134402	chr13	17832513	17835222	+	OGN	osteoglycin	note=osteoglycin
Mmac_g597.t1	-2.6169	0.0135784	chr1	17837222	17848212	-	TTLL1	Tubulin tyrosine ligase-like family, member 1	note=Tubulin tyrosine ligase-like family%2C member 1
Mmac_g33366.t1	3.80282	0.0104386	chr5	17845696	17846848	+	MARVELD1	MARVEL domain containing 1	note=MARVEL domain containing 1
Mmac_g599.t1	-3.9586	3.1999e-08	chr1	17861729	17867544	+	-	Zgc 171422	note=Zgc 171422
Mmac_g31514.t1	3.79434	0.00880783	chr4	17863772	17866802	+	-	Tumor necrosis factor receptor superfamily member	note=Tumor necrosis factor receptor superfamily member
Mmac_g34883.t1	-2.989	0.00253557	chr6	17897706	17906606	-	RMDN3	Regulator of microtubule dynamics	note=Regulator of microtubule dynamics
Mmac_g29770.t1	-3.64885	1.28082e-05	chr3	17908291	17980096	-	RAD18	RAD18 E3 ubiquitin protein ligase	ec number=2.3.2.27
Mmac_g7429.t1	3.17666	0.00551124	chr13	17948405	17949076	-	CCER1	Wu fb55g09	note=Wu fb55g09
Mmac_g38356.t1	-2.54713	0.018652	chr8	17949809	17997940	+	ABCB6	ATP-binding cassette sub-family B	note=ATP-binding cassette sub-family B
Mmac_g11709.t1	-4.30708	4.33282e-08	chr16	17951739	17957320	-	SKP2	S-phase kinase-associated protein	note=S-phase kinase-associated protein
Mmac_g4186.t1	-2.48349	0.029321	chr11	17977522	17981915	-	KIAA0391	Mitochondrial ribonuclease P protein	note=Mitochondrial ribonuclease P protein
Mmac_g22566.t1	-2.35654	0.0385525	chr22	17991779	18015209	-	AP1S3	Adaptor-related protein complex 1, sigma 3 subunit	note=Adaptor-related protein complex 1%2C sigma 3 subunit
Mmac_g7432.t1	-9.58982	5.55832e-13	chr13	18008227	18044531	+	SARNP	Putative DNA-binding (bihelical) motif predicted to be involved in chromosomal organisation	note=Putative DNA-binding (bihelical) motif predicted to be involved in chromosomal organisation
Mmac_g2783.t1	-5.51675	1.93742e-16	chr10	18009068	18022833	+	-	Ras and EF-hand domain-containing	note=Ras and EF-hand domain-containing
Mmac_g33369.t1	3.81654	0.0318968	chr5	18038847	18055207	-	SFRP5	Secreted frizzled-related protein 5	note=Secreted frizzled-related protein 5
Mmac_g4191.t1	-2.44516	0.028053	chr11	18053289	18060351	+	GEMIN2	Gem nuclear organelle associated protein 2	note=Gem nuclear organelle associated protein 2
Mmac_g10271.t1	3.80921	0.00312436	chr15	18063769	18186217	-	PITPNM3	PITPNM family member 3	note=PITPNM family member 3
Mmac_g11716.t1	-2.5232	0.010389	chr16	18096719	18102738	+	CHEK1	CHK1 checkpoint homolog (S. pombe)	ec number=2.7.11.1
Mmac_g36613.t1	-2.71396	0.0158599	chr7	18110068	18118940	+	ZP3	positive regulation of type IV hypersensitivity	note=positive regulation of type IV hypersensitivity
Mmac_g26226.t1	3.19075	0.00135231	chr25	18110699	18122953	-	EHD2	Belongs to the TRAFAC class dynamin-like GTPase superfamily. Dynamin Fzo YdjA family	note=Belongs to the TRAFAC class dynamin-like GTPase superfamily. Dynamin Fzo YdjA family
Mmac_g11719.t1	5.75183	0.00217829	chr16	18133303	18148765	-	-	Immunoglobulin domain	note=Immunoglobulin domain
Mmac_g33374.t1	3.8167	0.00547853	chr5	18135575	18162984	-	CRTAC1	Cartilage acidic protein	note=Cartilage acidic protein
Mmac_g22569.t1	3.51068	0.0242242	chr22	18141598	18191059	+	MBNL1	muscleblind-like	note=muscleblind-like
Mmac_g26230.t1	-2.80427	0.00678895	chr25	18151739	18159796	-	RSPH4A	Radial spoke head 4 homolog A (Chlamydomonas)	note=Radial spoke head 4 homolog A (Chlamydomonas)
Mmac_g27465.t1	-2.44206	0.0481336	chr26	18153619	18165042	-	FBXO15	F-box protein 15	note=F-box protein 15
Mmac_g5921.t1	-2.81754	0.00485753	chr12	18158903	18161999	-	NXT2	Nuclear transport factor 2-like export factor 2	note=Nuclear transport factor 2-like export factor 2
Mmac_g38367.t3	2.41245	0.0433074	chr8	18184004	18186094	+	RAPH1	and pleckstrin homology	note=and pleckstrin homology
Mmac_g34900.t1	-3.5051	2.13211e-06	chr6	18198348	18216520	+	BUB1	mitotic checkpoint serine	ec number=2.7.11.1
Mmac_g8780.t1	-5.11212	3.1999e-08	chr14	18216365	18216910	+	-	TMEM238 protein family	note=TMEM238 protein family
Mmac_g11727.t2	2.80746	0.0446059	chr16	18224218	18225684	-	C1QA	Complement component 1, q subcomponent, A chain	note=Complement component 1%2C q subcomponent%2C A chain
Mmac_g11728.t1	-3.36018	0.000438173	chr16	18230361	18232551	-	-	F-box protein 40	note=F-box protein 40
Mmac_g11730.t1	3.41282	0.0480023	chr16	18239188	18279221	+	-	Rho GTPase-activating protein 42-like	note=Rho GTPase-activating protein 42-like
Mmac_g29782.t1	2.61033	0.0342959	chr3	18246464	18315749	-	CADPS	Ca2 -dependent activator protein for secretion b	note=Ca2 -dependent activator protein for secretion b
Mmac_g2791.t1	4.5025	4.57e-05	chr10	18264885	18290072	+	PLIN1	Perilipin family	note=Perilipin family
Mmac_g21232.t2	-11.5374	1.54317e-05	chr21	18267837	18271386	+	-	Zona pellucida sperm-binding protein 3-like	note=Zona pellucida sperm-binding protein 3-like
Mmac_g25023.t1	-3.4554	0.0124191	chr24	18276399	18294229	+	TNC	Tenascin C	note=Tenascin C
Mmac_g11731.t1	3.74707	0.0117526	chr16	18282259	18292035	-	TRPC6	Transient receptor potential cation channel subfamily C member	note=Transient receptor potential cation channel subfamily C member
Mmac_g10277.t1	-3.15629	6.50693e-05	chr15	18295349	18305878	+	BRIP1	BRCA1 interacting protein C-terminal helicase 1	ec number=3.6.4.12
Mmac_g26239.t1	-3.17243	0.000899143	chr25	18299430	18303441	+	PEX12	Required for protein import into peroxisomes	note=Required for protein import into peroxisomes
Mmac_g33381.t1	4.9024	2.18725e-06	chr5	18299896	18301127	-	-	homeobox	note=homeobox
Mmac_g19730.t1	3.64742	0.0057427	chr20	18307122	18358794	+	RRAS2	Related RAS viral (r-ras) oncogene homolog 2	note=Related RAS viral (r-ras) oncogene homolog 2
Mmac_g31526.t1	-2.35318	0.0354503	chr4	18312482	18441693	-	LARS2	leucyl-tRNA synthetase 2, mitochondrial	ec number=6.1.1.4
Mmac_g5933.t1	-2.50217	0.0210084	chr12	18319487	18326277	+	TMCO6	Transmembrane and coiled-coil	note=Transmembrane and coiled-coil
Mmac_g17886.t1	-2.84451	0.0120321	chr2	18329252	18336254	+	FSCN1	Fascin homolog 1, actin-bundling protein a (Strongylocentrotus purpuratus)	note=Fascin homolog 1%2C actin-bundling protein a (Strongylocentrotus purpuratus)
Mmac_g22571.t3	-4.36261	1.18481e-10	chr22	18337561	18355658	+	PASK	PAS domain containing serine threonine kinase	ec number=2.7.11.1
Mmac_g2793.t1	2.54284	0.0477169	chr10	18343041	18413187	+	SLCO3A1	Solute carrier organic anion transporter family member	note=Solute carrier organic anion transporter family member
Mmac_g26243.t1	-3.14392	0.000151162	chr25	18346613	18358773	-	LRWD1	Leucine-rich repeats and WD repeat domain containing 1	note=Leucine-rich repeats and WD repeat domain containing 1
Mmac_g34908.t1	-3.87718	1.03314e-05	chr6	18360032	18378899	+	ACTL7A	Belongs to the actin family	note=Belongs to the actin family
Mmac_g10280.t1	2.65476	0.0272685	chr15	18379710	18385924	-	TBX2	T-box transcription factor TBX2 isoform X1	note=T-box transcription factor TBX2 isoform X1
Mmac_g5940.t1	-2.49431	0.0188301	chr12	18395083	18416262	+	CENPF	centromere protein	note=centromere protein
Mmac_g7435.t1	6.69668	0.00287082	chr13	18396155	18432622	-	TIMP4	TIMP metallopeptidase inhibitor 4, tandem duplicate	note=TIMP metallopeptidase inhibitor 4%2C tandem duplicate
Mmac_g29786.t1	4.17444	0.00012872	chr3	18404232	18413486	-	-	Sodium- and chloride-dependent GABA transporter 2-like	note=Sodium- and chloride-dependent GABA transporter 2-like
Mmac_g8792.t1	3.8154	7.68392e-06	chr14	18409087	18449880	+	PLXDC1	Plexin domain containing 1	note=Plexin domain containing 1
Mmac_g16380.t1	3.36514	0.00493276	chr19	18444402	18447682	-	-	Belongs to the cystatin family	note=Belongs to the cystatin family
Mmac_g29789.t1	3.6834	0.000294192	chr3	18450554	18470981	-	FKBP5	FK506 binding protein 5	ec number=3.1.3.16%2C5.2.1.8
Mmac_g8793.t1	2.178	0.0370964	chr14	18452743	18476007	+	LASP1	LIM and SH3	note=LIM and SH3
Mmac_g16382.t1	3.43957	0.00893089	chr19	18473640	18487723	-	il11ra	Interleukin 11 receptor, alpha	note=Interleukin 11 receptor%2C alpha
Mmac_g31529.t1	3.81602	0.0279707	chr4	18474332	18476433	-	CLEC3B	C-type lectin domain family 3, member Ba	note=C-type lectin domain family 3%2C member Ba
Mmac_g5947.t1	3.21002	0.0240737	chr12	18496324	18507027	-	NXF1	Nuclear RNA export factor	note=Nuclear RNA export factor
Mmac_g13364.t1	-3.41402	9.34828e-06	chr17	18503166	18509751	+	RACGAP1	Rac GTPase-activating protein 1	note=Rac GTPase-activating protein 1
Mmac_g29791.t1	-3.08839	0.0168372	chr3	18505460	18514346	-	ENTPD8	Belongs to the GDA1 CD39 NTPase family	ec number=3.6.1.3%2C3.6.1.5
Mmac_g27469.t1	-3.1356	0.00291417	chr26	18505906	18507462	-	SOCS6	suppressor of cytokine signaling	note=suppressor of cytokine signaling
Mmac_g22579.t1	-3.65397	1.51392e-07	chr22	18540214	18557392	-	NCAPD2	Regulatory subunit of the condensin complex, a complex required for conversion of interphase chromatin into mitotic-like condense chromosomes. The condensin complex probably introduces positive supercoils into relaxed DNA in the presence of type I topoisomerases and converts nicked DNA into positive knotted forms in the presence of type II topoisomerases	note=Regulatory subunit of the condensin complex%2C a complex required for conversion of interphase chromatin into mitotic-like condense chromosomes. The condensin complex probably introduces positive supercoils into relaxed DNA in the presence of type I topoisomerases and converts nicked DNA into positive knotted forms in the presence of type II topoisomerases
Mmac_g5950.t1	4.49192	2.0358e-06	chr12	18544936	18550858	-	BSCL2	Bernardinelli-Seip congenital lipodystrophy 2	note=Bernardinelli-Seip congenital lipodystrophy 2
Mmac_g17893.t1	2.79852	0.0389814	chr2	18553429	18560491	+	ARPC1B	Functions as component of the Arp2 3 complex which is involved in regulation of actin polymerization and together with an activating nucleation-promoting factor (NPF) mediates the formation of branched actin networks	note=Functions as component of the Arp2 3 complex which is involved in regulation of actin polymerization and together with an activating nucleation-promoting factor (NPF) mediates the formation of branched actin networks
Mmac_g7440.t1	3.33791	0.00011712	chr13	18555773	18585047	+	PPARG	Nuclear receptor that binds peroxisome proliferators such as hypolipidemic drugs and fatty acids. Once activated by a ligand, the nuclear receptor binds to DNA specific PPAR response elements (PPRE) and modulates the transcription of its target genes, such as acyl-CoA oxidase. It therefore controls the peroxisomal beta-oxidation pathway of fatty acids. Key regulator of adipocyte differentiation a…	note=Nuclear receptor that binds peroxisome proliferators such as hypolipidemic drugs and fatty acids. Once activated by a ligand%2C the nuclear receptor binds to DNA specific PPAR response elements (PPRE) and modulates the transcription of its target genes%2C such as acyl-CoA oxidase. It therefore controls the peroxisomal beta-oxidation pathway of fatty acids. Key regulator of adipocyte differen…
Mmac_g8796.t1	-2.38946	0.0328376	chr14	18567893	18568894	-	HEXIM1	Hexamethylene bis-acetamide inducible 1	note=Hexamethylene bis-acetamide inducible 1
Mmac_g34917.t1	-3.12639	0.000124187	chr6	18574575	18582387	-	TUBE1	Tubulin epsilon	note=Tubulin epsilon
Mmac_g23830.t1	-3.84933	3.66736e-07	chr23	18574874	18592998	-	TMEM192	Transmembrane protein 192	note=Transmembrane protein 192
Mmac_g29797.t1	-2.61149	0.00443751	chr3	18585485	18595462	-	EIF4ENIF1	Eukaryotic translation initiation factor 4E	note=Eukaryotic translation initiation factor 4E
Mmac_g25037.t1	-3.34072	0.000557997	chr24	18616220	18620669	+	C9orf142	Chromosome 9 open reading frame 142	note=Chromosome 9 open reading frame 142
Mmac_g7441.t1	5.96621	2.66302e-05	chr13	18620629	18647110	-	PMEL	Premelanosome protein a	note=Premelanosome protein a
Mmac_g25038.t1	3.15018	0.00396879	chr24	18625065	18691430	-	ABCA2	ATP-binding cassette sub-family A	note=ATP-binding cassette sub-family A
Mmac_g31536.t1	2.64175	0.012726	chr4	18636284	18653094	+	KIAA0319	kiaa0319	note=kiaa0319
Mmac_g29803.t1	3.98851	0.00178062	chr3	18641758	18643259	+	-	Musculoskeletal embryonic nuclear protein	note=Musculoskeletal embryonic nuclear protein
Mmac_g10290.t1	-4.53274	2.24564e-09	chr15	18661033	18681013	-	BCAS3	Breast carcinoma amplified sequence 3	note=Breast carcinoma amplified sequence 3
Mmac_g8802.t1	2.67632	0.0319948	chr14	18665802	18732030	+	-	Supervillin-like	note=Supervillin-like
Mmac_g13371.t1	3.28589	0.00473251	chr17	18668475	18686939	-	PPP1R12B	Protein phosphatase 1, regulatory subunit	note=Protein phosphatase 1%2C regulatory subunit
Mmac_g11760.t1	2.64679	0.0124813	chr16	18672321	18763011	-	NCAM1	Neural cell adhesion molecule	note=Neural cell adhesion molecule
Mmac_g7442.t1	2.41074	0.0265289	chr13	18674790	18683843	+	MMP19	Matrix metallopeptidase 19	ec number=3.4.24.80
Mmac_g5953.t1	-3.48718	3.70627e-05	chr12	18689708	18692183	-	TUBB4A	Tubulin is the major constituent of microtubules. It binds two moles of GTP, one at an exchangeable site on the beta chain and one at a non-exchangeable site on the alpha chain	note=Tubulin is the major constituent of microtubules. It binds two moles of GTP%2C one at an exchangeable site on the beta chain and one at a non-exchangeable site on the alpha chain
Mmac_g7443.t1	3.32475	0.00274146	chr13	18690389	18713956	-	Tmem198b	Transmembrane protein 198-like	note=Transmembrane protein 198-like
Mmac_g620.t1	3.96994	0.00638505	chr1	18695131	18698878	-	MFAP4	Microfibrillar-associated protein 4	note=Microfibrillar-associated protein 4
Mmac_g22582.t1	3.70234	0.0301417	chr22	18714233	18715384	-	CAMK2N2	Calcium calmodulin-dependent protein kinase II inhibitor	note=Calcium calmodulin-dependent protein kinase II inhibitor
Mmac_g38387.t1	3.69966	0.0167223	chr8	18724178	18798006	+	DPP10	Dipeptidyl-peptidase 10 (non-functional)	ec number=3.4.14.5
Mmac_g622.t1	-3.38839	2.77343e-05	chr1	18731021	18738404	-	NUP50	Nucleoporin 50	note=Nucleoporin 50
Mmac_g22585.t1	-3.69872	9.83235e-06	chr22	18748403	18751235	-	-	ubiquitin ligase	ec number=2.3.2.27
Mmac_g29813.t1	-3.48045	0.00795958	chr3	18757441	18766595	-	SLC26A6	Solute carrier family 26 member	note=Solute carrier family 26 member
Mmac_g25039.t1	4.70325	0.00791416	chr24	18759250	18775497	-	-	Sodium- and chloride-dependent GABA transporter ine-like	note=Sodium- and chloride-dependent GABA transporter ine-like
Mmac_g39973.t1	2.62515	0.0476084	chr9	18768765	18826751	+	CACNA1D	Voltage-sensitive calcium channels (VSCC) mediate the entry of calcium ions into excitable cells and are also involved in a variety of calcium-dependent processes, including muscle contraction, hormone or neurotransmitter release, gene expression, cell motility, cell division and cell death. The isoform alpha-1C gives rise to L-type calcium currents. Long-lasting (L-type) calcium channels belong …	note=Voltage-sensitive calcium channels (VSCC) mediate the entry of calcium ions into excitable cells and are also involved in a variety of calcium-dependent processes%2C including muscle contraction%2C hormone or neurotransmitter release%2C gene expression%2C cell motility%2C cell division and cell death. The isoform alpha-1C gives rise to L-type calcium currents. Long-lasting (L-type) calcium c…
Mmac_g29815.t1	-3.02208	6.22815e-05	chr3	18773624	18776627	-	CCDC36	coiled-coil domain-containing protein	note=coiled-coil domain-containing protein
Mmac_g29816.t1	3.95618	0.00563931	chr3	18791404	18792087	+	RNF223	Ring finger protein 223	note=Ring finger protein 223
Mmac_g29817.t1	2.73433	0.0263912	chr3	18802753	18814279	-	RERE	Arginine-glutamic acid dipeptide	note=Arginine-glutamic acid dipeptide
Mmac_g7446.t1	2.49839	0.0320744	chr13	18814293	18829569	+	IARS	Belongs to the class-I aminoacyl-tRNA synthetase family	ec number=6.1.1.5
Mmac_g28664.t1	7.61944	0.00115485	chr27	18830950	18837621	-	-	Astacin-like metallo-endopeptidase (M12 family)	note=Astacin-like metallo-endopeptidase (M12 family)
Mmac_g28665.t1	7.59951	0.000587988	chr27	18843856	18847756	+	-	Astacin-like metallo-endopeptidase (M12 family)	note=Astacin-like metallo-endopeptidase (M12 family)
Mmac_g39975.t1	-7.85631	7.49668e-05	chr9	18845087	18852924	+	IL17RB	receptor, b	note=receptor%2C b
Mmac_g39975.t2	-5.06762	1.03483e-08	chr9	18845201	18852924	+	IL17RB	receptor, b	note=receptor%2C b
Mmac_g25041.t1	3.41177	2.02741e-05	chr24	18849960	18864562	-	PIK3IP1	Phosphoinositide-3-kinase interacting protein 1	note=Phosphoinositide-3-kinase interacting protein 1
Mmac_g5962.t1	2.94793	0.0307055	chr12	18868785	18877433	+	FGF18	fibroblast growth factor	note=fibroblast growth factor
Mmac_g22595.t1	-2.95864	0.000740639	chr22	18880575	18884713	+	COPS7B	motif in proteasome subunits, Int-6, Nip-1 and TRIP-15	note=motif in proteasome subunits%2C Int-6%2C Nip-1 and TRIP-15
Mmac_g19746.t1	2.3323	0.0176425	chr20	18881308	18935558	-	ST5	Suppression of tumorigenicity 5	note=Suppression of tumorigenicity 5
Mmac_g34928.t1	4.34088	0.0487265	chr6	18883912	18884664	-	#N/A	#N/A	0
Mmac_g8810.t1	-4.18068	0.0127958	chr14	18900436	18910655	+	-	Domain found in sea urchin sperm protein, enterokinase, agrin	note=Domain found in sea urchin sperm protein%2C enterokinase%2C agrin
Mmac_g29824.t1	-2.74959	0.0154166	chr3	18901012	18905853	-	-	Rho guanine nucleotide exchange factor	note=Rho guanine nucleotide exchange factor
Mmac_g36640.t1	-2.79065	0.00351721	chr7	18902947	18908202	-	METTL3	Belongs to the MT-A70-like family	ec number=2.1.1.62
Mmac_g28672.t1	2.85711	0.0372853	chr27	18923991	18927032	-	TPPP3	Tubulin polymerization-promoting protein family member	note=Tubulin polymerization-promoting protein family member
Mmac_g23837.t1	-3.20801	0.000137538	chr23	18942095	18944832	+	ZBTB5	zinc finger and BTB	note=zinc finger and BTB
Mmac_g5966.t1	-2.70124	0.0115354	chr12	18942972	18951250	+	PCGF1	Polycomb group ring finger	note=Polycomb group ring finger
Mmac_g29828.t1	3.03842	0.00851913	chr3	18950380	18968859	-	FGD5	FYVE, RhoGEF and PH	note=FYVE%2C RhoGEF and PH
Mmac_g29829.t1	-3.80124	2.50692e-06	chr3	18977512	18978578	-	-	DnaJ molecular chaperone homology domain	note=DnaJ molecular chaperone homology domain
Mmac_g19750.t1	-2.43035	0.0235659	chr20	18983534	18989355	+	SLC7A6OS	Solute carrier family 7, member 6 opposite strand	note=Solute carrier family 7%2C member 6 opposite strand
Mmac_g19751.t1	-4.3185	8.73212e-08	chr20	18991339	18999700	-	SLC7A6	Solute carrier family 7 (cationic amino acid transporter, y system), member 6	note=Solute carrier family 7 (cationic amino acid transporter%2C y system)%2C member 6
Mmac_g29831.t2	-2.76615	0.0023303	chr3	18991997	18996800	+	TATDN2	TatD DNase domain containing 2	note=TatD DNase domain containing 2
Mmac_g10301.t1	-2.64281	0.00177116	chr15	18995082	19001800	-	SAMD4B	Sterile alpha motif domain containing	note=Sterile alpha motif domain containing
Mmac_g27478.t1	-3.00594	0.00186881	chr26	19005890	19012887	-	THTPA	Thiamine triphosphatase	ec number=3.6.1.28
Mmac_g19752.t1	2.67658	0.0163771	chr20	19007875	19016636	-	RIPK3	Caspase recruitment domain	ec number=2.7.11.1
Mmac_g14874.t1	2.63799	0.0385049	chr18	19013172	19030914	+	RAI1	Retinoic acid induced 1	note=Retinoic acid induced 1
Mmac_g14876.t1	2.73433	0.0170674	chr18	19036508	19058958	-	SREBF1	Sterol regulatory element binding transcription factor 1	note=Sterol regulatory element binding transcription factor 1
Mmac_g31554.t1	-2.61989	0.0280868	chr4	19039780	19052411	+	NDUFAF6	NADH dehydrogenase (ubiquinone) complex I, assembly factor	note=NADH dehydrogenase (ubiquinone) complex I%2C assembly factor
Mmac_g17907.t1	3.04745	0.0135454	chr2	19066624	19119464	+	GNA12	Guanine nucleotide binding protein (G protein) alpha	note=Guanine nucleotide binding protein (G protein) alpha
Mmac_g28674.t1	3.90705	1.89868e-05	chr27	19082329	19101838	+	HSD11B2	Belongs to the short-chain dehydrogenases reductases (SDR) family	note=Belongs to the short-chain dehydrogenases reductases (SDR) family
Mmac_g26264.t1	-2.64724	0.0238047	chr25	19084681	19226200	-	TMEM132E	Transmembrane protein 132E	note=Transmembrane protein 132E
Mmac_g5969.t1	3.64555	0.000495824	chr12	19095242	19095922	-	nos	Nanos homolog	note=Nanos homolog
Mmac_g29840.t1	2.76093	0.0217063	chr3	19122390	19187927	+	COL7A1	collagen	note=collagen
Mmac_g14880.t1	-4.20346	3.79162e-09	chr18	19129229	19134475	+	GID4	GID complex subunit 4	note=GID complex subunit 4
Mmac_g25049.t1	-2.39825	0.0416663	chr24	19139816	19140733	+	PURB	Transcriptional activator protein	note=Transcriptional activator protein
Mmac_g38407.t1	3.74087	3.37365e-06	chr8	19142900	19173110	+	COBLL1	Cordon-bleu WH2 repeat protein-like 1	note=Cordon-bleu WH2 repeat protein-like 1
Mmac_g14882.t1	-2.51222	0.0106131	chr18	19158282	19184355	-	TBL3	Transducin beta-like	note=Transducin beta-like
Mmac_g28681.t1	7.16863	0.00257632	chr27	19183275	19188766	+	CTRB1	Belongs to the peptidase S1 family	ec number=3.4.21.1
Mmac_g38409.t1	3.03357	0.000881731	chr8	19212534	19226768	+	GRB14	Growth factor receptor-bound protein 14	note=Growth factor receptor-bound protein 14
Mmac_g28683.t1	5.42949	0.0374573	chr27	19216175	19303570	+	-	Belongs to the G-protein coupled receptor 1 family	note=Belongs to the G-protein coupled receptor 1 family
Mmac_g33409.t1	2.91447	0.00680957	chr5	19218103	19245340	+	-	Domain of unknown function (DUF4657)	note=Domain of unknown function (DUF4657)
Mmac_g2811.t1	3.63604	0.00111283	chr10	19232537	19236828	+	NR2F2	Nuclear receptor subfamily 2, group F, member 2	note=Nuclear receptor subfamily 2%2C group F%2C member 2
Mmac_g23840.t1	3.68646	0.000113252	chr23	19233286	19261762	+	THBS2	Thrombospondin 2a	note=Thrombospondin 2a
Mmac_g13390.t1	-3.51362	0.000278753	chr17	19247660	19278990	+	UCKL1	Belongs to the uridine kinase family	ec number=2.7.1.48
Mmac_g17918.t1	3.52262	0.0041093	chr2	19260858	19268023	+	LFNG	lunatic fringe	cog=G
Mmac_g10312.t1	-2.25275	0.0339232	chr15	19264274	19289405	+	SIK3	SIK family kinase 3	ec number=2.7.11.1
Mmac_g39985.t1	-3.56883	2.69171e-05	chr9	19266985	19279672	-	WNT5A	Ligand for members of the frizzled family of seven transmembrane receptors	note=Ligand for members of the frizzled family of seven transmembrane receptors
Mmac_g33412.t1	4.9907	0.040828	chr5	19283235	19351811	-	COL13A1	Collagen, type XIII, alpha 1	note=Collagen%2C type XIII%2C alpha 1
Mmac_g36656.t1	-11.2388	1.26411e-61	chr7	19287705	19293348	-	-	Zona pellucida sperm-binding protein 3-like	note=Zona pellucida sperm-binding protein 3-like
Mmac_g29848.t1	4.52353	0.00218596	chr3	19292173	19297314	+	-	WH1 domain	note=WH1 domain
Mmac_g31565.t1	4.00491	2.32588e-05	chr4	19299607	19326308	-	col6a6	collagen	note=collagen
Mmac_g19762.t1	-2.16877	0.0464295	chr20	19300935	19307977	+	CENPT	Centromere protein T	note=Centromere protein T
Mmac_g25056.t1	-2.32405	0.0416663	chr24	19302796	19327770	-	TCTN2	Tectonic family member 2	note=Tectonic family member 2
Mmac_g28684.t1	-3.04108	0.000909805	chr27	19310674	19312374	-	DDX28	DEAD (Asp-Glu-Ala-Asp) box polypeptide 28	ec number=3.6.4.13
Mmac_g16400.t1	-2.63249	0.0185436	chr19	19313206	19332183	-	SMAD2	mothers against decapentaplegic homolog	note=mothers against decapentaplegic homolog
Mmac_g7454.t1	5.05972	0.0223315	chr13	19314010	19318856	+	SLC6A11	Solute carrier family 6 (neurotransmitter transporter), member 11	note=Solute carrier family 6 (neurotransmitter transporter)%2C member 11
Mmac_g19764.t1	-2.78757	0.00311722	chr20	19319748	19322008	+	-	Inner centromere protein A-like	note=Inner centromere protein A-like
Mmac_g19765.t1	-2.42814	0.0122184	chr20	19324598	19333335	+	VRK3	Vaccinia related kinase 3	ec number=2.7.11.1
Mmac_g13392.t1	3.45257	0.006067	chr17	19333675	19376361	+	ZBTB46	Zinc finger and BTB	note=Zinc finger and BTB
Mmac_g36659.t1	-3.82944	2.44736e-05	chr7	19339864	19340331	+	CITED1	Cbp p300-interacting transactivator	note=Cbp p300-interacting transactivator
Mmac_g16402.t1	-2.9287	0.00100844	chr19	19349565	19388051	+	LRP5L	lipoprotein receptor-related protein	note=lipoprotein receptor-related protein
Mmac_g10319.t1	4.1501	0.0335538	chr15	19353978	19372619	+	MPZL2	Myelin protein zero-like	note=Myelin protein zero-like
Mmac_g23844.t1	-4.31901	1.61343e-07	chr23	19360116	19378115	-	CHRNA9	Cholinergic receptor, nicotinic, alpha 9	note=Cholinergic receptor%2C nicotinic%2C alpha 9
Mmac_g29852.t1	11.8361	0.000168128	chr3	19373434	19380056	-	ENDOU	poly(U)-specific	note=poly(U)-specific
Mmac_g13393.t1	4.56471	0.0286144	chr17	19380334	19381930	+	ZBTB46	Zinc finger and BTB	note=Zinc finger and BTB
Mmac_g17920.t1	2.83571	0.0471226	chr2	19383873	19407081	+	SNX8	Sorting nexin	note=Sorting nexin
Mmac_g19772.t1	-2.78574	0.00361347	chr20	19386458	19387273	-	EXOSC6	component	note=component
Mmac_g7456.t1	4.49153	0.0317337	chr13	19399506	19401095	+	HRH1	The muscarinic acetylcholine receptor mediates various cellular responses, including inhibition of adenylate cyclase, breakdown of phosphoinositides and modulation of potassium channels through the action of G proteins	note=The muscarinic acetylcholine receptor mediates various cellular responses%2C including inhibition of adenylate cyclase%2C breakdown of phosphoinositides and modulation of potassium channels through the action of G proteins
Mmac_g17922.t2	-3.70424	2.27648e-05	chr2	19413871	19419431	+	FTSJ2	FtsJ RNA methyltransferase homolog 2 (E. coli)	ec number=2.1.1.166
Mmac_g13397.t1	-3.60213	4.46614e-06	chr17	19419783	19426242	-	-	polypeptide N-acetylgalactosaminyltransferase	cog=O
Mmac_g23847.t1	-3.07878	0.000240252	chr23	19426425	19450281	+	PDS5A	PDS5, regulator of cohesion maintenance, homolog A (S. cerevisiae)	note=PDS5%2C regulator of cohesion maintenance%2C homolog A (S. cerevisiae)
Mmac_g31568.t1	-3.63772	6.29681e-06	chr4	19436624	19440674	-	METTL6	Methyltransferase like 6	note=Methyltransferase like 6
Mmac_g8843.t1	-2.70301	0.022556	chr14	19456370	19460709	-	CLRN3	Clarin 3	note=Clarin 3
Mmac_g29857.t2	-3.58706	2.58334e-07	chr3	19515569	19532835	+	ESPL1	Extra spindle poles like 1	ec number=3.4.22.49
Mmac_g14897.t1	3.85328	9.55337e-05	chr18	19519037	19523058	+	AATK	Apoptosis-associated tyrosine kinase a	ec number=2.7.10.1
Mmac_g27489.t1	2.83958	0.00686466	chr26	19525537	19527148	-	OSR2	Odd-skipped related 2 (Drosophila)	note=Odd-skipped related 2 (Drosophila)
Mmac_g16409.t3	-3.35567	0.000337229	chr19	19529210	19555461	+	VLDLR	Very low density lipoprotein receptor	note=Very low density lipoprotein receptor
Mmac_g19781.t1	-2.58681	0.0179222	chr20	19536374	19539267	-	GTF2A2	Transcription initiation factor IIA subunit	note=Transcription initiation factor IIA subunit
Mmac_g28689.t1	-2.31653	0.0298321	chr27	19551719	19581246	-	ESRP2	Epithelial splicing regulatory protein 2	note=Epithelial splicing regulatory protein 2
Mmac_g2819.t1	2.38278	0.0443287	chr10	19553035	19582787	-	MEF2A	enhancer factor	note=enhancer factor
Mmac_g16409.t1	-3.01007	0.00225649	chr19	19557652	19562916	+	VLDLR	Very low density lipoprotein receptor	note=Very low density lipoprotein receptor
Mmac_g33418.t2	7.21501	0.00310926	chr5	19563732	19572833	+	PNLIP	Belongs to the AB hydrolase superfamily. Lipase family	ec number=3.1.1.3
Mmac_g33419.t1	-2.72459	0.00914888	chr5	19574737	19577421	+	GINS1	GINS complex subunit 1 (Psf1 homolog)	note=GINS complex subunit 1 (Psf1 homolog)
Mmac_g33420.t1	-2.88328	0.00222226	chr5	19578252	19581872	-	NINL	Ninein-like	note=Ninein-like
Mmac_g5979.t1	-4.22506	8.4264e-09	chr12	19590726	19591670	-	SLC25A51	Solute carrier family 25 member	note=Solute carrier family 25 member
Mmac_g23853.t1	-2.98639	0.00234485	chr23	19595212	19620627	-	MPDZ	Multiple PDZ domain protein	note=Multiple PDZ domain protein
Mmac_g5980.t1	-3.78607	1.43515e-06	chr12	19595265	19601270	+	CENPU	centromere protein	note=centromere protein
Mmac_g7465.t1	3.86331	0.000291473	chr13	19638598	19668843	-	VGLL4	Vestigial like 4b (Drosophila)	note=Vestigial like 4b (Drosophila)
Mmac_g5983.t2	-3.21934	9.52116e-05	chr12	19640226	19644303	+	CASP3	Belongs to the peptidase C14A family	ec number=3.4.22.56%2C3.4.22.60
Mmac_g33424.t1	-4.25201	9.94379e-05	chr5	19678300	19680370	+	-	Si ch73-49p17.1	note=Si ch73-49p17.1
Mmac_g16415.t2	-3.94238	0.000414109	chr19	19705634	19726042	+	TJP2	Tight junction protein	note=Tight junction protein
Mmac_g19788.t1	2.64472	0.00962884	chr20	19720382	19795250	-	VPS13C	Vacuolar protein sorting 13 homolog C (S. cerevisiae)	note=Vacuolar protein sorting 13 homolog C (S. cerevisiae)
Mmac_g29865.t1	-4.44218	1.6442e-05	chr3	19725878	19726720	-	-	Belongs to the AAA ATPase family	ec number=3.6.4.3
Mmac_g2828.t2	-2.95058	0.0024143	chr10	19728883	19735860	-	FAN1	nuclease 1	ec number=3.1.4.1
Mmac_g29866.t1	3.11383	0.00169865	chr3	19735782	19740971	-	krt18	Keratin, type I cytoskeletal	note=Keratin%2C type I cytoskeletal
Mmac_g33427.t1	2.8987	0.0291348	chr5	19747732	19752015	+	TNFAIP2	Tumor necrosis factor alpha-induced protein	note=Tumor necrosis factor alpha-induced protein
Mmac_g36670.t1	2.82058	0.0332106	chr7	19747821	19805540	+	COL4A6	Belongs to the type IV collagen family	note=Belongs to the type IV collagen family
Mmac_g23854.t2	3.37888	0.00459532	chr23	19753307	19833540	+	LPHN3	Belongs to the G-protein coupled receptor 2 family	note=Belongs to the G-protein coupled receptor 2 family
Mmac_g7471.t1	4.70924	0.00161596	chr13	19760738	19771457	+	PRPH	Belongs to the intermediate filament family	note=Belongs to the intermediate filament family
Mmac_g29869.t1	3.92483	0.000337743	chr3	19778901	19783375	+	KRT4	Belongs to the intermediate filament family	note=Belongs to the intermediate filament family
Mmac_g7473.t1	-4.29459	0.000392654	chr13	19804389	19806296	-	#N/A	#N/A	0
Mmac_g27503.t1	3.64183	0.000681714	chr26	19805420	19819667	+	PTRF	Polymerase I and transcript release	note=Polymerase I and transcript release
Mmac_g7474.t2	-8.73374	6.79732e-07	chr13	19808858	19818226	-	NAB2	NGFI-A binding protein 2 (EGR1 binding protein 2)	note=NGFI-A binding protein 2 (EGR1 binding protein 2)
Mmac_g19789.t2	-2.70881	0.00918863	chr20	19826600	19837321	+	TLN2	Talin 2a	note=Talin 2a
Mmac_g33434.t1	-4.64836	3.44967e-10	chr5	19831661	19842493	+	TRMT61A	Catalytic subunit of tRNA (adenine-N(1)-)- methyltransferase, which catalyzes the formation of N(1)- methyladenine at position 58 (m1A58) in initiator methionyl-tRNA	ec number=2.1.1.219%2C2.1.1.220
Mmac_g29873.t1	3.49476	0.0283882	chr3	19838763	19857871	-	B4GALNT1	beta-1,4-N-acetyl-galactosaminyl transferase	cog=O
Mmac_g27505.t1	-2.68623	0.0464158	chr26	19852461	19855576	+	-	Domain in SPla and the RYanodine Receptor.	ec number=2.3.2.27
Mmac_g36674.t1	3.57151	0.0098697	chr7	19873264	19887128	-	SEMA4F	Sema domain, immunoglobulin domain (Ig), transmembrane domain (TM) and short cytoplasmic domain, (semaphorin) 4F	note=Sema domain%2C immunoglobulin domain (Ig)%2C transmembrane domain (TM) and short cytoplasmic domain%2C (semaphorin) 4F
Mmac_g33437.t1	-2.75346	0.0124025	chr5	19880081	19882219	+	APOPT1	Apoptogenic 1, mitochondrial	note=Apoptogenic 1%2C mitochondrial
Mmac_g27507.t1	-2.99667	0.00168396	chr26	19880813	19882105	-	FTL	Stores iron in a soluble, non-toxic, readily available form. Important for iron homeostasis. Iron is taken up in the ferrous form and deposited as ferric hydroxides after oxidation	ec number=1.16.3.2
Mmac_g22625.t2	-2.39216	0.0225144	chr22	19890265	19898692	+	PRPF38B	PRP38 pre-mRNA processing factor 38 (yeast) domain containing B	note=PRP38 pre-mRNA processing factor 38 (yeast) domain containing B
Mmac_g25078.t1	-3.68186	8.17612e-06	chr24	19893257	19901227	-	RFC5	Replication factor C	note=Replication factor C
Mmac_g23858.t1	4.07538	0.000950099	chr23	19901025	19901228	+	SMIM18	Small integral membrane protein 18	note=Small integral membrane protein 18
Mmac_g19792.t1	3.50897	0.000486242	chr20	19913367	19916142	+	ISL2	Insulin gene enhancer protein	note=Insulin gene enhancer protein
Mmac_g17932.t1	-4.15949	4.33231e-07	chr2	19914449	19933381	+	TMEM184A	Transmembrane protein 184a	ec number=3.4.24.70
Mmac_g10332.t1	3.76228	0.00463922	chr15	19915974	19934754	+	A2ML1	Alpha-2-macroglobulin-like	note=Alpha-2-macroglobulin-like
Mmac_g22628.t1	-5.0731	1.26608e-12	chr22	19995626	20027852	-	AKNAD1	AT-hook-containing transcription factor	note=AT-hook-containing transcription factor
Mmac_g17936.t1	-6.82886	0.00270775	chr2	20003895	20008852	+	-	Si dkey-43p13.5	note=Si dkey-43p13.5
Mmac_g28702.t2	-3.20648	0.0110961	chr27	20013528	20014385	-	BDNF	promotes the survival of neuronal populations that are all located either in the central nervous system or directly connected to it	note=promotes the survival of neuronal populations that are all located either in the central nervous system or directly connected to it
Mmac_g29884.t1	5.49091	3.50824e-06	chr3	20021976	20052851	+	TENC1	Tensin like C1 domain containing phosphatase b	note=Tensin like C1 domain containing phosphatase b
Mmac_g40005.t1	2.79387	0.0339494	chr9	20035540	20126608	+	DOCK3	Belongs to the DOCK family	note=Belongs to the DOCK family
Mmac_g22629.t1	-3.54709	0.000130372	chr22	20036549	20049295	+	GPSM2	G-protein signalling modulator 2 (AGS3-like, C. elegans)	note=G-protein signalling modulator 2 (AGS3-like%2C C. elegans)
Mmac_g36676.t1	2.75247	0.00337316	chr7	20038577	20053896	-	DOK1	Docking protein 1b	note=Docking protein 1b
Mmac_g5992.t1	-4.1186	5.31928e-09	chr12	20067071	20079022	+	HMMR	Hyaluronan-mediated motility receptor (RHAMM)	note=Hyaluronan-mediated motility receptor (RHAMM)
Mmac_g28706.t1	-4.34771	1.79635e-10	chr27	20075593	20109429	-	KIF18A	Belongs to the TRAFAC class myosin-kinesin ATPase superfamily. Kinesin family	note=Belongs to the TRAFAC class myosin-kinesin ATPase superfamily. Kinesin family
Mmac_g33449.t1	2.75424	0.00744506	chr5	20075918	20091116	+	ANXA11	Annexin A11-like	note=Annexin A11-like
Mmac_g7485.t1	-3.56793	1.99327e-05	chr13	20078414	20091052	-	-	Zgc 113184	note=Zgc 113184
Mmac_g38428.t1	-4.36298	7.00987e-11	chr8	20079122	20080682	+	spc25	SPC25, NDC80 kinetochore complex component, homolog (S. cerevisiae)	note=SPC25%2C NDC80 kinetochore complex component%2C homolog (S. cerevisiae)
Mmac_g7486.t1	-7.32444	1.02718e-24	chr13	20098575	20102582	+	-	Cell division cycle-associated protein 7-like	note=Cell division cycle-associated protein 7-like
Mmac_g36680.t1	3.18739	0.00203043	chr7	20098763	20124386	+	HSPA12B	Heat shock protein 12B	note=Heat shock protein 12B
Mmac_g25082.t1	3.12585	0.0056789	chr24	20099677	20153015	+	NOS1	Nitric oxide synthase	ec number=1.14.13.39
Mmac_g26281.t1	-3.09036	0.00101328	chr25	20105563	20112806	-	PRKRIP1	PRKR interacting protein 1 (IL11 inducible)	note=PRKR interacting protein 1 (IL11 inducible)
Mmac_g29887.t1	3.38634	0.0282738	chr3	20106403	20124848	+	HDAC7	Responsible for the deacetylation of lysine residues on the N-terminal part of the core histones (H2A, H2B, H3 and H4). Histone deacetylation gives a tag for epigenetic repression and plays an important role in transcriptional regulation, cell cycle progression and developmental events	ec number=3.5.1.98
Mmac_g34968.t1	-2.83303	0.0393693	chr6	20122425	20133987	-	FLVCR1	Feline leukemia virus subgroup C	note=Feline leukemia virus subgroup C
Mmac_g34972.t1	-3.12697	0.000300397	chr6	20142687	20145645	+	NSL1	NSL1, MIND kinetochore complex component, homolog (S. cerevisiae)	note=NSL1%2C MIND kinetochore complex component%2C homolog (S. cerevisiae)
Mmac_g10342.t1	3.96665	0.000160388	chr15	20162124	20168226	+	C1QTNF5	C1q and tumor necrosis factor related protein 5	note=C1q and tumor necrosis factor related protein 5
Mmac_g17941.t1	-2.78516	0.00888357	chr2	20162664	20167483	+	ZFAND2B	zinc finger	note=zinc finger
Mmac_g14919.t1	3.33477	0.000526174	chr18	20177415	20180504	+	-	Peripheral myelin protein	note=Peripheral myelin protein
Mmac_g25084.t1	-4.25337	1.82359e-08	chr24	20189013	20199511	+	NIPSNAP1	Nipsnap homolog	ec number=3.1.3.18%2C3.1.3.48
Mmac_g4251.t1	-2.77175	0.00998395	chr11	20193522	20195047	-	-	Myristoylated alanine rich protein kinase C substrate b	note=Myristoylated alanine rich protein kinase C substrate b
Mmac_g34975.t1	-10.6674	7.20879e-10	chr6	20199168	20200981	-	ZP4	Zona pellucida	note=Zona pellucida
Mmac_g10344.t1	3.46454	0.000766793	chr15	20204893	20244684	+	MCAM	Melanoma cell adhesion molecule	note=Melanoma cell adhesion molecule
Mmac_g11805.t1	3.75315	0.0397081	chr16	20205037	20205432	+	SYCN	Syncollin	note=Syncollin
Mmac_g34976.t1	-9.55179	6.93304e-35	chr6	20205136	20206929	-	ZP4	Zona pellucida	note=Zona pellucida
Mmac_g34976.t2	-11.5692	3.04589e-14	chr6	20212255	20213515	-	ZP4	Zona pellucida	note=Zona pellucida
Mmac_g34976.t3	-9.50325	5.07759e-09	chr6	20213536	20214078	-	ZP4	Zona pellucida	note=Zona pellucida
Mmac_g11807.t1	-4.31743	1.03722e-06	chr16	20214325	20215961	+	TMEM45B	Transmembrane protein 45B	note=Transmembrane protein 45B
Mmac_g34977.t1	-11.7523	1.18581e-08	chr6	20214817	20216610	+	ZP4	Zona pellucida	note=Zona pellucida
Mmac_g34978.t1	-9.89653	1.8762e-29	chr6	20221147	20222966	+	ZP4	Zona pellucida	note=Zona pellucida
Mmac_g23868.t1	3.07989	0.0392664	chr23	20232121	20268845	+	LIMCH1	LIM and calponin homology	note=LIM and calponin homology
Mmac_g7491.t1	4.873	8.34165e-08	chr13	20253651	20256791	-	LMOD1	Leiomodin 1 (smooth muscle)	note=Leiomodin 1 (smooth muscle)
Mmac_g25090.t1	-2.63622	0.00708823	chr24	20258888	20271994	+	RNFT2	Ring finger protein, transmembrane 2	ec number=2.3.2.27
Mmac_g7493.t2	-2.57095	0.00985522	chr13	20268629	20289775	-	IPO9	Importin 9	note=Importin 9
Mmac_g26288.t1	-3.25982	0.000146608	chr25	20273385	20274011	+	MIS12	MIS12, kinetochore complex component	note=MIS12%2C kinetochore complex component
Mmac_g16439.t2	-3.01854	0.000381282	chr19	20276313	20290040	+	LIN54	Lin-54 DREAM MuvB core complex component	note=Lin-54 DREAM MuvB core complex component
Mmac_g4256.t1	7.02941	1.54886e-22	chr11	20281852	20283863	-	FABP7	Belongs to the calycin superfamily. Fatty-acid binding protein (FABP) family	note=Belongs to the calycin superfamily. Fatty-acid binding protein (FABP) family
Mmac_g16440.t1	-2.97399	0.0057131	chr19	20294814	20297590	+	INIP	Ints3 and nabp interacting protein	note=Ints3 and nabp interacting protein
Mmac_g4258.t1	-2.53886	0.0111032	chr11	20308923	20329192	-	-	Protein kinase C conserved region 2 (CalB)	note=Protein kinase C conserved region 2 (CalB)
Mmac_g23872.t1	3.10389	0.0121077	chr23	20339411	20349530	-	-	Si ch1073-291c23.2	note=Si ch1073-291c23.2
Mmac_g17948.t2	-3.15747	0.00244583	chr2	20353171	20357627	-	RMI2	RecQ mediated genome instability 2	note=RecQ mediated genome instability 2
Mmac_g17951.t1	2.38566	0.0488765	chr2	20388866	20395366	-	il4r	receptor	note=receptor
Mmac_g13433.t1	3.04881	0.00761029	chr17	20395704	20400220	-	KRT8	Belongs to the intermediate filament family	note=Belongs to the intermediate filament family
Mmac_g7502.t1	2.89886	0.0161862	chr13	20415254	20421490	+	OLFML3	Olfactomedin-like	note=Olfactomedin-like
Mmac_g7504.t1	4.10843	0.00655698	chr13	20425647	20440354	-	SYT6	Protein kinase C conserved region 2 (CalB)	note=Protein kinase C conserved region 2 (CalB)
Mmac_g19811.t1	-2.4861	0.0202004	chr20	20430742	20504669	-	C10orf76	Chromosome 10 open reading frame 76	note=Chromosome 10 open reading frame 76
Mmac_g13435.t1	2.86326	0.0183594	chr17	20446486	20450336	+	KRT18	Keratin, type I cytoskeletal 18-like	note=Keratin%2C type I cytoskeletal 18-like
Mmac_g26298.t1	-4.89437	9.58582e-10	chr25	20504033	20509731	-	FOXR1	Forkhead box	note=Forkhead box
Mmac_g36690.t1	4.27362	0.000219047	chr7	20519315	20534855	+	LRFN4	Leucine rich repeat and fibronectin type III domain containing 4b	note=Leucine rich repeat and fibronectin type III domain containing 4b
Mmac_g11826.t1	4.35112	0.0136083	chr16	20539447	20541081	+	TMEM151A	Transmembrane protein 151A	note=Transmembrane protein 151A
Mmac_g11830.t1	3.62668	0.0142381	chr16	20562693	20568905	-	PHKG1	Phosphorylase kinase, gamma 1a (muscle)	ec number=2.7.11.19
Mmac_g2856.t1	-4.19274	5.72157e-08	chr10	20592997	20604577	+	SLC38A8	Solute carrier family 38 member 8	note=Solute carrier family 38 member 8
Mmac_g40022.t1	3.70772	0.0446213	chr9	20597586	20603501	-	LMX1B	LIM homeobox	note=LIM homeobox
Mmac_g34999.t1	-3.39026	0.00385681	chr6	20602058	20624497	+	NMBR	Belongs to the G-protein coupled receptor 1 family	note=Belongs to the G-protein coupled receptor 1 family
Mmac_g11835.t1	5.98889	0.000527714	chr16	20608776	20609417	+	CLDN4	PMP-22/EMP/MP20/Claudin tight junction	note=PMP-22/EMP/MP20/Claudin tight junction
Mmac_g11837.t1	-8.52878	5.63025e-36	chr16	20616237	20616872	+	CLDN4	Plays a major role in tight junction-specific obliteration of the intercellular space, through calcium- independent cell-adhesion activity	note=Plays a major role in tight junction-specific obliteration of the intercellular space%2C through calcium- independent cell-adhesion activity
Mmac_g31587.t1	-2.98868	0.000967467	chr4	20621468	20649201	+	-	Belongs to the TRAFAC class myosin-kinesin ATPase superfamily. Myosin family	note=Belongs to the TRAFAC class myosin-kinesin ATPase superfamily. Myosin family
Mmac_g19814.t1	3.01346	0.0056682	chr20	20624781	20635502	-	TPM4	Tropomyosin like	note=Tropomyosin like
Mmac_g14938.t1	4.03445	0.00443173	chr18	20629000	20633612	-	HMOX1	Heme oxygenase (decycling) 1a	ec number=1.14.14.18
Mmac_g19814.t3	4.01861	9.67604e-05	chr20	20640867	20642347	-	TPM4	Belongs to the tropomyosin family	note=Belongs to the tropomyosin family
Mmac_g19815.t1	4.51671	6.74782e-06	chr20	20657713	20662361	+	LPL	The primary function of this lipase is the hydrolysis of triglycerides of circulating chylomicrons and very low density lipoproteins (VLDL). Binding to heparin sulfate proteogylcans at the cell surface is vital to the function. The apolipoprotein, APOC2, acts as a coactivator of LPL activity in the presence of lipids on the luminal surface of vascular endothelium	ec number=3.1.1.34
Mmac_g4272.t1	-3.59629	8.23657e-07	chr11	20658456	20697575	-	WDHD1	WD repeat and HMG-box	note=WD repeat and HMG-box
Mmac_g25101.t1	-6.38719	7.75726e-08	chr24	20669456	20673697	-	-	Zgc 112294	note=Zgc 112294
Mmac_g19816.t1	3.99099	1.26102e-05	chr20	20670022	20673364	+	-	Lipoprotein lipase-like	ec number=3.1.1.34
Mmac_g7524.t1	3.09118	0.00664244	chr13	20674424	20716565	+	MXRA8	Matrix-remodelling associated 8a	note=Matrix-remodelling associated 8a
Mmac_g16459.t1	-2.90747	0.0397256	chr19	20689157	20704595	-	SLC27A4	Solute carrier family 27 (fatty acid transporter), member 4	note=Solute carrier family 27 (fatty acid transporter)%2C member 4
Mmac_g31591.t1	6.25793	0.0119233	chr4	20695706	20696162	-	-	Ependymin-like	note=Ependymin-like
Mmac_g11846.t1	-2.68029	0.00558642	chr16	20751818	20754014	-	SDF2	Stromal cell-derived factor	note=Stromal cell-derived factor
Mmac_g33463.t1	2.40201	0.0323414	chr5	20755743	20757820	+	ZNF503	zinc finger protein	note=zinc finger protein
Mmac_g14946.t1	-4.81642	1.40013e-12	chr18	20784679	20787225	-	SPC24	SPC24, NDC80 kinetochore complex component, homolog (S. cerevisiae)	note=SPC24%2C NDC80 kinetochore complex component%2C homolog (S. cerevisiae)
Mmac_g27525.t1	-3.13092	0.0117082	chr26	20788479	20795579	-	GCM2	Glial cells missing homolog 2 (Drosophila)	note=Glial cells missing homolog 2 (Drosophila)
Mmac_g27526.t1	-7.2223	0.000545213	chr26	20797830	20798902	+	sycp2l	Synaptonemal complex protein 2-like	note=Synaptonemal complex protein 2-like
Mmac_g27527.t1	-4.63599	8.94864e-10	chr26	20799768	20817657	+	sycp2l	Synaptonemal complex protein 2-like	note=Synaptonemal complex protein 2-like
Mmac_g31598.t1	-2.22218	0.0403655	chr4	20808145	20825736	-	TOP1MT	Topoisomerase I	ec number=5.99.1.2
Mmac_g11854.t1	-3.15663	0.000453391	chr16	20822951	20827208	+	tpst1	Tyrosylprotein sulfotransferase 1, like	ec number=2.8.2.20
Mmac_g28723.t1	-2.73902	0.00546853	chr27	20827469	20836121	-	ARL14EP	ADP-ribosylation factor-like 14 effector protein	note=ADP-ribosylation factor-like 14 effector protein
Mmac_g11855.t1	3.24801	0.0307444	chr16	20831023	20839133	+	ALOXE3	Arachidonate lipoxygenase 3	ec number=1.13.11.33%2C4.2.1.152%2C5.4.4.7
Mmac_g38451.t2	3.24601	0.00244626	chr8	20838487	20839554	-	GPR1	G protein-coupled receptor 1	note=G protein-coupled receptor 1
Mmac_g19822.t1	2.18855	0.0444827	chr20	20860053	20861608	+	KLF2	Kruppel-like factor	note=Kruppel-like factor
Mmac_g4280.t1	3.85302	2.81181e-05	chr11	20871433	20895788	+	NID2	Nidogen 2a (osteonidogen)	note=Nidogen 2a (osteonidogen)
Mmac_g6004.t1	2.89715	0.0219534	chr12	20881933	20940612	+	TENM2	Teneurin transmembrane protein 2	note=Teneurin transmembrane protein 2
Mmac_g40030.t1	-2.61531	0.00998816	chr9	20882547	20899338	-	PBX3	pre-B-cell leukemia transcription factor	note=pre-B-cell leukemia transcription factor
Mmac_g19825.t2	4.22806	0.0387312	chr20	20922441	20940543	+	RC3H1	Ring finger and CCCH-type domains 1	note=Ring finger and CCCH-type domains 1
Mmac_g11860.t1	3.16627	0.0208645	chr16	20939430	20940005	-	RHOG	Belongs to the small GTPase superfamily. Rho family	note=Belongs to the small GTPase superfamily. Rho family
Mmac_g6005.t1	-2.42278	0.0212709	chr12	20945409	20948529	+	TSTD1	Thiosulfate sulfurtransferase (rhodanese)-like	note=Thiosulfate sulfurtransferase (rhodanese)-like
Mmac_g11861.t1	3.57211	1.28368e-05	chr16	20952827	20983237	+	STIM1	stromal interaction molecule	note=stromal interaction molecule
Mmac_g36697.t1	2.71259	0.0196803	chr7	20970103	21072002	+	ADAM33	disintegrin and metalloproteinase	note=disintegrin and metalloproteinase
Mmac_g19828.t1	4.09801	0.0149889	chr20	20980038	20981135	-	S1PR1	Belongs to the G-protein coupled receptor 1 family	note=Belongs to the G-protein coupled receptor 1 family
Mmac_g23884.t1	-3.03717	0.0422423	chr23	20981423	21012651	-	EYS	eyes shut homolog	note=eyes shut homolog
Mmac_g11863.t1	-4.28644	3.2508e-10	chr16	21005503	21011247	+	RRM1	Provides the precursors necessary for DNA synthesis. Catalyzes the biosynthesis of deoxyribonucleotides from the corresponding ribonucleotides	ec number=1.17.4.1
Mmac_g27535.t1	3.13939	0.0100164	chr26	21011871	21013888	+	-	-	0
Mmac_g26308.t1	3.30247	0.00334174	chr25	21013542	21014094	+	-	Interferon-induced transmembrane protein	note=Interferon-induced transmembrane protein
Mmac_g8880.t1	3.21083	0.00283546	chr14	21027471	21102387	+	JAKMIP3	Janus kinase and	note=Janus kinase and
Mmac_g33475.t1	-4.52526	9.10215e-10	chr5	21061627	21074312	-	ALOX5	Arachidonate 5-lipoxygenase	ec number=1.13.11.34
Mmac_g11867.t1	3.63715	0.00417832	chr16	21063156	21064224	+	leap2	Liver-expressed antimicrobial peptide	note=Liver-expressed antimicrobial peptide
Mmac_g26309.t1	-10.079	1.5996e-53	chr25	21065228	21067614	-	BTG4	B-cell translocation gene 4	note=B-cell translocation gene 4
Mmac_g2870.t2	4.26105	0.000961416	chr10	21069052	21074188	+	-	Synaptotagmin-2-like isoform X1	note=Synaptotagmin-2-like isoform X1
Mmac_g19832.t2	6.1829	0.0146369	chr20	21087133	21088428	-	GPR88	G protein-coupled receptor 88	note=G protein-coupled receptor 88
Mmac_g2871.t1	3.42274	0.00296722	chr10	21087678	21103569	-	CHKA	Choline kinase	ec number=2.7.1.32%2C2.7.1.82
Mmac_g26310.t1	4.24689	0.000162607	chr25	21094150	21105203	+	LAYN	Layilin a	note=Layilin a
Mmac_g29909.t1	3.78718	8.62056e-05	chr3	21102927	21104213	+	CHST7	Carbohydrate (N-acetylglucosamine 6-O) sulfotransferase 7	ec number=2.8.2.17
Mmac_g4290.t1	3.15304	0.00165471	chr11	21104089	21137346	+	PPP1R13B	Src homology 3 domains	note=Src homology 3 domains
Mmac_g2872.t1	-2.66455	0.00378006	chr10	21106931	21111031	-	SUV420H1	Suppressor of variegation 4-20 homolog 1 (Drosophila)	ec number=2.1.1.43
Mmac_g38459.t1	3.02641	0.00406811	chr8	21108827	21118555	+	NFE2L2	nuclear factor	note=nuclear factor
Mmac_g10366.t1	2.81248	0.0305543	chr15	21128092	21193269	+	-	Si ch211-286b4.4	note=Si ch211-286b4.4
Mmac_g670.t1	2.96404	0.00651424	chr1	21139889	21210181	-	CELSR1	Cadherin EGF LAG seven-pass G-type receptor	note=Cadherin EGF LAG seven-pass G-type receptor
Mmac_g11874.t1	-3.21759	0.000578847	chr16	21142303	21149419	-	HMBS	Hydroxymethylbilane synthase	ec number=2.5.1.61
Mmac_g19834.t2	-3.19697	8.05888e-05	chr20	21152831	21156779	-	RTCA	RNA 3'-terminal phosphate cyclase	ec number=6.5.1.4
Mmac_g33480.t1	-3.44701	0.000140206	chr5	21159417	21163958	+	ife-3	Eukaryotic translation initiation factor 4E family member 1c	note=Eukaryotic translation initiation factor 4E family member 1c
Mmac_g17976.t1	-2.49849	0.0100269	chr2	21164132	21173222	+	UBE2I	Belongs to the ubiquitin-conjugating enzyme family	note=Belongs to the ubiquitin-conjugating enzyme family
Mmac_g23890.t1	3.34514	0.011675	chr23	21164828	21165847	+	-	Belongs to the G-protein coupled receptor 1 family	note=Belongs to the G-protein coupled receptor 1 family
Mmac_g7549.t1	2.72019	0.0345032	chr13	21200201	21247854	-	CNTN2	Contactin 2	note=Contactin 2
Mmac_g6012.t1	-2.51745	0.0497904	chr12	21210756	21230253	-	MTNR1A	Belongs to the G-protein coupled receptor 1 family	note=Belongs to the G-protein coupled receptor 1 family
Mmac_g29912.t1	-2.99986	0.000991585	chr3	21213974	21218928	+	JADE3	Jade family PHD finger 3	ec number=2.3.2.27
Mmac_g11881.t2	-7.7298	5.36706e-33	chr16	21237193	21239633	+	-	Zgc 158856	note=Zgc 158856
Mmac_g6014.t1	2.79476	0.00998816	chr12	21248847	21308897	-	FAT1	FAT tumor suppressor homolog 1a	note=FAT tumor suppressor homolog 1a
Mmac_g8886.t1	4.35327	0.00046293	chr14	21254517	21276622	-	AATK	Apoptosis-associated tyrosine kinase b	ec number=2.7.10.1
Mmac_g26319.t1	-4.66909	1.10571e-09	chr25	21263650	21274266	-	CCDC64B	Coiled-coil domain containing 64B	note=Coiled-coil domain containing 64B
Mmac_g29918.t1	-3.53478	1.72385e-05	chr3	21263723	21275800	+	CTH	Cystathionine gamma-lyase	ec number=4.4.1.1
Mmac_g35017.t1	3.06453	0.00176031	chr6	21267699	21276785	+	OLFML2B	Olfactomedin-like	note=Olfactomedin-like
Mmac_g21292.t1	-3.56391	2.18789e-05	chr21	21294973	21314424	+	CDADC1	Cytidine and dCMP deaminase	note=Cytidine and dCMP deaminase
Mmac_g2889.t1	3.30641	0.00382649	chr10	21300482	21308197	+	SYNM	Belongs to the intermediate filament family	note=Belongs to the intermediate filament family
Mmac_g13455.t1	-2.51477	0.038239	chr17	21309606	21330021	+	SYCP2	Synaptonemal complex protein	note=Synaptonemal complex protein
Mmac_g14961.t1	-3.24309	0.0216414	chr18	21322524	21327507	+	TBC1D16	TBC1 domain family member	note=TBC1 domain family member
Mmac_g38469.t1	3.75132	0.000977085	chr8	21324325	21325988	-	HOXD10	Homeo box D10a	note=Homeo box D10a
Mmac_g17984.t1	-4.15382	8.05421e-08	chr2	21332486	21333114	-	H3F3A	Histone H3	note=Histone H3
Mmac_g14961.t2	-2.8174	0.0112051	chr18	21342672	21360710	+	TBC1D16	TBC1 domain family member	note=TBC1 domain family member
Mmac_g26327.t1	3.31962	0.0144245	chr25	21349405	21351153	+	FZD9	Belongs to the G-protein coupled receptor Fz Smo family	note=Belongs to the G-protein coupled receptor Fz Smo family
Mmac_g16480.t1	3.81957	0.00635602	chr19	21360032	21361066	-	GPR21	receptor 21	note=receptor 21
Mmac_g33494.t1	3.75617	0.00235435	chr5	21382798	21386688	-	LZTS2	Negative regulator of katanin-mediated microtubule severing and release from the centrosome. Required for central spindle formation and the completion of cytokinesis. Negative regulator of the Wnt signaling pathway. Represses beta-catenin- mediated transcriptional activation by promoting the nuclear exclusion of beta-catenin	note=Negative regulator of katanin-mediated microtubule severing and release from the centrosome. Required for central spindle formation and the completion of cytokinesis. Negative regulator of the Wnt signaling pathway. Represses beta-catenin- mediated transcriptional activation by promoting the nuclear exclusion of beta-catenin
Mmac_g19850.t2	5.56123	0.00405536	chr20	21384895	21389650	+	TAL1	T-cell acute lymphocytic leukemia	note=T-cell acute lymphocytic leukemia
Mmac_g13462.t1	-3.18849	0.000254135	chr17	21414208	21419074	+	HAUS8	HAUS augmin-like complex, subunit 8	note=HAUS augmin-like complex%2C subunit 8
Mmac_g13463.t1	-3.78347	4.97245e-06	chr17	21420764	21426116	+	SAC3D1	SAC3 domain containing 1	note=SAC3 domain containing 1
Mmac_g11895.t1	3.45208	0.0179498	chr16	21433314	21435628	-	HBEGF	EGF-like growth factor	note=EGF-like growth factor
Mmac_g35021.t1	3.68879	0.0235023	chr6	21438146	21453195	-	SELP	Selectin	note=Selectin
Mmac_g8890.t1	2.48779	0.0418462	chr14	21440400	21448527	+	PMP22	Peripheral myelin protein	note=Peripheral myelin protein
Mmac_g14965.t1	-3.166	0.0153908	chr18	21447470	21455884	+	-	Meteorin-like	note=Meteorin-like
Mmac_g23895.t1	-2.71699	0.00372182	chr23	21449854	21631276	+	BAI3	Brain-specific angiogenesis inhibitor 3	note=Brain-specific angiogenesis inhibitor 3
Mmac_g35023.t1	3.51772	0.00302223	chr6	21479041	21482712	-	SELP	Selectin	note=Selectin
Mmac_g11900.t1	3.25933	0.0198477	chr16	21484620	21487485	-	ECSCR	Endothelial cell-specific chemotaxis regulator	note=Endothelial cell-specific chemotaxis regulator
Mmac_g16483.t1	-3.94152	2.42001e-05	chr19	21492968	21504996	-	-	Keratin, type I cytoskeletal	note=Keratin%2C type I cytoskeletal
Mmac_g28743.t1	3.92364	0.00351541	chr27	21493702	21565733	+	CORO2B	Belongs to the WD repeat coronin family	note=Belongs to the WD repeat coronin family
Mmac_g2897.t1	-6.98557	7.52807e-26	chr10	21494362	21500058	-	WEE2	WEE1 homolog 2 (S. pombe)	ec number=2.7.11.1
Mmac_g10378.t2	3.67732	0.00107444	chr15	21511160	21516231	+	SIK2	Salt-inducible kinase	ec number=2.7.11.1
Mmac_g2902.t1	6.41868	2.06005e-05	chr10	21535114	21542314	-	RAPSN	receptor-associated protein of the	note=receptor-associated protein of the
Mmac_g2904.t2	-7.60852	0.000425847	chr10	21550951	21552364	+	-	FAM180 family	note=FAM180 family
Mmac_g6025.t1	-5.74566	1.61781e-16	chr12	21563384	21565751	-	hes7	Hairy-related 11	note=Hairy-related 11
Mmac_g2907.t1	-4.91949	3.54123e-13	chr10	21576187	21584057	+	KIF23	Belongs to the TRAFAC class myosin-kinesin ATPase superfamily. Kinesin family	note=Belongs to the TRAFAC class myosin-kinesin ATPase superfamily. Kinesin family
Mmac_g31617.t1	3.47619	0.0390395	chr4	21586896	21588463	+	PTPRM	Protein tyrosine phosphatase, receptor type, M	ec number=3.1.3.48
Mmac_g11905.t1	2.84944	0.0310426	chr16	21588459	21599504	+	CXXC5	CXXC finger	note=CXXC finger
Mmac_g6029.t1	-3.75278	8.80191e-06	chr12	21614374	21615423	-	-	Transmembrane protein 121-like	note=Transmembrane protein 121-like
Mmac_g26334.t1	-2.87406	0.00672083	chr25	21615259	21621361	+	MRM1	rRNA methyltransferase 1	note=rRNA methyltransferase 1
Mmac_g10387.t1	-2.60982	0.0202732	chr15	21625945	21631001	-	TEX12	Testis-expressed 12	note=Testis-expressed 12
Mmac_g33504.t1	3.81085	7.53685e-06	chr5	21635162	21639363	+	-	Belongs to the intermediate filament family	note=Belongs to the intermediate filament family
Mmac_g4301.t1	-2.97722	0.000887662	chr11	21650710	21664670	+	galc	Galactosylceramidase b	cog=S
Mmac_g33507.t1	2.59586	0.0199746	chr5	21654414	21677607	-	LOXL3	Lysyl oxidase-like	ec number=1.4.3.13
Mmac_g31617.t2	2.96517	0.00582336	chr4	21669525	21682740	+	PTPRM	Protein tyrosine phosphatase, receptor type, M	ec number=3.1.3.48
Mmac_g11908.t1	2.91428	0.0119453	chr16	21679433	21707386	-	SH2D4A	Hematopoietic SH2 domain containing	note=Hematopoietic SH2 domain containing
Mmac_g6035.t1	2.94162	0.00700402	chr12	21698798	21707175	-	efemp2	fibulin-like extracellular matrix protein	note=fibulin-like extracellular matrix protein
Mmac_g2911.t1	-2.25487	0.0246334	chr10	21714061	21734816	-	TLE3	Transducin-like enhancer of split 3a	note=Transducin-like enhancer of split 3a
Mmac_g31622.t1	-2.9283	0.00427925	chr4	21733939	21736800	-	C9orf152	Chromosome 9 open reading frame 152	note=Chromosome 9 open reading frame 152
Mmac_g16499.t1	3.04952	0.000829621	chr19	21734415	21741631	-	RASGEF1B	family member	note=family member
Mmac_g35034.t1	-3.9538	1.23103e-06	chr6	21735195	21742919	+	PPIL6	Peptidylprolyl isomerase (cyclophilin)-like 6	ec number=5.2.1.8
Mmac_g22702.t1	-2.55343	0.0162217	chr22	21744730	21747973	-	-	Zinc finger protein	note=Zinc finger protein
Mmac_g18001.t1	-8.96658	0.00525998	chr2	21783175	21785756	+	aanat2	Arylalkylamine N-acetyltransferase	ec number=2.3.1.87
Mmac_g19859.t1	3.0641	0.00225641	chr20	21824344	21858339	+	frem1	Fras1 related extracellular matrix 1b	note=Fras1 related extracellular matrix 1b
Mmac_g22709.t1	6.28087	0.00225146	chr22	21849922	21862309	+	ARHGAP30	Rho GTPase activating protein 30	note=Rho GTPase activating protein 30
Mmac_g13468.t1	2.90792	0.040537	chr17	21861483	21892202	+	ARHGAP39	Zgc 92107	note=Zgc 92107
Mmac_g7574.t1	3.79156	0.00143346	chr13	21870317	21892621	+	PLEKHA6	family A, member	note=family A%2C member
Mmac_g6045.t1	-4.18679	2.32591e-09	chr12	21872338	21880674	-	#N/A	#N/A	0
Mmac_g26343.t1	3.24871	0.00338155	chr25	21877123	21884519	-	-	negative regulation of heart looping	note=negative regulation of heart looping
Mmac_g18007.t1	3.01862	0.0418918	chr2	21879715	21880372	-	-	Hemoglobin	note=Hemoglobin
Mmac_g18008.t1	3.2777	0.0201005	chr2	21882024	21882634	+	HBZ	Hemoglobin embryonic subunit alpha-like	note=Hemoglobin embryonic subunit alpha-like
Mmac_g18009.t1	3.48067	0.00954282	chr2	21884723	21885349	-	-	Hemoglobin subunit	note=Hemoglobin subunit
Mmac_g18010.t1	3.22695	0.0191685	chr2	21890011	21890648	-	-	Hemoglobin subunit	note=Hemoglobin subunit
Mmac_g18011.t1	3.49001	0.0153704	chr2	21891766	21892462	+	HBZ	oxygen carrier activity	note=oxygen carrier activity
Mmac_g16503.t1	5.84348	4.24869e-10	chr19	21892612	21900610	-	FST	Follistatin	note=Follistatin
Mmac_g18012.t1	3.83865	0.00499982	chr2	21897640	21898286	-	-	Hemoglobin subunit	note=Hemoglobin subunit
Mmac_g18013.t1	4.10562	0.0014326	chr2	21899798	21900551	+	HBZ	oxygen carrier activity	note=oxygen carrier activity
Mmac_g11917.t1	3.24005	0.0143524	chr16	21900307	21910872	+	RASGRP2	RAS guanyl releasing protein 2 (calcium and DAG-regulated)	note=RAS guanyl releasing protein 2 (calcium and DAG-regulated)
Mmac_g22713.t1	-2.63304	0.0267329	chr22	21904184	21917045	+	ISYNA1	Inositol-3-phosphate synthase	ec number=5.5.1.4
Mmac_g691.t1	3.29937	0.0013288	chr1	21906306	21908873	-	-	Poly ADP-ribose polymerase 11-like	ec number=2.4.2.30
Mmac_g18016.t1	3.87364	0.000662736	chr2	21913597	21914264	-	-	Hemoglobin subunit	note=Hemoglobin subunit
Mmac_g18017.t1	3.98114	0.000750877	chr2	21915489	21916175	+	HBZ	oxygen carrier activity	note=oxygen carrier activity
Mmac_g18018.t1	3.57469	0.0109643	chr2	21921417	21922195	-	HBZ	oxygen carrier activity	note=oxygen carrier activity
Mmac_g693.t1	3.40834	0.00268948	chr1	21923215	21948556	+	SLC6A12	Belongs to the sodium neurotransmitter symporter (SNF) (TC 2.A.22) family	note=Belongs to the sodium neurotransmitter symporter (SNF) (TC 2.A.22) family
Mmac_g18019.t1	3.40595	0.0177367	chr2	21923553	21924200	+	-	Hemoglobin subunit	note=Hemoglobin subunit
Mmac_g25127.t1	3.27233	0.0151055	chr24	21965221	21978787	-	HSPB8	Belongs to the small heat shock protein (HSP20) family	note=Belongs to the small heat shock protein (HSP20) family
Mmac_g18027.t1	4.17728	0.000200381	chr2	21974944	21983275	-	KANK2	KN motif and ankyrin repeat	note=KN motif and ankyrin repeat
Mmac_g10402.t1	3.95047	0.00120956	chr15	21975382	21987754	+	DIXDC1	DIX domain containing 1a	note=DIX domain containing 1a
Mmac_g10404.t1	-4.89931	2.53331e-06	chr15	21994137	22000282	-	TMPRSS5	Transmembrane protease serine	note=Transmembrane protease serine
Mmac_g21310.t1	-3.18037	0.00122961	chr21	22015455	22016591	-	LIPT1	Lipoyltransferase 1	note=Lipoyltransferase 1
Mmac_g28753.t1	-3.91197	1.86773e-08	chr27	22030228	22061535	-	TLE3	transducin-like enhancer of split	note=transducin-like enhancer of split
Mmac_g29941.t1	3.67093	0.000250371	chr3	22033212	22034927	-	LRRC15	Leucine rich repeat containing 15	note=Leucine rich repeat containing 15
Mmac_g26349.t1	2.83764	0.00387732	chr25	22163080	22163958	+	TMEM119	Transmembrane protein 119b	note=Transmembrane protein 119b
Mmac_g14994.t1	-2.55462	0.0379088	chr18	22164113	22165825	-	MFSD6L	Major facilitator superfamily	note=Major facilitator superfamily
Mmac_g27559.t1	-4.44641	7.89219e-09	chr26	22192511	22208947	+	ESRP1	Epithelial splicing regulatory protein	note=Epithelial splicing regulatory protein
Mmac_g21319.t2	-2.88869	0.00544847	chr21	22224935	22238679	-	prr36	Domain of unknown function (DUF4596)	note=Domain of unknown function (DUF4596)
Mmac_g18037.t2	3.80346	0.00725518	chr2	22228643	22232134	-	ICAM3	integrin binding	note=integrin binding
Mmac_g19876.t1	-2.50783	0.0166897	chr20	22233878	22250009	-	TJP3	Tight junction protein	note=Tight junction protein
Mmac_g22722.t1	-5.65109	1.63956e-18	chr22	22233947	22242058	+	PIAS4	Protein inhibitor of activated STAT	note=Protein inhibitor of activated STAT
Mmac_g14999.t1	4.24177	0.0196803	chr18	22248999	22292599	+	NTN1	Netrin 1b	note=Netrin 1b
Mmac_g18040.t1	-3.33816	7.02824e-05	chr2	22271715	22284825	+	CDCP1	CUB domain containing protein 1	note=CUB domain containing protein 1
Mmac_g31640.t1	7.70827	0.000401266	chr4	22272421	22275500	+	-	Chymotrypsin-like elastase family member	ec number=3.4.21.36%2C3.4.21.71
Mmac_g2933.t1	-2.48244	0.0123355	chr10	22280716	22285923	-	ZWILCH	Zwilch, kinetochore associated, homolog (Drosophila)	note=Zwilch%2C kinetochore associated%2C homolog (Drosophila)
Mmac_g2935.t1	2.55242	0.0226939	chr10	22294769	22311028	-	MAP2K1	mitogen-activated protein kinase kinase	ec number=2.7.12.2
Mmac_g18043.t1	-2.72245	0.00644755	chr2	22298748	22304939	+	HGH1	Family with sequence similarity 203, member A	note=Family with sequence similarity 203%2C member A
Mmac_g6063.t1	-3.45483	4.09161e-05	chr12	22325703	22332844	+	PHF6	PHD finger protein	note=PHD finger protein
Mmac_g22726.t1	-3.17003	0.00156746	chr22	22332223	22335908	+	MEX3D	Mex-3 RNA binding family member D	ec number=2.3.2.27
Mmac_g18044.t1	-2.89831	0.000686643	chr2	22332690	22350556	-	BOP1	Component of the PeBoW complex, which is required for maturation of 28S and 5.8S ribosomal RNAs and formation of the 60S ribosome	note=Component of the PeBoW complex%2C which is required for maturation of 28S and 5.8S ribosomal RNAs and formation of the 60S ribosome
Mmac_g27566.t1	3.50505	0.00530761	chr26	22335502	22359787	-	frm-1	Erythrocyte membrane protein band	note=Erythrocyte membrane protein band
Mmac_g31645.t1	4.52841	0.000533015	chr4	22352630	22362493	+	MYH7	Belongs to the TRAFAC class myosin-kinesin ATPase superfamily. Myosin family	note=Belongs to the TRAFAC class myosin-kinesin ATPase superfamily. Myosin family
Mmac_g703.t1	4.51603	0.00443739	chr1	22360392	22387687	+	ST8SIA1	ST8 alpha-N-acetyl-neuraminide alpha-2,8-sialyltransferase 1	cog=G
Mmac_g31646.t1	3.37921	0.00558642	chr4	22367268	22378354	+	MYH7	Belongs to the TRAFAC class myosin-kinesin ATPase superfamily. Myosin family	note=Belongs to the TRAFAC class myosin-kinesin ATPase superfamily. Myosin family
Mmac_g19878.t2	-2.4155	0.0431382	chr20	22369297	22380848	+	HAPLN4	Hyaluronan and proteoglycan link protein	note=Hyaluronan and proteoglycan link protein
Mmac_g18046.t1	6.09138	0.00563213	chr2	22370761	22377098	+	SCX	Transcription factor	note=Transcription factor
Mmac_g31648.t1	2.69964	0.0378422	chr4	22389555	22414246	-	-	Microtubule-associated protein	note=Microtubule-associated protein
Mmac_g7591.t1	5.50551	0.0371072	chr13	22405248	22407419	-	LRRN2	Leucine rich repeat neuronal 2	note=Leucine rich repeat neuronal 2
Mmac_g6071.t1	3.21083	0.0114956	chr12	22436601	22443700	+	FHL1	four and a half LIM domains	note=four and a half LIM domains
Mmac_g16516.t1	-3.16862	0.00700402	chr19	22457263	22479731	-	igsf9	Immunoglobulin superfamily, member 9a	note=Immunoglobulin superfamily%2C member 9a
Mmac_g33529.t1	3.87804	0.000730862	chr5	22464378	22466369	-	CFD	Belongs to the peptidase S1 family	ec number=3.4.21.37%2C3.4.21.46%2C3.4.21.76
Mmac_g25145.t1	6.1977	1.13904e-18	chr24	22472659	22487709	-	TBX1	T-box transcription factor	note=T-box transcription factor
Mmac_g22730.t1	-3.02117	0.000376313	chr22	22481154	22491447	+	ARMC6	Armadillo repeat containing 6	note=Armadillo repeat containing 6
Mmac_g2942.t1	3.5609	0.00301045	chr10	22491214	22512513	+	DENND4A	DENN MADD domain containing 4A	note=DENN MADD domain containing 4A
Mmac_g13478.t1	2.95144	0.0231537	chr17	22525889	22532737	+	GATA5	GATA-binding protein 5	note=GATA-binding protein 5
Mmac_g4323.t1	-2.34357	0.0280895	chr11	22527426	22561332	-	SETD3	Belongs to the class V-like SAM-binding methyltransferase superfamily. Histone-lysine methyltransferase family. SETD3 subfamily	ec number=2.1.1.43
Mmac_g11936.t1	3.60969	0.00537608	chr16	22555857	22582130	+	ACSL6	acyl-CoA synthetase long-chain family member 6	ec number=6.2.1.3
Mmac_g11937.t1	-3.29533	2.50168e-05	chr16	22593572	22603017	+	-	-	0
Mmac_g26369.t1	3.97839	0.00947295	chr25	22598627	22600361	-	-	Belongs to the small heat shock protein (HSP20) family	note=Belongs to the small heat shock protein (HSP20) family
Mmac_g40078.t1	-3.34593	5.68727e-05	chr9	22599641	22621724	-	Sbspon	Si dkey-178e17.3	note=Si dkey-178e17.3
Mmac_g26370.t1	-2.88625	0.0057913	chr25	22603854	22612251	-	DAB2	Disabled homolog 2 (Drosophila)	note=Disabled homolog 2 (Drosophila)
Mmac_g19883.t1	-2.9569	0.00529244	chr20	22609581	22611873	+	NR2C2AP	Nuclear receptor 2C2-associated	note=Nuclear receptor 2C2-associated
Mmac_g13481.t1	3.09466	0.00780109	chr17	22610628	22627791	+	HCK	Hemopoietic cell kinase	ec number=2.7.10.2
Mmac_g38520.t1	4.84362	3.77994e-09	chr8	22620893	22689882	+	MYLK	myosin light chain kinase	ec number=2.7.11.18
Mmac_g16524.t1	-2.30463	0.0488765	chr19	22629502	22655541	-	PPP2R2A	regulatory subunit B alpha	note=regulatory subunit B alpha
Mmac_g4326.t1	3.59433	0.000510816	chr11	22649798	22665000	+	HHIPL1	HHIP-like	note=HHIP-like
Mmac_g27575.t1	-2.87365	0.00481605	chr26	22652495	22690678	+	TMEM145	Transmembrane protein 145	note=Transmembrane protein 145
Mmac_g19888.t1	-3.41444	7.92283e-05	chr20	22653660	22660500	-	TMEM161A	Transmembrane protein 161A	note=Transmembrane protein 161A
Mmac_g21332.t1	3.48132	0.0467156	chr21	22671871	22682179	+	-	-	0
Mmac_g28764.t1	3.35932	0.00529955	chr27	22676615	22686741	-	SMAD6	Mothers against decapentaplegic homolog	note=Mothers against decapentaplegic homolog
Mmac_g38521.t1	2.9502	0.0100823	chr8	22696716	22770845	+	FMNL2	Formin-like	note=Formin-like
Mmac_g21335.t1	-4.00098	8.54127e-08	chr21	22701701	22718465	+	-	Zona pellucida sperm-binding protein 4-like	note=Zona pellucida sperm-binding protein 4-like
Mmac_g27579.t1	7.65769	0.000743539	chr26	22710781	22712094	+	-	Belongs to the peptidase S1 family	ec number=3.4.21.4
Mmac_g27581.t1	7.77481	0.000747753	chr26	22721353	22722672	+	-	Belongs to the peptidase S1 family	ec number=3.4.21.4
Mmac_g40083.t1	3.51855	0.000346741	chr9	22726827	22735760	-	PLAT	plasminogen activator	ec number=3.4.21.68
Mmac_g28765.t1	-2.87384	0.0290661	chr27	22729371	22731486	-	-	Beta/gamma crystallins	note=Beta/gamma crystallins
Mmac_g714.t1	4.94333	3.08328e-08	chr1	22732180	22773540	-	LAMB1	metanephric glomerular basement membrane development	note=metanephric glomerular basement membrane development
Mmac_g28766.t1	-2.68995	0.0014208	chr27	22750182	22752296	+	TIPIN	Timeless interacting protein	note=Timeless interacting protein
Mmac_g13486.t1	2.77558	0.00944761	chr17	22759221	22766640	-	PCMTD2	protein-L-isoaspartate (D-aspartate) O-methyltransferase domain containing 2	note=protein-L-isoaspartate (D-aspartate) O-methyltransferase domain containing 2
Mmac_g15009.t1	-6.1657	2.87018e-22	chr18	22763218	22767285	+	KPNA2	Karyopherin alpha 2 (RAG cohort 1, importin alpha 1)	note=Karyopherin alpha 2 (RAG cohort 1%2C importin alpha 1)
Mmac_g23930.t1	-2.40804	0.0219898	chr23	22794306	22815915	+	GSG2	Germ cell associated 2 (haspin)	ec number=2.7.11.1
Mmac_g31658.t1	2.86652	0.0217033	chr4	22798520	22910612	-	SSPO	Subcommissural organ spondin	note=Subcommissural organ spondin
Mmac_g28770.t1	4.07948	0.00107198	chr27	22805601	22806218	+	FIBIN	Fin bud initiation	note=Fin bud initiation
Mmac_g21338.t1	-2.20726	0.0433741	chr21	22809303	22821150	+	DDX39A	DEAD (Asp-Glu-Ala-Asp) box polypeptide	ec number=3.6.4.13
Mmac_g40092.t1	-3.07898	0.000380631	chr9	22823813	22825628	+	MRPL40	ribosomal protein L40	note=ribosomal protein L40
Mmac_g15012.t1	-4.2851	1.75794e-10	chr18	22844270	22849361	+	DDX5	Belongs to the DEAD box helicase family	ec number=3.6.4.13
Mmac_g40098.t2	-6.43542	9.18188e-21	chr9	22858035	22863329	-	SLC25A25	Solute carrier family 25 (mitochondrial carrier)	note=Solute carrier family 25 (mitochondrial carrier)
Mmac_g718.t1	-3.05964	0.0208645	chr1	22882392	22893209	+	PFKFB3	6-phosphofructo-2-kinase fructose-2,6-biphosphatase 3	ec number=2.7.1.105%2C3.1.3.46
Mmac_g31659.t1	3.72334	0.0418841	chr4	22917280	22920823	+	AOC1	amine oxidase	ec number=1.4.3.22
Mmac_g29955.t1	2.64103	0.00731245	chr3	22935483	22950253	+	RGS5	regulator of G-protein signaling	note=regulator of G-protein signaling
Mmac_g10422.t1	-2.57741	0.0148327	chr15	22936392	22943901	+	ACAD8	acyl-Coenzyme A dehydrogenase family, member 8	note=acyl-Coenzyme A dehydrogenase family%2C member 8
Mmac_g36723.t1	4.37235	0.0265033	chr7	22948457	22958803	+	CCKAR	Belongs to the G-protein coupled receptor 1 family	note=Belongs to the G-protein coupled receptor 1 family
Mmac_g15015.t1	4.3752	0.00044744	chr18	23032999	23035825	+	PTGER1	Prostaglandin E receptor 1b (subtype EP1)	note=Prostaglandin E receptor 1b (subtype EP1)
Mmac_g33545.t1	3.007	0.0209546	chr5	23036020	23040715	+	-	alcohol dehydrogenase	ec number=1.1.1.1%2C1.1.1.284
Mmac_g19906.t1	-3.67238	0.000259228	chr20	23045553	23062664	-	MIDN	Midnolin	note=Midnolin
Mmac_g33548.t1	6.66769	3.80448e-32	chr5	23066625	23082023	+	ENPEP	Glutamyl aminopeptidase	ec number=3.4.11.3%2C3.4.11.7
Mmac_g721.t1	5.23838	5.87898e-15	chr1	23073302	23099767	-	ITIH5	Inter-alpha-trypsin inhibitor heavy chain	note=Inter-alpha-trypsin inhibitor heavy chain
Mmac_g31664.t2	-6.4934	7.92721e-19	chr4	23091779	23094392	-	FBXO43	F-box protein 43	note=F-box protein 43
Mmac_g25152.t1	-3.7846	4.39827e-08	chr24	23102968	23122025	+	CDCA2	cell division	note=cell division
Mmac_g8944.t1	4.92129	0.000914136	chr14	23103975	23104475	+	GREM2	Gremlin 2, DAN family BMP antagonist	note=Gremlin 2%2C DAN family BMP antagonist
Mmac_g35073.t1	-2.46379	0.0253387	chr6	23136935	23143483	-	HNRNPU	Heterogeneous nuclear ribonucleoprotein	note=Heterogeneous nuclear ribonucleoprotein
Mmac_g10431.t1	-3.49859	0.000303664	chr15	23137798	23145638	+	-	zona pellucida-like domain-containing protein	note=zona pellucida-like domain-containing protein
Mmac_g36730.t1	4.00582	2.07918e-06	chr7	23142531	23153678	+	HTRA3	HtrA serine peptidase	note=HtrA serine peptidase
Mmac_g38532.t1	-2.90731	0.000709704	chr8	23150481	23163911	-	RIF1	RAP1 interacting factor homolog (yeast)	note=RAP1 interacting factor homolog (yeast)
Mmac_g23940.t1	-2.46079	0.0365109	chr23	23163594	23165290	-	NOP10	H ACA ribonucleoprotein complex subunit 3	note=H ACA ribonucleoprotein complex subunit 3
Mmac_g23943.t1	3.1284	0.00838324	chr23	23230042	23243855	-	-	ubiquitin carboxyl-terminal hydrolase	ec number=3.4.19.12
Mmac_g31674.t1	9.52163	4.72393e-12	chr4	23240755	23251249	-	cyp11b	Cytochrome P450, family 11, subfamily C, polypeptide 1	ec number=1.14.15.4
Mmac_g36734.t1	-2.36313	0.0321553	chr7	23241508	23243517	-	CCNB1IP1	Cyclin B1 interacting protein 1, E3 ubiquitin protein ligase	ec number=2.3.2.27
Mmac_g26387.t1	-3.99259	2.30864e-08	chr25	23255553	23258078	-	POLE3	Polymerase (DNA directed), epsilon 3 (p17 subunit)	ec number=2.7.7.7
Mmac_g28782.t1	3.99056	0.0250996	chr27	23274060	23276327	+	ZNF536	Zinc finger protein 536	note=Zinc finger protein 536
Mmac_g22756.t1	2.8523	0.0260453	chr22	23281314	23282114	+	JUND	nuclear receptor binding	note=nuclear receptor binding
Mmac_g40118.t1	-3.47628	0.00027185	chr9	23287013	23289517	+	CTU1	Plays a central role in 2-thiolation of mcm(5)S(2)U at tRNA wobble positions of tRNA(Lys), tRNA(Glu) and tRNA(Gln). Directly binds tRNAs and probably acts by catalyzing adenylation of tRNAs, an intermediate required for 2-thiolation. It is unclear whether it acts as a sulfurtransferase that transfers sulfur from thiocarboxylated urm1 onto the uridine of tRNAs at wobble position	note=Plays a central role in 2-thiolation of mcm(5)S(2)U at tRNA wobble positions of tRNA(Lys)%2C tRNA(Glu) and tRNA(Gln). Directly binds tRNAs and probably acts by catalyzing adenylation of tRNAs%2C an intermediate required for 2-thiolation. It is unclear whether it acts as a sulfurtransferase that transfers sulfur from thiocarboxylated urm1 onto the uridine of tRNAs at wobble position
Mmac_g18082.t1	4.06961	0.00821924	chr2	23290904	23292861	+	HOXA11	homeobox protein	note=homeobox protein
Mmac_g18084.t1	3.83477	0.000273632	chr2	23297918	23300170	+	HOXA10	homeobox protein	note=homeobox protein
Mmac_g22757.t1	3.65835	0.000457	chr22	23302155	23305738	+	-	-	0
Mmac_g18085.t1	3.05824	0.0250231	chr2	23304104	23305122	+	HOXA9	homeobox protein	note=homeobox protein
Mmac_g31681.t1	3.66494	0.00506787	chr4	23311862	23313093	-	-	-	0
Mmac_g35078.t1	4.28386	6.10209e-06	chr6	23313740	23330090	-	EMILIN1	Elastin microfibril interfacer	note=Elastin microfibril interfacer
Mmac_g28784.t1	3.20406	0.0374324	chr27	23315689	23325757	+	ZNF536	Zinc finger protein 536	note=Zinc finger protein 536
Mmac_g15027.t1	3.67312	2.40349e-07	chr18	23325682	23326893	-	-	Nuclear factor, interleukin 3 regulated, member 6	note=Nuclear factor%2C interleukin 3 regulated%2C member 6
Mmac_g6111.t1	3.0378	0.0205049	chr12	23341594	23373745	-	inppl1	Inositol polyphosphate phosphatase-like 1b	ec number=3.1.3.86
Mmac_g22758.t1	4.30321	0.00135617	chr22	23344344	23351080	-	-	Lysyl oxidase-like	ec number=1.4.3.13
Mmac_g4348.t1	6.51311	0.000440908	chr11	23351486	23355840	+	NRXN3	Neurexin	note=Neurexin
Mmac_g21352.t1	-5.48345	1.17771e-10	chr21	23354594	23398773	+	KAL1	Kallmann syndrome 1 sequence	note=Kallmann syndrome 1 sequence
Mmac_g31685.t1	2.58389	0.0331275	chr4	23376066	23388253	-	C1S	Belongs to the peptidase S1 family	ec number=3.4.21.104%2C3.4.21.42
Mmac_g40121.t1	-3.00921	0.0014208	chr9	23378028	23388657	+	RAB35	RAB35, member RAS oncogene family	note=RAB35%2C member RAS oncogene family
Mmac_g35079.t1	4.46679	0.00266327	chr6	23380349	23383206	+	STMN4	Belongs to the stathmin family	note=Belongs to the stathmin family
Mmac_g10442.t1	-2.30131	0.0254633	chr15	23385995	23417186	-	MED13	Component of the Mediator complex, a coactivator involved in regulated transcription of nearly all RNA polymerase II-dependent genes. Mediator functions as a bridge to convey information from gene-specific regulatory proteins to the basal RNA polymerase II transcription machinery. Mediator is recruited to promoters by direct interactions with regulatory proteins and serves as a scaffold for the a…	note=Component of the Mediator complex%2C a coactivator involved in regulated transcription of nearly all RNA polymerase II-dependent genes. Mediator functions as a bridge to convey information from gene-specific regulatory proteins to the basal RNA polymerase II transcription machinery. Mediator is recruited to promoters by direct interactions with regulatory proteins and serves as a scaffold fo…
Mmac_g23952.t1	-2.83952	0.00761646	chr23	23395878	23399609	-	RNF39	regulation of erythrocyte enucleation	ec number=2.3.2.27%2C2.7.7.6
Mmac_g18091.t3	-3.69194	3.11872e-06	chr2	23401939	23406585	-	SNX10	Sorting nexin 10a	note=Sorting nexin 10a
Mmac_g26390.t1	-4.69633	7.85348e-10	chr25	23403264	23405458	-	TUBB4A	Tubulin is the major constituent of microtubules. It binds two moles of GTP, one at an exchangeable site on the beta chain and one at a non-exchangeable site on the alpha chain	note=Tubulin is the major constituent of microtubules. It binds two moles of GTP%2C one at an exchangeable site on the beta chain and one at a non-exchangeable site on the alpha chain
Mmac_g26391.t2	-3.79074	6.39505e-07	chr25	23410193	23412507	-	TUBB4A	Tubulin is the major constituent of microtubules. It binds two moles of GTP, one at an exchangeable site on the beta chain and one at a non-exchangeable site on the alpha chain	note=Tubulin is the major constituent of microtubules. It binds two moles of GTP%2C one at an exchangeable site on the beta chain and one at a non-exchangeable site on the alpha chain
Mmac_g26391.t1	-2.71254	0.0119453	chr25	23410193	23412507	-	TUBB4A	Tubulin is the major constituent of microtubules. It binds two moles of GTP, one at an exchangeable site on the beta chain and one at a non-exchangeable site on the alpha chain	note=Tubulin is the major constituent of microtubules. It binds two moles of GTP%2C one at an exchangeable site on the beta chain and one at a non-exchangeable site on the alpha chain
Mmac_g31687.t1	3.00188	0.00891253	chr4	23414016	23418625	-	RBP5	Retinol binding protein 1a, cellular	note=Retinol binding protein 1a%2C cellular
Mmac_g18091.t1	-2.28138	0.0321317	chr2	23415623	23418703	-	CBX3	Chromobox homolog 3a (HP1 gamma homolog, Drosophila)	note=Chromobox homolog 3a (HP1 gamma homolog%2C Drosophila)
Mmac_g26392.t1	4.50913	4.74163e-05	chr25	23423867	23434957	-	glipr2	SCP / Tpx-1 / Ag5 / PR-1 / Sc7 family of extracellular domains.	note=SCP / Tpx-1 / Ag5 / PR-1 / Sc7 family of extracellular domains.
Mmac_g36747.t1	-3.03175	0.00110191	chr7	23432777	23442023	+	MUS81	MUS81 endonuclease homolog (yeast)	note=MUS81 endonuclease homolog (yeast)
Mmac_g38547.t1	-2.30394	0.0447952	chr8	23448123	23452154	-	SGOL2	Shugoshin C terminus	note=Shugoshin C terminus
Mmac_g36749.t1	3.00978	0.0104022	chr7	23488186	23493189	-	-	Prospero-related homeobox gene 1b	note=Prospero-related homeobox gene 1b
Mmac_g6120.t1	4.17379	2.46859e-05	chr12	23496474	23551020	-	kin-16	Belongs to the protein kinase superfamily. Tyr protein kinase family. CSF-1 PDGF receptor subfamily	ec number=2.7.10.1
Mmac_g16529.t1	6.61006	6.92619e-09	chr19	23506145	23515721	-	PLA2G1B	Phospholipase A2, group IB (pancreas)	ec number=3.1.1.4
Mmac_g33573.t1	4.11211	1.24381e-05	chr5	23521504	23554103	+	DCTN1	dynactin	note=dynactin
Mmac_g22766.t1	2.80602	0.0186268	chr22	23530893	23533054	-	KLF2	Kruppel-like factor	note=Kruppel-like factor
Mmac_g2987.t1	4.19312	0.00142015	chr10	23545876	23558848	-	CETP	Cholesteryl ester transfer	note=Cholesteryl ester transfer
Mmac_g10448.t2	2.6292	0.015125	chr15	23593123	23594735	+	-	Activating transcription factor 5b	note=Activating transcription factor 5b
Mmac_g29971.t1	-4.47122	0.00601906	chr3	23597124	23597999	+	#N/A	#N/A	0
Mmac_g2992.t1	-3.28225	0.00241308	chr10	23614040	23621838	-	-	Metallothioneins have a high content of cysteine residues that bind various heavy metals	note=Metallothioneins have a high content of cysteine residues that bind various heavy metals
Mmac_g29974.t1	-3.82558	6.77955e-06	chr3	23643774	23649242	+	FAM183A	Family with sequence similarity 183 member	note=Family with sequence similarity 183 member
Mmac_g26394.t1	4.07077	0.0226152	chr25	23650386	23673052	-	-	global transcription activator	note=global transcription activator
Mmac_g16534.t1	3.61404	0.0191685	chr19	23654285	23655877	-	-	C-C motif	note=C-C motif
Mmac_g15037.t1	2.84494	0.00964742	chr18	23658196	23661881	+	EPOR	Erythropoietin receptor	note=Erythropoietin receptor
Mmac_g15038.t1	-6.25853	1.65097e-18	chr18	23666179	23673916	+	ZNF653	Zinc finger protein	note=Zinc finger protein
Mmac_g36763.t1	-9.27955	2.01889e-48	chr7	23666868	23671941	+	-	Wu fi38e01	note=Wu fi38e01
Mmac_g18103.t1	-3.68335	7.51335e-06	chr2	23667905	23695796	+	IGF2BP3	Insulin-like growth factor 2 mRNA binding protein 3	note=Insulin-like growth factor 2 mRNA binding protein 3
Mmac_g26395.t1	-2.89673	0.00163642	chr25	23683323	23711004	-	-	KN motif and ankyrin repeat	note=KN motif and ankyrin repeat
Mmac_g2999.t1	9.3124	1.75352e-54	chr10	23700754	23708149	-	CES5A	Belongs to the type-B carboxylesterase lipase family	cog=I
Mmac_g18105.t1	-2.76636	0.0071139	chr2	23710503	23720499	+	OXNAD1	Oxidoreductase NAD-binding	note=Oxidoreductase NAD-binding
Mmac_g22769.t1	3.23647	0.00025362	chr22	23718663	23726017	-	LPL	The primary function of this lipase is the hydrolysis of triglycerides of circulating chylomicrons and very low density lipoproteins (VLDL). Binding to heparin sulfate proteogylcans at the cell surface is vital to the function. The apolipoprotein, APOC2, acts as a coactivator of LPL activity in the presence of lipids on the luminal surface of vascular endothelium	ec number=3.1.1.34
Mmac_g40136.t1	-2.73805	0.0105118	chr9	23723650	23732522	+	PPTC7	PTC7 protein phosphatase homolog a (S. cerevisiae)	ec number=3.1.3.16
Mmac_g38566.t1	-6.93603	0.00165191	chr8	23730868	23732780	+	TSC22D1	TSC-22/dip/bun family	note=TSC-22/dip/bun family
Mmac_g27617.t1	3.07607	0.00502495	chr26	23734390	23739033	+	-	-	0
Mmac_g13503.t1	3.79182	0.000203655	chr17	23739019	23742159	+	SOX18	SRY (sex determining region Y)-box 18	note=SRY (sex determining region Y)-box 18
Mmac_g35095.t1	2.84329	0.0140864	chr6	23742109	23765116	-	FAM129A	Family with sequence similarity 129 member	note=Family with sequence similarity 129 member
Mmac_g40138.t1	-3.17434	0.000937273	chr9	23742993	23751244	+	SRRD	SRR1 domain containing	note=SRR1 domain containing
Mmac_g40139.t1	2.63689	0.0394646	chr9	23751791	23765322	-	-	Clustered mitochondria protein homolog	note=Clustered mitochondria protein homolog
Mmac_g31710.t1	-2.79948	0.00215464	chr4	23758673	23764194	+	PRPF31	PRP31 pre-mRNA processing factor 31 homolog (yeast)	note=PRP31 pre-mRNA processing factor 31 homolog (yeast)
Mmac_g22770.t1	5.52772	0.00666563	chr22	23759271	23763287	+	TPM1	Tropomyosin 1 (alpha)	note=Tropomyosin 1 (alpha)
Mmac_g29978.t1	3.30338	0.00065688	chr3	23762123	23780048	+	TIE1	Endothelium-specific receptor tyrosine kinase 1	ec number=2.7.10.1%2C3.1.3.48
Mmac_g35096.t1	-2.94401	0.00139504	chr6	23767060	23775359	-	TRMT1L	tRNA methyltransferase 1 homolog (S. cerevisiae)-like	note=tRNA methyltransferase 1 homolog (S. cerevisiae)-like
Mmac_g25165.t1	-5.74058	4.76052e-17	chr24	23782824	23792536	+	FIGLA	Factor in the germline	note=Factor in the germline
Mmac_g29979.t1	4.7277	0.0037908	chr3	23783210	23793720	+	MPL	Myeloproliferative leukemia virus oncogene	note=Myeloproliferative leukemia virus oncogene
Mmac_g29980.t1	-4.44457	2.43609e-11	chr3	23796065	23805943	-	ORC1	Origin recognition complex subunit	note=Origin recognition complex subunit
Mmac_g36769.t1	4.11264	3.81659e-05	chr7	23803302	23804633	-	leap2	Liver-expressed antimicrobial peptide	note=Liver-expressed antimicrobial peptide
Mmac_g36770.t1	-4.72936	2.5314e-10	chr7	23814289	23816404	-	BMP15	bone morphogenetic protein	note=bone morphogenetic protein
Mmac_g6142.t1	-6.35494	2.35597e-20	chr12	23816226	23819048	-	-	(START) domain containing 10	note=(START) domain containing 10
Mmac_g15044.t1	2.98343	0.00795048	chr18	23831056	23832183	+	NFIX	Recognizes and binds the palindromic sequence 5'- TTGGCNNNNNGCCAA-3' present in viral and cellular promoters and in the origin of replication of adenovirus type 2. These proteins are individually capable of activating transcription and replication	note=Recognizes and binds the palindromic sequence 5'- TTGGCNNNNNGCCAA-3' present in viral and cellular promoters and in the origin of replication of adenovirus type 2. These proteins are individually capable of activating transcription and replication
Mmac_g26404.t1	3.40335	0.00260807	chr25	23831958	23840899	+	PTGES	Prostaglandin E synthase	ec number=2.5.1.18%2C5.3.99.3
Mmac_g26406.t1	-2.86733	0.00302076	chr25	23863277	23890970	-	FAM57A	Family with sequence similarity 57, member A	note=Family with sequence similarity 57%2C member A
Mmac_g40146.t1	-5.42563	2.55428e-14	chr9	23868533	23876210	-	CDC45	CDC45 cell division cycle 45 homolog (S. cerevisiae)	note=CDC45 cell division cycle 45 homolog (S. cerevisiae)
Mmac_g36774.t1	3.04022	0.0143223	chr7	23869084	23887744	+	SHROOM4	Shroom family member 4	note=Shroom family member 4
Mmac_g16541.t1	-11.5374	6.78446e-77	chr19	23886290	23888608	-	#N/A	#N/A	0
Mmac_g16542.t1	-10.9528	9.03642e-50	chr19	23886290	23889060	-	#N/A	#N/A	0
Mmac_g23965.t2	2.50865	0.0464615	chr23	23889261	23892002	-	-	Sterile alpha motif domain-containing protein 9-like	note=Sterile alpha motif domain-containing protein 9-like
Mmac_g33594.t1	2.88513	0.0371153	chr5	23889479	23938586	+	CEP170	Centrosomal protein	note=Centrosomal protein
Mmac_g26407.t1	-6.68492	0.00110937	chr25	23896240	23903304	+	-	-	0
Mmac_g36777.t1	-2.88372	0.0016299	chr7	23901373	23905375	-	PCED1A	PC-esterase domain-containing protein 1A-like	note=PC-esterase domain-containing protein 1A-like
Mmac_g40150.t1	-2.45421	0.0119636	chr9	23904610	23906672	+	Ccdc74b	Coiled coil protein 74, C terminal	note=Coiled coil protein 74%2C C terminal
Mmac_g36780.t1	-3.93097	4.49907e-08	chr7	23923340	23929265	+	-	Kelch repeat-containing protein	note=Kelch repeat-containing protein
Mmac_g8966.t1	-2.41751	0.0243985	chr14	23947055	23959665	+	USH1G	Usher syndrome 1G (autosomal recessive)	note=Usher syndrome 1G (autosomal recessive)
Mmac_g10460.t1	-2.71461	0.00484624	chr15	23948363	23954814	-	RPS6KB1	Ribosomal protein S6 kinase	ec number=2.7.11.1
Mmac_g10462.t1	-3.21915	0.000173981	chr15	23961621	23975970	-	VMP1	vacuole membrane protein	note=vacuole membrane protein
Mmac_g31723.t1	4.16588	5.11181e-06	chr4	23963589	24024262	-	ADAMTSL4	ADAMTS-like 4	note=ADAMTS-like 4
Mmac_g8967.t1	3.86883	0.00105733	chr14	23984354	23992730	+	FAM213A	Family with sequence similarity 213, member Ab	note=Family with sequence similarity 213%2C member Ab
Mmac_g3006.t1	-4.67508	1.22429e-10	chr10	23988102	23989224	-	CHTF8	CTF8, chromosome transmission fidelity factor 8 homolog (S. cerevisiae)	note=CTF8%2C chromosome transmission fidelity factor 8 homolog (S. cerevisiae)
Mmac_g36783.t1	-3.43171	4.06494e-05	chr7	23994136	24001972	-	RCOR2	REST corepressor 2	note=REST corepressor 2
Mmac_g11966.t1	-2.71301	0.00273324	chr16	23996424	24048923	-	CHM	Choroideremia (Rab escort protein 1)	note=Choroideremia (Rab escort protein 1)
Mmac_g15047.t1	-2.81117	0.00610091	chr18	23998656	24001674	-	FAM173A	Family with sequence similarity 173, member A	note=Family with sequence similarity 173%2C member A
Mmac_g10465.t1	-5.16631	8.76385e-11	chr15	24013138	24021323	-	-	Zona pellucida (ZP) domain	note=Zona pellucida (ZP) domain
Mmac_g35106.t1	-8.68619	4.19983e-40	chr6	24016965	24018272	+	ZAR1	Zygote arrest	note=Zygote arrest
Mmac_g8970.t1	3.69145	0.0156636	chr14	24026927	24058667	-	SYDE1	Synapse defective 1, Rho GTPase, homolog 1 (C. elegans)	note=Synapse defective 1%2C Rho GTPase%2C homolog 1 (C. elegans)
Mmac_g36784.t1	-2.62951	0.00547261	chr7	24029480	24034796	+	NAA40	N(alpha)-acetyltransferase 40, NatD catalytic subunit, homolog (S. cerevisiae)	ec number=2.3.1.257
Mmac_g3013.t1	-2.704	0.0153974	chr10	24035224	24037169	+	AKIP1	A kinase (PRKA) interacting protein 1	note=A kinase (PRKA) interacting protein 1
Mmac_g13512.t1	2.70177	0.0114896	chr17	24042375	24048052	-	fkbp1a	FK506 binding protein	ec number=5.2.1.8
Mmac_g3016.t1	-3.58044	1.75797e-05	chr10	24051944	24057999	+	ZNF143	zinc finger protein	note=zinc finger protein
Mmac_g36785.t2	3.61062	0.00983862	chr7	24055239	24057754	+	-	-	0
Mmac_g8972.t1	3.26135	0.010879	chr14	24063144	24073587	-	CYP4F22	Cytochrome P450, family 4, subfamily F, polypeptide 3	ec number=1.14.13.194%2C1.14.13.30%2C1.14.14.1
Mmac_g40162.t1	-3.38322	2.50749e-05	chr9	24064977	24076594	-	PPP2R2A	regulatory subunit B alpha	note=regulatory subunit B alpha
Mmac_g3018.t1	3.10391	0.000429453	chr10	24068840	24096453	+	SWAP70	SWAP switching B-cell complex subunit	note=SWAP switching B-cell complex subunit
Mmac_g25174.t1	3.26403	0.0346962	chr24	24074888	24080548	-	CH25H	Belongs to the sterol desaturase family	ec number=1.14.99.38
Mmac_g26417.t1	-2.51779	0.0241575	chr25	24076416	24087058	+	F11R	Junctional adhesion molecule	note=Junctional adhesion molecule
Mmac_g8973.t1	-5.47147	3.724e-16	chr14	24082365	24100494	-	PDZD7	PDZ domain containing	note=PDZ domain containing
Mmac_g15050.t1	2.80912	0.03442	chr18	24083131	24148111	-	SLC9A3R2	Scaffold protein that connects plasma membrane proteins with members of the ezrin moesin radixin family and thereby helps to link them to the actin cytoskeleton and to regulate their surface expression	note=Scaffold protein that connects plasma membrane proteins with members of the ezrin moesin radixin family and thereby helps to link them to the actin cytoskeleton and to regulate their surface expression
Mmac_g36789.t1	4.24974	0.00800651	chr7	24083179	24121548	+	PPP2R5B	Protein phosphatase 2, regulatory subunit B', beta	note=Protein phosphatase 2%2C regulatory subunit B'%2C beta
Mmac_g16553.t1	3.49981	0.0177252	chr19	24111074	24139931	-	GNAZ	Guanine nucleotide binding protein (G protein), alpha z polypeptide	note=Guanine nucleotide binding protein (G protein)%2C alpha z polypeptide
Mmac_g13517.t1	-3.77709	3.62854e-07	chr17	24116188	24131307	-	dnmt3b	Belongs to the class I-like SAM-binding methyltransferase superfamily. C5-methyltransferase family	ec number=2.1.1.37
Mmac_g10471.t1	-8.2338	1.50012e-36	chr15	24119506	24120552	+	MOS	V-mos Moloney murine sarcoma viral oncogene homolog	ec number=2.7.11.1
Mmac_g22785.t1	3.05598	0.0141815	chr22	24129373	24168371	+	C19orf26	Chromosome 19 open reading frame 26	note=Chromosome 19 open reading frame 26
Mmac_g35110.t1	-2.61171	0.00811651	chr6	24139231	24142772	+	OCIAD1	Ovarian carcinoma immunoreactive antigen (OCIA)	note=Ovarian carcinoma immunoreactive antigen (OCIA)
Mmac_g33605.t1	-2.27069	0.0490445	chr5	24139473	24152825	-	PREPL	Prolyl endopeptidase-like	note=Prolyl endopeptidase-like
Mmac_g13518.t1	3.09194	0.0295825	chr17	24139727	24198406	-	DNMT3B	Belongs to the class I-like SAM-binding methyltransferase superfamily. C5-methyltransferase family	ec number=2.1.1.37
Mmac_g6164.t1	4.33294	0.0018148	chr12	24159772	24168514	-	-	Protein eva-1 homolog C-like	note=Protein eva-1 homolog C-like
Mmac_g25178.t1	2.60648	0.00633318	chr24	24160645	24164391	-	ZNF703	Zinc finger protein	note=Zinc finger protein
Mmac_g40167.t1	3.55544	0.00127697	chr9	24173867	24178278	-	ZNF366	Zinc finger protein 366	note=Zinc finger protein 366
Mmac_g3024.t1	2.95916	0.00654216	chr10	24175067	24178133	-	LYVE1	Lymphatic vessel endothelial hyaluronic acid receptor	note=Lymphatic vessel endothelial hyaluronic acid receptor
Mmac_g6165.t1	3.02851	0.00384138	chr12	24175196	24180909	+	CLIC2	Chloride intracellular channel	note=Chloride intracellular channel
Mmac_g11969.t1	-2.91675	0.000744004	chr16	24258469	24272068	+	ALG13	Asparagine-linked glycosylation 13 homolog (S. cerevisiae)	cog=OT
Mmac_g8980.t1	-6.60511	5.32114e-21	chr14	24282603	24290681	-	SCD	Belongs to the fatty acid desaturase type 1 family	ec number=1.14.19.1
Mmac_g19953.t1	-3.36765	3.87285e-05	chr20	24308956	24321512	+	CHAF1A	Chromatin assembly factor 1 subunit	note=Chromatin assembly factor 1 subunit
Mmac_g11972.t1	-2.93886	0.000416833	chr16	24331142	24332125	-	HMGB3	High-mobility group box	note=High-mobility group box
Mmac_g35118.t1	3.13438	0.000476995	chr6	24352454	24354392	+	RASL11B	RAS-like, family 11, member B	note=RAS-like%2C family 11%2C member B
Mmac_g16559.t1	-4.22414	2.16932e-08	chr19	24354637	24362524	-	SKA1	Spindle and kinetochore associated complex subunit 1	note=Spindle and kinetochore associated complex subunit 1
Mmac_g26421.t1	-6.22879	7.83075e-17	chr25	24357583	24376476	-	BCO2	Beta-carotene oxygenase 2a	ec number=1.13.11.63%2C1.13.11.65%2C1.13.11.71
Mmac_g15061.t1	-2.40649	0.022572	chr18	24379303	24424817	-	RECQL5	RecQ protein-like 5 like	ec number=3.6.4.12
Mmac_g25182.t1	-3.15207	8.35287e-05	chr24	24392611	24407164	+	DGCR8	DiGeorge syndrome critical region gene 8	note=DiGeorge syndrome critical region gene 8
Mmac_g15062.t1	4.09795	0.0476084	chr18	24402183	24405136	+	-	Domain of unknown function (DUF4713)	note=Domain of unknown function (DUF4713)
Mmac_g19958.t1	-3.36901	0.00169114	chr20	24405202	24406464	+	C2CD4C	C2 calcium-dependent	note=C2 calcium-dependent
Mmac_g11977.t1	3.43339	0.0124175	chr16	24451985	24569874	+	EBF1	Early B-cell factor	note=Early B-cell factor
Mmac_g10478.t1	3.89489	1.74797e-05	chr15	24456643	24475322	-	WBSCR17	polypeptide	cog=O
Mmac_g26427.t1	4.08287	7.21037e-05	chr25	24477752	24506075	+	ADAMTS15	extracellular matrix binding	note=extracellular matrix binding
Mmac_g15066.t1	-3.61966	1.0615e-06	chr18	24481700	24484325	-	ALYREF	Aly REF export factor	note=Aly REF export factor
Mmac_g16563.t1	-2.33875	0.0428907	chr19	24486062	24494309	+	DRG1	Developmentally regulated GTP binding protein 1	note=Developmentally regulated GTP binding protein 1
Mmac_g27627.t1	5.12581	0.00465437	chr26	24507258	24507713	+	STEAP4	STEAP family member 4	note=STEAP family member 4
Mmac_g16565.t1	-2.41939	0.0374312	chr19	24510717	24517133	-	STARD7	stAR-related lipid transfer	note=stAR-related lipid transfer
Mmac_g19960.t1	-3.23514	0.000478374	chr20	24510778	24537455	+	GNA11	Guanine nucleotide binding protein (G protein), alpha	note=Guanine nucleotide binding protein (G protein)%2C alpha
Mmac_g30000.t1	-5.0122	1.08419e-12	chr3	24512729	24518197	-	NASP	Nuclear autoantigenic sperm protein	note=Nuclear autoantigenic sperm protein
Mmac_g3034.t1	3.83807	0.0343605	chr10	24513542	24522068	+	RASSF9	Ras association (RalGDS AF-6) domain family (N-terminal) member 9	note=Ras association (RalGDS AF-6) domain family (N-terminal) member 9
Mmac_g27628.t1	3.27456	0.000755135	chr26	24518898	24528408	+	STEAP4	STEAP family member 4	note=STEAP family member 4
Mmac_g15069.t1	3.93479	0.000192655	chr18	24523905	24543064	-	PECAM1	Platelet endothelial cell adhesion	note=Platelet endothelial cell adhesion
Mmac_g19961.t1	-3.36106	0.000907393	chr20	24545077	24590023	+	AES	Amino-terminal enhancer of	note=Amino-terminal enhancer of
Mmac_g4380.t1	-2.93031	0.000416833	chr11	24559268	24592128	+	SCAF8	SR-related CTD-associated factor 8	note=SR-related CTD-associated factor 8
Mmac_g23986.t1	3.18979	0.0157657	chr23	24563023	24566327	-	-	NAD(P)( )--arginine ADP-ribosyltransferase	ec number=2.4.2.31
Mmac_g36804.t1	3.31547	0.00159131	chr7	24574736	24692083	-	DYSF	Dysferlin, limb girdle muscular dystrophy 2B (autosomal recessive)	note=Dysferlin%2C limb girdle muscular dystrophy 2B (autosomal recessive)
Mmac_g35122.t1	-2.78463	0.00122553	chr6	24587804	24628181	+	FIP1L1	FIP1 like 1a (S. cerevisiae)	note=FIP1 like 1a (S. cerevisiae)
Mmac_g23989.t1	3.03577	0.024277	chr23	24598157	24617125	-	-	NAD(P)( )--arginine ADP-ribosyltransferase	ec number=2.4.2.31
Mmac_g23990.t1	3.4489	0.0306206	chr23	24625006	24631096	+	-	Tripartite motif containing 47	ec number=2.3.2.27
Mmac_g23991.t1	2.69322	0.024277	chr23	24631104	24631820	-	-	-	0
Mmac_g3039.t1	-2.40575	0.0355599	chr10	24658690	24663809	-	CTSD	Belongs to the peptidase A1 family	ec number=3.4.23.34%2C3.4.23.5
Mmac_g33620.t1	4.3284	2.32648e-05	chr5	24677833	24736672	-	EPAS1	Endothelial PAS	ec number=2.3.2.23
Mmac_g25188.t2	-2.70625	0.00355526	chr24	24677857	24693188	+	EWSR1	Ewing sarcoma breakpoint region	note=Ewing sarcoma breakpoint region
Mmac_g6180.t1	-4.77399	1.86907e-10	chr12	24681276	24684707	+	WNT8A	Ligand for members of the frizzled family of seven transmembrane receptors	note=Ligand for members of the frizzled family of seven transmembrane receptors
Mmac_g3042.t1	3.52126	0.00155138	chr10	24685345	24690861	+	SSPN	Sarcospan (Kras oncogene-associated gene)	note=Sarcospan (Kras oncogene-associated gene)
Mmac_g16576.t1	3.05902	0.0351067	chr19	24696408	24709804	+	-	Saposin/surfactant protein-B A-type DOMAIN	note=Saposin/surfactant protein-B A-type DOMAIN
[truncated: 1,763 more rows]
