# Supplementary material for: De novo assembly and characterization of a highly degenerated ZW sex chromosome in the fish Megaleporinus macrocephalus
Source: Gigascience. 2024 Nov 26;13:giae085. doi: 10.1093/gigascience/giae085 (PMC11590113; doi:10.1093/gigascience/giae085)
Supplement: giae085_supplement_Files [file giae085_supplement_files.zip › supplementary_material_gene_description.xlsx]

## Sheet: Planilha1
ID	chr	start	end	strand	gene_symbol	description
Mmac_g3.t1	chr1	13561	31379	-	ZNF800	zinc finger protein
Mmac_g7.t1	chr1	92571	93257	+	#N/A	#N/A
Mmac_g9.t1	chr1	118683	129790	-	SYPL1	Synaptophysin-like
Mmac_g10.t1	chr1	139354	161281	-	NAMPT	Nicotinamide phosphoribosyltransferase
Mmac_g11.t1	chr1	193915	210499	+	PIK3CG	Phosphoinositide-3-kinase, catalytic, gamma polypeptide
Mmac_g12.t1	chr1	215785	232078	+	PRKAR2B	Protein kinase, cAMP-dependent, regulatory, type II, beta
Mmac_g13.t1	chr1	233240	250660	-	FGD4	FYVE, RhoGEF and PH
Mmac_g15.t1	chr1	266131	268236	-	#N/A	#N/A
Mmac_g16.t1	chr1	270778	271278	+	#N/A	#N/A
Mmac_g17.t1	chr1	282797	283723	-	#N/A	#N/A
Mmac_g18.t1	chr1	286806	309009	-	BICD1	bicaudal D homolog
Mmac_g19.t1	chr1	323319	323597	-	BICD1	bicaudal D homolog
Mmac_g20.t1	chr1	355069	355854	-	#N/A	#N/A
Mmac_g21.t1	chr1	359047	359937	-	#N/A	#N/A
Mmac_g24.t1	chr1	396110	396598	+	#N/A	#N/A
Mmac_g27.t1	chr1	421750	422211	+	#N/A	#N/A
Mmac_g31.t1	chr1	559452	560486	+	#N/A	#N/A
Mmac_g33.t1	chr1	658404	659039	-	#N/A	#N/A
Mmac_g37.t1	chr1	694042	694755	-	#N/A	#N/A
Mmac_g38.t1	chr1	713976	719789	+	GRM8	glutamate receptor
Mmac_g43.t1	chr1	907252	907812	+	#N/A	#N/A
Mmac_g45.t1	chr1	917740	918741	+	#N/A	#N/A
Mmac_g48.t1	chr1	1051303	1052178	+	GPR37	G protein-coupled receptor 37b
Mmac_g50.t1	chr1	1099465	1114410	-	PLEKHA5	Pleckstrin homology domain containing, family A member 5
Mmac_g51.t1	chr1	1114511	1151514	-	PLEKHA5	Pleckstrin homology domain containing, family A member 5
Mmac_g52.t1	chr1	1153830	1154960	+	#N/A	#N/A
Mmac_g54.t1	chr1	1167668	1168231	-	#N/A	#N/A
Mmac_g55.t1	chr1	1190836	1191687	-	#N/A	#N/A
Mmac_g56.t1	chr1	1200157	1201011	+	GPR37	G protein-coupled receptor 37b
Mmac_g59.t1	chr1	1248478	1248960	+	#N/A	#N/A
Mmac_g64.t1	chr1	1310539	1310754	-	#N/A	#N/A
Mmac_g66.t1	chr1	1381991	1388682	+	WASL	wiskott-Aldrich
Mmac_g67.t1	chr1	1401446	1411737	-	LMOD2	Leiomodin 2 (cardiac)
Mmac_g68.t1	chr1	1422124	1438946	-	ASB15	Ankyrin repeat and SOCS box
Mmac_g69.t1	chr1	1440704	1444008	+	NDUFA5	NADH dehydrogenase ubiquinone 1 alpha subcomplex
Mmac_g70.t1	chr1	1447301	1470868	+	ASUN	Asunder, spermatogenesis regulator homolog (Drosphila)
Mmac_g71.t1	chr1	1471774	1485842	+	ASUN	Asunder, spermatogenesis regulator homolog (Drosphila)
Mmac_g72.t1	chr1	1491587	1502643	-	-	Dystroglycan (Dystrophin-associated glycoprotein 1)
Mmac_g73.t1	chr1	1512004	1512615	-	#N/A	#N/A
Mmac_g74.t1	chr1	1512639	1528155	-	RASSF8	Ras association (RalGDS AF-6) domain family 8b
Mmac_g76.t1	chr1	1549229	1553781	+	NAPEPLD	N-acyl phosphatidylethanolamine phospholipase D
Mmac_g77.t1	chr1	1558225	1562620	+	DYNLT1	intracellular protein transport in other organism involved in symbiotic interaction
Mmac_g78.t1	chr1	1570060	1605726	-	STK38L	Serine threonine kinase 38 like
Mmac_g79.t1	chr1	1612669	1633991	-	CACNA2D4	Calcium channel, voltage-dependent, alpha 2 delta subunit
Mmac_g81.t1	chr1	1646385	1646705	+	#N/A	#N/A
Mmac_g82.t1	chr1	1701919	1702440	+	#N/A	#N/A
Mmac_g83.t1	chr1	1703500	1704210	-	#N/A	#N/A
Mmac_g87.t1	chr1	1760971	1843413	-	CACNA2D4	Calcium channel, voltage-dependent, alpha 2 delta subunit
Mmac_g88.t1	chr1	1847322	1870530	-	DCP1B	DCP1 decapping enzyme homolog B (S. cerevisiae)
Mmac_g93.t1	chr1	2022872	2023207	-	#N/A	#N/A
Mmac_g95.t1	chr1	2110245	2131183	+	CACNA1C	Voltage-sensitive calcium channels (VSCC) mediate the entry of calcium ions into excitable cells and are also involved in a variety of calcium-dependent processes, including muscle contraction, hormone or neurotransmitter release, gene expression, cell motility, cell division and cell death. The isoform alpha-1C gives rise to L-type calcium currents. Long-lasting (L-type) calcium channels belong …
Mmac_g97.t1	chr1	2164379	2181314	+	CACNA1C	Voltage-sensitive calcium channels (VSCC) mediate the entry of calcium ions into excitable cells and are also involved in a variety of calcium-dependent processes, including muscle contraction, hormone or neurotransmitter release, gene expression, cell motility, cell division and cell death. The isoform alpha-1C gives rise to L-type calcium currents. Long-lasting (L-type) calcium channels belong …
Mmac_g99.t1	chr1	2195941	2209176	-	PWP1	PWP1 homolog (S. cerevisiae)
Mmac_g100.t1	chr1	2215433	2236026	+	SLC26A5	Solute carrier family 26, member 5
Mmac_g101.t1	chr1	2252105	2263795	-	PSMC2	Proteasome (prosome, macropain) 26S subunit, ATPase 2
Mmac_g102.t1	chr1	2265036	2280979	+	PRDM4	PR domain
Mmac_g103.t1	chr1	2285243	2289454	+	AKR1B1	Si dkey-180p18.9
Mmac_g104.t1	chr1	2315268	2324138	+	AKR1B1	Si dkey-180p18.9
Mmac_g105.t1	chr1	2327440	2339499	-	-	Aldo-keto reductase family 1, member B1 (aldose reductase)
Mmac_g106.t1	chr1	2343758	2353674	-	-	Aldo-keto reductase family 1, member B1 (aldose reductase)
Mmac_g107.t1	chr1	2358336	2377245	+	RECQL	RecQ protein-like (DNA helicase Q1-like)
Mmac_g108.t1	chr1	2381551	2386728	+	-	Leucine rich repeat N-terminal domain
Mmac_g111.t1	chr1	2420144	2420686	-	#N/A	#N/A
Mmac_g113.t1	chr1	2452880	2453167	+	#N/A	#N/A
Mmac_g114.t1	chr1	2486944	2514823	+	DCN	May affect the rate of fibrils formation
Mmac_g116.t1	chr1	2543760	2544873	+	LUM	Leucine rich repeat N-terminal domain
Mmac_g117.t1	chr1	2568794	2570402	+	KERA	Keratocan
Mmac_g119.t1	chr1	2577028	2583988	+	EPYC	Epiphycan
Mmac_g120.t1	chr1	2620827	2628626	-	-	Si dkeyp-38g8.5
Mmac_g121.t1	chr1	2630281	2630718	+	#N/A	#N/A
Mmac_g134.t1	chr1	2912835	2945794	+	ATP2B1	This magnesium-dependent enzyme catalyzes the hydrolysis of ATP coupled with the transport of calcium
Mmac_g135.t1	chr1	2963518	2981791	+	MEST	Mesoderm specific transcript
Mmac_g136.t1	chr1	2986297	3003069	-	COPG2	The coatomer is a cytosolic protein complex that binds to dilysine motifs and reversibly associates with Golgi non- clathrin-coated vesicles, which further mediate biosynthetic protein transport from the ER, via the Golgi up to the trans Golgi network. Coatomer complex is required for budding from Golgi membranes, and is essential for the retrograde Golgi-to-ER transport of dilysine-tagged protei…
Mmac_g137.t1	chr1	3009070	3009507	-	UCN3	Corticotropin-releasing factor family
Mmac_g138.t1	chr1	3020692	3040729	-	-	BPTI/Kunitz family of serine protease inhibitors.
Mmac_g138.t2	chr1	3121895	3168624	-	-	collagen
Mmac_g139.t1	chr1	3170225	3170806	+	#N/A	#N/A
Mmac_g140.t1	chr1	3171946	3176705	-	-	collagen
Mmac_g144.t1	chr1	3256658	3304242	-	LRGUK	and guanylate kinase
Mmac_g146.t1	chr1	3326211	3366932	-	EXOC4	Exocyst complex component 4
Mmac_g150.t1	chr1	3450754	3451125	+	-	Odorant receptor, family E, subfamily 120, member 1
Mmac_g155.t1	chr1	3584148	3597556	-	EXOC4	Exocyst complex component 4
Mmac_g156.t1	chr1	3604033	3604734	+	#N/A	#N/A
Mmac_g157.t1	chr1	3628235	3696746	+	CHCHD3	Component of the MICOS complex, a large protein complex of the mitochondrial inner membrane that plays crucial roles in the maintenance of crista junctions, inner membrane architecture, and formation of contact sites to the outer membrane
Mmac_g159.t1	chr1	3726572	3726856	-	#N/A	#N/A
Mmac_g160.t1	chr1	3780248	3780457	-	#N/A	#N/A
Mmac_g161.t1	chr1	3780571	3780813	-	#N/A	#N/A
Mmac_g169.t1	chr1	3981602	3981904	+	PLXNA4	Plexin cytoplasmic RasGAP domain
Mmac_g173.t1	chr1	4068115	4068579	+	#N/A	#N/A
Mmac_g179.t1	chr1	4196788	4197294	-	#N/A	#N/A
Mmac_g181.t1	chr1	4273147	4275038	+	PLXNA4	Plexin A4
Mmac_g184.t1	chr1	4387318	4413949	+	PLXNA4	Plexin A4
Mmac_g187.t1	chr1	4529492	4530745	-	#N/A	#N/A
Mmac_g188.t1	chr1	4530972	4573726	+	-	-
Mmac_g189.t1	chr1	4585113	4585709	-	ASCL1	Achaete-scute family bHLH transcription factor
Mmac_g190.t1	chr1	4598973	4630925	+	PAH	Phenylalanine hydroxylase
Mmac_g191.t1	chr1	4636218	4649383	+	TH	tyrosine
Mmac_g193.t1	chr1	4673436	4703503	-	NUP37	Nucleoporin
Mmac_g196.t1	chr1	4706147	4736668	+	PARPBP	PARP1 binding protein
Mmac_g197.t1	chr1	4737152	4742340	-	pmch	pro-MCH 2-like
Mmac_g198.t1	chr1	4754436	4780236	-	IGF1	Insulin-like growth factor
Mmac_g202.t1	chr1	4794765	4816706	+	CASC1	Cancer susceptibility candidate 1
Mmac_g203.t1	chr1	4859866	4886714	-	LRMP	Lymphoid-restricted membrane protein
Mmac_g204.t1	chr1	4897414	4925966	+	BCAT1	Branched chain aminotransferase 1, cytosolic
Mmac_g207.t1	chr1	4937539	4938096	-	#N/A	#N/A
Mmac_g212.t1	chr1	5004496	5004978	-	#N/A	#N/A
Mmac_g219.t1	chr1	5282236	5283399	-	#N/A	#N/A
Mmac_g220.t1	chr1	5283841	5284335	-	#N/A	#N/A
Mmac_g221.t1	chr1	5284489	5284827	-	#N/A	#N/A
Mmac_g225.t1	chr1	5442322	5444315	+	SOX5	SRY (sex determining region Y)-box 5
Mmac_g226.t1	chr1	5468803	5469540	-	#N/A	#N/A
Mmac_g227.t1	chr1	5469567	5469794	-	#N/A	#N/A
Mmac_g228.t1	chr1	5544047	5565196	-	ETNK1	Ethanolamine kinase 1
Mmac_g229.t1	chr1	5586473	5607044	+	STRAP	Serine threonine kinase receptor associated protein
Mmac_g230.t1	chr1	5610715	5629491	+	TMPO	Thymopoietin a
Mmac_g231.t1	chr1	5631384	5636179	+	TMPO	Thymopoietin a
Mmac_g232.t1	chr1	5641919	5654419	+	SLC25A3	Solute carrier family 25 (mitochondrial carrier
Mmac_g233.t1	chr1	5677925	5689665	+	LDHB	Belongs to the LDH MDH superfamily
Mmac_g234.t1	chr1	5696071	5696555	-	kiss2	-
Mmac_g235.t1	chr1	5710760	5766140	+	GYS2	Glycogen starch synthase
Mmac_g236.t1	chr1	5767765	5773332	-	SPX	Spexin hormone
Mmac_g238.t1	chr1	5776384	5782590	-	GOLT1B	transport
Mmac_g239.t1	chr1	5797691	5808716	+	-	Aldo-keto reductase family 1, member B1 (aldose reductase)
Mmac_g240.t1	chr1	5817138	5835213	+	KLHDC10	Kelch domain containing 10
Mmac_g241.t2	chr1	5838604	5856975	-	-	Belongs to the Ca(2 ) cation antiporter (CaCA) (TC 2.A.19) family
Mmac_g241.t1	chr1	5838604	5857014	-	-	Belongs to the Ca(2 ) cation antiporter (CaCA) (TC 2.A.19) family
Mmac_g242.t1	chr1	5864424	5881348	-	SMO	Belongs to the G-protein coupled receptor Fz Smo family
Mmac_g243.t1	chr1	5892968	5920614	-	TSPAN33	Tetraspanin 33
Mmac_g244.t1	chr1	5924205	5941555	-	NUDT5	Nudix (nucleoside diphosphate linked moiety X)-type motif 5
Mmac_g245.t1	chr1	5944491	5963034	+	CDC123	Cell division cycle 123 homolog (S. cerevisiae)
Mmac_g248.t1	chr1	6040708	6047466	-	WNT5B	Ligand for members of the frizzled family of seven transmembrane receptors
Mmac_g249.t1	chr1	6093100	6094302	+	FBXL14	F-box and leucine-rich repeat protein
Mmac_g252.t1	chr1	6239123	6326798	-	ERC1	ELKS RAB6-interacting CAST family member
Mmac_g263.t1	chr1	6427543	6428046	+	#N/A	#N/A
Mmac_g266.t1	chr1	6534961	6535416	-	ERC1	ELKS RAB6-interacting CAST family member
Mmac_g267.t1	chr1	6580939	6581664	-	ERC1	ELKS RAB6-interacting CAST family member
Mmac_g269.t1	chr1	6719520	6720473	-	#N/A	#N/A
Mmac_g272.t1	chr1	6821411	6854616	+	WNK1	WNK lysine deficient protein kinase
Mmac_g276.t1	chr1	6860862	6877273	-	OPTN	Optineurin
Mmac_g277.t1	chr1	6883476	6911224	+	CCDC3	Coiled-coil domain containing 3
Mmac_g278.t1	chr1	6931299	7042929	-	CAMK1D	Calcium calmodulin-dependent protein kinase
Mmac_g280.t1	chr1	7061965	7066137	-	#N/A	#N/A
Mmac_g282.t1	chr1	7107309	7107569	-	#N/A	#N/A
Mmac_g283.t1	chr1	7143623	7146642	-	TTLL12	Tubulin tyrosine ligase-like family, member 12
Mmac_g284.t1	chr1	7148485	7193416	-	TTLL12	Tubulin tyrosine ligase-like family, member 12
Mmac_g285.t1	chr1	7197566	7202161	-	PNPLA3	Patatin-like phospholipase domain containing 3
Mmac_g285.t2	chr1	7197566	7202221	-	PNPLA3	Patatin-like phospholipase domain containing 3
Mmac_g286.t1	chr1	7216979	7241989	+	SULT4A1	Sulfotransferase family 4A, member 1
Mmac_g289.t1	chr1	7333921	7371662	-	MPPED1	Metallophosphoesterase domain containing 1
Mmac_g290.t1	chr1	7391476	7453479	-	SCUBE1	Signal peptide, CUB
Mmac_g294.t1	chr1	7532994	7549284	+	SAMM50	Sorting and assembly machinery component 50 homolog
Mmac_g295.t1	chr1	7562808	7587836	+	ALDH1L2	Aldehyde dehydrogenase 1 family member L2
Mmac_g297.t1	chr1	7620840	7627025	-	C12orf45	Chromosome 12 open reading frame 45
Mmac_g298.t1	chr1	7632011	7635683	+	SLC41A2	Solute carrier family 41
Mmac_g299.t1	chr1	7636816	7638072	+	#N/A	#N/A
Mmac_g300.t1	chr1	7638116	7638634	+	#N/A	#N/A
Mmac_g301.t1	chr1	7638912	7640000	+	#N/A	#N/A
Mmac_g302.t1	chr1	7640044	7640475	+	#N/A	#N/A
Mmac_g303.t1	chr1	7640503	7640895	+	#N/A	#N/A
Mmac_g304.t1	chr1	7640923	7641510	+	#N/A	#N/A
Mmac_g305.t1	chr1	7641773	7642279	+	#N/A	#N/A
Mmac_g306.t1	chr1	7642526	7710544	+	SLC41A2	Solute carrier family 41
Mmac_g307.t1	chr1	7858940	7859425	-	CHST11	Carbohydrate (chondroitin 4) sulfotransferase 11
Mmac_g308.t1	chr1	7880466	7884036	+	NFYB	Nuclear transcription factor Y
Mmac_g309.t1	chr1	7886878	7905716	-	HCFC2	host cell factor
Mmac_g310.t1	chr1	7917105	7917983	+	#N/A	#N/A
Mmac_g312.t1	chr1	7934199	7939508	-	AVPR1A	Arginine vasopressin receptor
Mmac_g314.t1	chr1	8057600	8058076	-	#N/A	#N/A
Mmac_g316.t1	chr1	8096014	8198583	+	SRGAP1	SLIT-ROBO Rho GTPase activating protein 2b
Mmac_g317.t1	chr1	8224739	8232039	-	C12orf66	Chromosome 12 open reading frame 66
Mmac_g318.t1	chr1	8233475	8282859	+	IPO8	Importin 8
Mmac_g319.t1	chr1	8410488	8420660	+	TMTC1	Transmembrane and
Mmac_g321.t1	chr1	8479228	8489338	+	-	Kit ligand b
Mmac_g323.t1	chr1	8495714	8504181	-	TSPAN19	Tetraspanin 19
Mmac_g324.t1	chr1	8505974	8515410	+	LSM8	LSM8 homolog, U6 small nuclear RNA associated
Mmac_g325.t2	chr1	8518881	8533553	-	TYMP	Catalyzes the reversible phosphorolysis of thymidine. The produced molecules are then utilized as carbon and energy sources or in the rescue of pyrimidine bases for nucleotide synthesis
Mmac_g325.t1	chr1	8518881	8533565	-	TYMP	Catalyzes the reversible phosphorolysis of thymidine. The produced molecules are then utilized as carbon and energy sources or in the rescue of pyrimidine bases for nucleotide synthesis
Mmac_g326.t1	chr1	8551260	8581328	-	SHANK3	SH3 and multiple ankyrin repeat domains
Mmac_g327.t1	chr1	8590427	8593077	-	-	Cerebral dopamine neurotrophic factor
Mmac_g328.t1	chr1	8597129	8608165	+	HSPA14	heat shock
Mmac_g329.t1	chr1	8611174	8624759	-	DCLRE1C	DNA cross-link repair 1C, PSO2 homolog (S. cerevisiae)
Mmac_g330.t1	chr1	8626489	8626927	+	MEIG1	Meiosis expressed gene 1
Mmac_g331.t1	chr1	8632424	8636121	+	TMEM243	Transmembrane protein 243
Mmac_g332.t1	chr1	8642964	8659763	-	DMTF1	myb-like transcription factor 1
Mmac_g333.t1	chr1	8670124	8706516	+	KIAA1324L	UPF0577 protein KIAA1324-like
Mmac_g334.t1	chr1	8712064	8742539	-	TSPAN9	Tetraspanin 9a
Mmac_g335.t1	chr1	8784610	8838066	-	MICAL3	Microtubule associated monooxygenase, calponin and LIM domain containing
Mmac_g336.t1	chr1	8848584	8867927	-	SVOPL	SVOP-like
Mmac_g337.t1	chr1	8881142	8911850	-	kiaa1549	Si dkeyp-27e10.3
Mmac_g338.t1	chr1	8912361	8912873	+	#N/A	#N/A
Mmac_g339.t1	chr1	8915109	8928195	-	-	Poly (ADP-ribose) polymerase
Mmac_g341.t1	chr1	8936841	9025494	-	SBF1	Belongs to the protein-tyrosine phosphatase family. Non-receptor class myotubularin subfamily
Mmac_g343.t1	chr1	9066237	9066569	-	#N/A	#N/A
Mmac_g345.t1	chr1	9151117	9178767	+	FBXO18	F-box protein, helicase, 18
Mmac_g346.t1	chr1	9188507	9211069	+	GLT8D2	Glycosyltransferase 8
Mmac_g347.t1	chr1	9213507	9219366	-	HSP90B1	Heat shock protein 90, beta (grp94), member 1
Mmac_g349.t1	chr1	9220044	9245489	+	-	Tetratricopeptide repeat protein
Mmac_g350.t1	chr1	9247230	9264475	+	NAF1	Nuclear assembly factor 1 homolog (S. cerevisiae)
Mmac_g352.t1	chr1	9373715	9477850	+	FLNC	Filamin C, gamma b (actin binding protein 280)
Mmac_g353.t1	chr1	9544271	9545662	-	KIAA1586	kiaa1586
Mmac_g355.t1	chr1	9719018	9719938	+	#N/A	#N/A
Mmac_g357.t1	chr1	9770552	9771718	-	#N/A	#N/A
Mmac_g359.t1	chr1	9795971	9797629	+	#N/A	#N/A
Mmac_g362.t1	chr1	9994901	9995569	-	#N/A	#N/A
Mmac_g363.t1	chr1	9995965	9997080	+	KCND2	Shal-type voltage-gated potassium channels, N-terminal
Mmac_g365.t1	chr1	10254494	10258925	+	KCND2	Potassium voltage-gated channel
Mmac_g365.t2	chr1	10254494	10262186	+	KCND2	Potassium voltage-gated channel
Mmac_g367.t1	chr1	10291520	10317965	-	TSPAN12	Tetraspanin 12
Mmac_g368.t1	chr1	10328829	10343364	+	ING3	Inhibitor of growth
Mmac_g370.t1	chr1	10350739	10351005	+	CPED1	Cadherin-like and PC-esterase
Mmac_g370.t2	chr1	10389757	10407016	+	CPED1	Cadherin-like and PC-esterase
Mmac_g371.t1	chr1	10464720	10496303	+	CPED1	Cadherin-like and PC-esterase
Mmac_g372.t1	chr1	10500672	10513220	+	WNT16	Ligand for members of the frizzled family of seven transmembrane receptors
Mmac_g373.t1	chr1	10531332	10536014	-	-	Si ch211-68a17.4
Mmac_g374.t1	chr1	10546774	10620562	+	STAB2	Stabilin 2
Mmac_g375.t1	chr1	10621308	10641879	-	HAL	Belongs to the PAL histidase family
Mmac_g376.t1	chr1	10665423	10690310	+	PODXL	Podocalyxin-like
Mmac_g378.t1	chr1	10697507	10752717	-	MKLN1	Muskelin 1, intracellular mediator containing kelch motifs
Mmac_g382.t1	chr1	10922101	10927832	+	NET1	Neuroepithelial cell-transforming gene 1 protein-like
Mmac_g383.t1	chr1	11053903	11063775	-	-	Ankyrin repeat and SOCS
Mmac_g384.t1	chr1	11064781	11069036	-	-	Ankyrin repeat and SOCS
Mmac_g385.t1	chr1	11072315	11084127	-	GDI2	Regulates the GDP GTP exchange reaction of most RAB proteins by inhibiting the dissociation of GDP from them, and the subsequent binding of GTP
Mmac_g386.t1	chr1	11089056	11099546	-	ANKRD16	ankyrin repeat
Mmac_g387.t1	chr1	11106336	11107911	-	PCLO	Piccolo presynaptic cytomatrix protein
Mmac_g388.t1	chr1	11125760	11151705	-	PCLO	Piccolo presynaptic cytomatrix protein
Mmac_g390.t1	chr1	11180589	11186993	-	PCLO	Piccolo presynaptic cytomatrix protein
Mmac_g391.t1	chr1	11209621	11218890	-	SEMA3A	Sema domain, immunoglobulin domain (Ig), short basic domain, secreted, (semaphorin) 3Aa
Mmac_g396.t1	chr1	11435207	11454825	-	TSPAN11	Tetraspanin 11
Mmac_g398.t1	chr1	11482679	11501096	+	PRMT8	Protein arginine N-methyltransferase 8-B-like
Mmac_g399.t1	chr1	11502719	11512585	-	CRACR2A	Calcium release activated channel regulator
Mmac_g400.t1	chr1	11517890	11521280	-	CCDC59	Coiled-coil domain containing 59
Mmac_g401.t1	chr1	11521644	11551557	+	METTL25	Methyltransferase like 25
Mmac_g402.t1	chr1	11635463	11650702	+	-	Scavenger receptor cysteine rich family, 5 domains
Mmac_g403.t1	chr1	11656950	11688117	+	-	Scavenger receptor Cys-rich
Mmac_g403.t2	chr1	11691069	11699503	+	-	scavenger receptor activity
Mmac_g404.t1	chr1	11707078	11714879	-	CD163	scavenger receptor activity
Mmac_g404.t2	chr1	11716885	11730018	-	-	Scavenger receptor Cys-rich
Mmac_g404.t3	chr1	11738841	11758922	-	-	Scavenger receptor cysteine rich family, 5 domains
Mmac_g405.t1	chr1	11780049	11782231	-	-	scavenger receptor activity
Mmac_g405.t2	chr1	11787886	11816213	-	-	Scavenger receptor Cys-rich
Mmac_g406.t1	chr1	11846160	11873746	-	-	Scavenger receptor cysteine rich family, 5 domains
Mmac_g407.t1	chr1	11886700	11916830	-	-	Scavenger receptor cysteine rich family, 5 domains
Mmac_g408.t1	chr1	11922981	11926928	-	-	scavenger receptor activity
Mmac_g409.t1	chr1	11927638	11928384	+	#N/A	#N/A
Mmac_g410.t1	chr1	12022423	12024039	-	-	Scavenger receptor cysteine rich family, 5 domains
Mmac_g411.t1	chr1	12035388	12059022	-	-	Scavenger receptor Cys-rich
Mmac_g412.t1	chr1	12092826	12117011	-	SYT10	Synaptotagmin X
Mmac_g413.t1	chr1	12216566	12263546	+	PPFIBP1	PTPRF interacting protein, binding protein 1 (liprin beta 1)
Mmac_g414.t1	chr1	12266366	12271311	-	CYB5R3	b5 reductase
Mmac_g415.t1	chr1	12274549	12281027	+	-	Si dkey-222f8.3
Mmac_g416.t1	chr1	12284264	12285088	-	-	Troponin T2c, cardiac
Mmac_g417.t1	chr1	12292366	12297752	-	HLA-F	antigen processing and presentation of peptide antigen via MHC class I
Mmac_g418.t1	chr1	12299383	12304353	-	MR1	Belongs to the MHC class I family
Mmac_g419.t1	chr1	12307684	12313934	-	HLA-F	antigen processing and presentation of peptide antigen via MHC class I
Mmac_g419.t2	chr1	12318546	12321513	-	HLA-F	antigen processing and presentation of peptide antigen via MHC class I
Mmac_g420.t1	chr1	12323900	12342353	-	CRY1	Cryptochrome circadian clock
Mmac_g422.t1	chr1	12354450	12355475	+	BTBD11	BTB (POZ) domain containing
Mmac_g427.t1	chr1	12624117	12661594	+	BTBD11	BTB (POZ) domain containing
Mmac_g429.t1	chr1	12695701	12722170	-	BRAF	V-raf murine sarcoma viral oncogene homolog B1
Mmac_g430.t1	chr1	12728372	12730030	-	MRPS33	ribosomal protein S33
Mmac_g431.t1	chr1	12750055	12750462	+	tmem178b	Transmembrane protein 178B
Mmac_g435.t1	chr1	12880737	12891681	+	tmem178b	Transmembrane protein 178B
Mmac_g435.t2	chr1	12880788	12891681	+	tmem178b	Transmembrane protein 178B
Mmac_g436.t1	chr1	12912544	12946971	-	CNOT4	CCR4-NOT transcription complex subunit
Mmac_g437.t1	chr1	12954394	12956859	-	-	toll-like receptor
Mmac_g438.t1	chr1	12960473	12961829	-	#N/A	#N/A
Mmac_g439.t1	chr1	12965852	12988053	+	MKRN1	Makorin, ring finger protein, 1
Mmac_g440.t1	chr1	12993708	12994916	+	CECR6	Cat eye syndrome
Mmac_g441.t1	chr1	13003916	13013526	-	IL17RA	Interleukin 17 receptor
Mmac_g443.t1	chr1	13048396	13051763	-	RERGL	Ras-related and estrogen-regulated growth inhibitor-like protein
Mmac_g444.t1	chr1	13084111	13139435	-	ARHGEF39	Rho guanine nucleotide exchange factor
Mmac_g445.t1	chr1	13278271	13316349	+	LMO3	LIM domain only
Mmac_g446.t1	chr1	13280858	13281067	+	LMO3	nucleic acid-templated transcription
Mmac_g447.t1	chr1	13351391	13357815	-	MGST1	Microsomal glutathione S-transferase
Mmac_g448.t1	chr1	13360141	13362256	-	MGST1	Microsomal glutathione S-transferase
Mmac_g449.t1	chr1	13397375	13411195	-	DERA	2-deoxyribose-5-phosphate aldolase homolog (C. elegans)
Mmac_g450.t1	chr1	13415412	13430941	-	HELB	Helicase (DNA) B
Mmac_g451.t1	chr1	13435607	13449642	-	IRAK3	interleukin-1 receptor-associated kinase 3
Mmac_g452.t1	chr1	13454362	13456363	-	B2M	Component of the class I major histocompatibility complex (MHC). Involved in the presentation of peptide antigens to the immune system
Mmac_g453.t1	chr1	13458352	13459214	-	B2M	Component of the class I major histocompatibility complex (MHC). Involved in the presentation of peptide antigens to the immune system
Mmac_g457.t1	chr1	13560833	13578118	-	MSRB3	Methionine sulfoxide reductase B3
Mmac_g458.t1	chr1	13583796	13594979	-	LEMD3	LEM domain containing 3
Mmac_g459.t1	chr1	13596446	13622979	+	WIF1	Wnt inhibitory factor 1
Mmac_g460.t1	chr1	13638556	13640753	+	Vhl	Von Hippel-Lindau tumor suppressor like
Mmac_g461.t1	chr1	13643074	13647675	-	TMBIM4	Transmembrane BAX inhibitor motif containing 4
Mmac_g463.t1	chr1	13658868	13687488	-	GRIP1	Glutamate receptor interacting protein 1
Mmac_g463.t2	chr1	13719295	13727213	-	GRIP1	Glutamate receptor interacting protein 1
Mmac_g463.t3	chr1	13778772	13785671	-	GRIP1	Glutamate receptor interacting protein 1
Mmac_g484.t1	chr1	14260744	14286196	+	CAND1	Cullin-associated and neddylation-dissociated 1
Mmac_g485.t1	chr1	14291725	14298305	+	-	Si dkey-39a18.1
Mmac_g486.t1	chr1	14335356	14342978	+	DYRK2	Dual-specificity tyrosine-(Y)-phosphorylation regulated kinase 2
Mmac_g487.t1	chr1	14421036	14422441	-	#N/A	#N/A
Mmac_g488.t1	chr1	14429908	14431292	-	-	interferon-gamma receptor binding
Mmac_g488.t2	chr1	14429908	14431292	-	-	interferon-gamma receptor binding
Mmac_g489.t1	chr1	14471547	14473018	-	-	-
Mmac_g490.t1	chr1	14476334	14493881	-	MDM1	Transformed 3T3 cell double minute 1 homolog (mouse)
Mmac_g493.t1	chr1	14545925	14546389	+	#N/A	#N/A
Mmac_g495.t1	chr1	14571984	14608445	+	RAP1B	Ras-related protein
Mmac_g496.t1	chr1	14612925	14617071	+	MCAT	Malonyl CoA ACP acyltransferase (mitochondrial)
Mmac_g497.t1	chr1	14619364	14622499	-	-	-
Mmac_g498.t1	chr1	14625873	14656262	+	C12orf55	Chromosome 12 open reading frame 55
Mmac_g499.t1	chr1	14656809	14672812	-	RINT1	RAD50 interactor 1
Mmac_g500.t1	chr1	14685654	14686181	-	#N/A	#N/A
Mmac_g502.t1	chr1	14798187	14799177	-	CDKN1B	cyclin-dependent protein serine/threonine kinase inhibitor activity
Mmac_g503.t1	chr1	14803607	14809268	-	CDPF1	Cysteine-rich, DPF motif domain containing 1
Mmac_g504.t1	chr1	14809537	14812668	+	CBLL1	Cas-Br-M (murine) ecotropic retroviral transforming sequence-like 1
Mmac_g505.t1	chr1	14815658	14826716	-	SLC26A3	Solute carrier family 26
Mmac_g506.t1	chr1	14831145	14851062	-	SLC26A3	Solute carrier family 26
Mmac_g507.t1	chr1	14858494	14870157	-	SLC26A4	Sodium-independent transporter of chloride and iodide
Mmac_g508.t1	chr1	14879666	14887542	-	SLC26A4	Sodium-independent transporter of chloride and iodide
Mmac_g509.t1	chr1	14894909	14912041	+	-	Differentially expressed in FDCP 6 homolog
Mmac_g510.t1	chr1	14922959	14943481	+	ATXN10	Ataxin 10
Mmac_g512.t1	chr1	14946625	14963536	-	wnt7b	Ligand for members of the frizzled family of seven transmembrane receptors
Mmac_g519.t1	chr1	15027837	15041228	+	PPARA	peroxisome proliferator-activated receptor
Mmac_g520.t1	chr1	15046008	15057994	+	MCM10	Minichromosome maintenance complex component 10
Mmac_g521.t1	chr1	15059800	15068668	-	UCMA	Upper zone of growth plate and cartilage matrix associated
Mmac_g522.t1	chr1	15081672	15086017	-	PHYH	phytanoyl-CoA
Mmac_g523.t1	chr1	15090289	15090585	-	-	TENA/THI-4/PQQC family
Mmac_g524.t1	chr1	15090622	15093446	-	-	TENA/THI-4/PQQC family
Mmac_g525.t1	chr1	15090667	15091023	-	-	TENA/THI-4/PQQC family
Mmac_g526.t2	chr1	15097934	15099029	-	-	TENA/THI-4/PQQC family
Mmac_g526.t1	chr1	15097934	15099032	-	-	TENA/THI-4/PQQC family
Mmac_g527.t1	chr1	15137160	15164709	+	CDK17	Cyclin-dependent kinase
Mmac_g528.t1	chr1	15169409	15182671	-	ELK3	ELK3, ETS-domain protein
Mmac_g529.t1	chr1	15198617	15220606	+	LTA4H	Leukotriene A4 hydrolase
Mmac_g530.t1	chr1	15282747	15296180	+	TFEC	Transcription factor EC
Mmac_g535.t1	chr1	15578205	15600397	-	MDFIC	MyoD family inhibitor
Mmac_g536.t1	chr1	15654722	15693721	-	FOXP2	Forkhead box
Mmac_g538.t1	chr1	15770187	15771441	+	PPP1R3A	Protein phosphatase 1, regulatory subunit
Mmac_g541.t1	chr1	15857601	15857948	+	SMIM30	Domain of unknown function (DUF4730)
Mmac_g541.t2	chr1	15857760	15857948	+	SMIM30	Domain of unknown function (DUF4730)
Mmac_g542.t1	chr1	15858983	15859588	+	#N/A	#N/A
Mmac_g543.t1	chr1	15860501	15861634	+	GPR85	G protein-coupled receptor 85
Mmac_g546.t1	chr1	15968257	15981008	+	TMEM168	Transmembrane protein 168a
Mmac_g547.t1	chr1	16056318	16065726	-	IFRD1	Interferon-related developmental regulator 1
Mmac_g550.t1	chr1	16207097	16224573	+	DOCK4	dedicator of cytokinesis
Mmac_g550.t2	chr1	16232078	16286669	+	DOCK4	dedicator of cytokinesis
Mmac_g553.t1	chr1	16590716	16590958	-	#N/A	#N/A
Mmac_g554.t1	chr1	16619217	16621340	-	LRRN3	Leucine rich repeat neuronal 3
Mmac_g556.t1	chr1	16807471	16807803	+	-	-
Mmac_g560.t1	chr1	16915332	16975102	+	CALD1	Caldesmon 1 like
Mmac_g562.t1	chr1	16977310	16996310	+	tnt-3	Troponin
Mmac_g563.t1	chr1	17001406	17005349	+	ARL1	ADP-ribosylation factor-like
Mmac_g564.t1	chr1	17006248	17053478	-	UTP20	UTP20, small subunit (SSU) processome component, homolog (yeast)
Mmac_g565.t1	chr1	17054858	17064400	+	SLC5A8	Solute carrier family 5 (sodium monocarboxylate cotransporter), member 8
Mmac_g566.t1	chr1	17067284	17068584	-	LYRM5	Belongs to the complex I LYR family
Mmac_g567.t1	chr1	17072395	17083741	+	TMEM209	Transmembrane protein 209
Mmac_g568.t1	chr1	17086470	17135077	+	AHCYL2	S-adenosylhomocysteine hydrolase-like 2
Mmac_g569.t1	chr1	17147116	17220766	+	STRIP2	Striatin interacting protein 2
Mmac_g570.t1	chr1	17229794	17240990	-	CD9	CD9 antigen
Mmac_g571.t1	chr1	17264315	17271410	+	ANO2	Anoctamin 2
Mmac_g575.t1	chr1	17349672	17356857	-	#N/A	#N/A
Mmac_g576.t2	chr1	17365824	17366567	-	NTF3	Belongs to the NGF-beta family
Mmac_g576.t1	chr1	17365824	17366612	-	NTF3	Belongs to the NGF-beta family
Mmac_g578.t1	chr1	17449864	17464671	-	TBC1D30	TBC1 domain family member
Mmac_g579.t1	chr1	17468207	17472126	-	-	TBC1 domain family member
Mmac_g580.t1	chr1	17474678	17481937	+	GNS	Belongs to the sulfatase family
Mmac_g581.t1	chr1	17496688	17521137	-	RASSF3	Ras association (RalGDS AF-6) domain family member 3
Mmac_g582.t1	chr1	17540493	17543627	-	RASSF3	Ras association (RalGDS AF-6) domain family member 3
Mmac_g583.t1	chr1	17559976	17560419	-	RASSF3	Ras association (RalGDS AF-6) domain family member 3
Mmac_g584.t1	chr1	17564712	17570363	-	BCL2L14	Apoptosis facilitator
Mmac_g585.t1	chr1	17575918	17637899	-	DGKI	Diacylglycerol kinase iota
Mmac_g587.t1	chr1	17683432	17683638	-	DGKI	Diacylglycerol kinase iota
Mmac_g588.t1	chr1	17711753	17720906	-	CCT2	Chaperonin containing TCP1, subunit 2 (beta)
Mmac_g589.t1	chr1	17723693	17744525	+	RAB19	RAB19, member RAS oncogene family
Mmac_g590.t1	chr1	17746685	17756886	-	TERF2	Telomeric repeat binding factor a
Mmac_g591.t1	chr1	17760723	17763195	+	CKAP4	Cytoskeleton-associated protein 4
Mmac_g592.t1	chr1	17767510	17768325	-	IKBIP	Inhibitor of nuclear factor kappa-B kinase-interacting
Mmac_g593.t1	chr1	17771126	17772004	-	IKBIP	Inhibitor of nuclear factor kappa-B kinase-interacting
Mmac_g594.t1	chr1	17774709	17778454	-	IKBIP	Inhibitor of nuclear factor kappa-B kinase-interacting
Mmac_g595.t1	chr1	17781005	17792933	-	ARFGAP3	ADP-ribosylation factor GTPase activating protein 3
Mmac_g596.t1	chr1	17795933	17818144	-	PACSIN2	Protein kinase C and casein kinase substrate in neurons
Mmac_g597.t1	chr1	17837222	17848212	-	TTLL1	Tubulin tyrosine ligase-like family, member 1
Mmac_g598.t1	chr1	17854625	17861238	-	-	Zinc finger protein
Mmac_g599.t1	chr1	17861729	17867544	+	-	Zgc 171422
Mmac_g600.t1	chr1	17871273	17886599	+	-	Zgc 171422
Mmac_g601.t1	chr1	17886681	17901950	+	SLC37A3	Solute carrier family 37 member 3
Mmac_g602.t2	chr1	17913484	17914978	-	-	Cyclin-dependent kinase inhibitor
Mmac_g602.t1	chr1	17913484	17915035	-	-	Cyclin-dependent kinase inhibitor
Mmac_g603.t1	chr1	17939098	17946379	+	SAPCD1	Adenomatous polyposis coli tumour suppressor protein
Mmac_g604.t1	chr1	17962147	17962674	-	ASCL4	Achaete-scute
Mmac_g607.t1	chr1	18188279	18188746	-	#N/A	#N/A
Mmac_g608.t1	chr1	18192442	18248882	+	LARGE	Like-glycosyltransferase
Mmac_g610.t1	chr1	18372519	18372935	-	#N/A	#N/A
Mmac_g612.t1	chr1	18421911	18422372	-	#N/A	#N/A
Mmac_g614.t1	chr1	18512673	18513740	-	#N/A	#N/A
Mmac_g616.t1	chr1	18589156	18589692	+	#N/A	#N/A
Mmac_g617.t2	chr1	18609172	18632478	+	LARGE	Like-glycosyltransferase
Mmac_g617.t1	chr1	18611184	18632478	+	LARGE	Like-glycosyltransferase
Mmac_g618.t1	chr1	18637810	18652948	-	STRA8	Stimulated by retinoic acid
Mmac_g618.t2	chr1	18637810	18652948	-	STRA8	Stimulated by retinoic acid
Mmac_g619.t1	chr1	18661312	18693702	+	KIAA0930	Zgc 172139
Mmac_g620.t1	chr1	18695131	18698878	-	MFAP4	Microfibrillar-associated protein 4
Mmac_g621.t1	chr1	18710131	18720273	+	KIAA0930	Zgc 172139
Mmac_g622.t1	chr1	18731021	18738404	-	NUP50	Nucleoporin 50
Mmac_g624.t1	chr1	18859257	18876567	+	PHF21B	PHD finger protein 21B
Mmac_g625.t1	chr1	18884368	18906327	-	ARHGAP8	rho GTPase-activating protein
Mmac_g625.t2	chr1	18885491	18906327	-	ARHGAP8	rho GTPase-activating protein
Mmac_g626.t1	chr1	19109591	19111057	+	KCNA6	Potassium channel
Mmac_g627.t1	chr1	19156867	19158354	+	KCNA1	Potassium voltage-gated channel
Mmac_g628.t1	chr1	19252712	19254280	+	KCNA5	Potassium voltage-gated channel, shaker-related subfamily, member 5
Mmac_g629.t1	chr1	19326202	19341724	-	FBLN1	Incorporated into fibronectin-containing matrix fibers. May play a role in cell adhesion and migration along protein fibers within the extracellular matrix (ECM). Could be important for certain developmental processes and contribute to the supramolecular organization of ECM architecture, in particular to those of basement membranes
Mmac_g630.t1	chr1	19345462	19357806	-	TRIM24	Transcription intermediary factor 1-alpha-like
Mmac_g631.t1	chr1	19358711	19362339	+	AKR1D1	Aldo-keto reductase family 1, member D1
Mmac_g632.t1	chr1	19368302	19388972	+	KDM5A	demethylase 5A
Mmac_g633.t1	chr1	19396625	19412428	+	SLC6A13	Belongs to the sodium neurotransmitter symporter (SNF) (TC 2.A.22) family
Mmac_g634.t1	chr1	19417667	19449468	+	USP15	Ubiquitin specific peptidase 15
Mmac_g635.t1	chr1	19464247	19511126	-	PPM1H	Protein phosphatase, Mg2 Mn2 dependent 1H
Mmac_g636.t1	chr1	19532281	19548234	+	IL17REL	receptor E-like
Mmac_g640.t1	chr1	19757885	19760608	+	PIM3	Pim-3 proto-oncogene, serine threonine kinase
Mmac_g641.t1	chr1	19822917	19829419	-	CRELD2	Cysteine-rich with EGF-like
Mmac_g642.t2	chr1	19833218	19837222	+	ALG12	Asparagine-linked glycosylation 12 homolog (yeast, alpha-1,6-mannosyltransferase)
Mmac_g642.t3	chr1	19838379	19840374	+	ALG12	Asparagine-linked glycosylation 12 homolog (yeast, alpha-1,6-mannosyltransferase)
Mmac_g642.t1	chr1	19851034	19878285	+	BRD1	Bromodomain containing 1a
Mmac_g657.t1	chr1	20667707	20727072	-	TBC1D22A	TBC1 domain family member
Mmac_g662.t1	chr1	20899479	20913949	-	TBC1D22A	TBC1 domain family member
Mmac_g663.t1	chr1	20916621	20950617	+	CERK	Ceramide kinase
Mmac_g667.t1	chr1	21043625	21083119	-	GRAMD4	GRAM domain containing 4
Mmac_g669.t1	chr1	21100941	21112435	-	GRAMD4	GRAM domain containing 4
Mmac_g670.t1	chr1	21139889	21210181	-	CELSR1	Cadherin EGF LAG seven-pass G-type receptor
Mmac_g673.t1	chr1	21258449	21262015	-	CELSR1	Cadherin EGF LAG seven-pass G-type receptor
Mmac_g674.t1	chr1	21264862	21272603	-	TRMU	tRNA 5-methylaminomethyl-2-thiouridylate methyltransferase
Mmac_g675.t1	chr1	21273704	21278984	+	-	D-serine biosynthetic process
Mmac_g676.t1	chr1	21281656	21285899	-	TPRKB	Belongs to the CGI121 TPRKB family
Mmac_g677.t1	chr1	21286382	21290499	+	ALG10	Asparagine-linked glycosylation 10
Mmac_g678.t1	chr1	21335062	21362998	-	CPNE8	Copine VIII
Mmac_g678.t2	chr1	21390365	21403537	-	CPNE8	Copine VIII
Mmac_g680.t1	chr1	21556617	21604657	-	KIF21A	Belongs to the TRAFAC class myosin-kinesin ATPase superfamily. Kinesin family
Mmac_g681.t1	chr1	21613190	21630225	-	ABCD2	ATP-binding cassette sub-family D
Mmac_g682.t1	chr1	21638873	21639339	+	#N/A	#N/A
Mmac_g683.t1	chr1	21641694	21651046	-	SLC2A13	Solute carrier family 2 (facilitated glucose transporter), member 13
Mmac_g684.t1	chr1	21683812	21760809	-	SLC2A13	Solute carrier family 2 (facilitated glucose transporter), member 13
Mmac_g685.t1	chr1	21773772	21811445	+	MUC19	Mucin-19-like
Mmac_g686.t1	chr1	21814451	21832659	+	-	Solute carrier organic anion transporter family member
Mmac_g687.t1	chr1	21839538	21852892	+	-	Solute carrier organic anion transporter family member
Mmac_g688.t1	chr1	21857244	21872623	+	-	Solute carrier organic anion transporter family, member 1F1
Mmac_g688.t2	chr1	21876848	21879552	+	IAPP	Islet amyloid polypeptide
Mmac_g689.t1	chr1	21892260	21893336	+	-	neuroligin family protein binding
Mmac_g690.t1	chr1	21897417	21905746	+	PYROXD1	Pyridine nucleotide-disulfide oxidoreductase domain-containing protein
Mmac_g691.t1	chr1	21906306	21908873	-	-	Poly ADP-ribose polymerase 11-like
Mmac_g692.t1	chr1	21910202	21917507	-	PARP11	Poly (ADP-ribose) polymerase
Mmac_g693.t1	chr1	21923215	21948556	+	SLC6A12	Belongs to the sodium neurotransmitter symporter (SNF) (TC 2.A.22) family
Mmac_g694.t1	chr1	21971863	21993270	+	SLC6A1	Solute carrier family 6 (neurotransmitter transporter, GABA), member 1, like
Mmac_g695.t1	chr1	22095386	22096594	-	IQSEC3	IQ motif and SEC7
Mmac_g697.t1	chr1	22175776	22221371	-	IQSEC3	IQ motif and SEC7
Mmac_g699.t1	chr1	22252910	22262524	+	B4GALNT3	Transfers N-acetylgalactosamine (GalNAc) from UDP-GalNAc to N-acetylglucosamine-beta-benzyl with a beta-1,4-linkage to form N,N'-diacetyllactosediamine, GalNAc-beta-1,4-GlcNAc structures in N-linked glycans and probably O-linked glycans
Mmac_g700.t2	chr1	22287129	22305088	+	B4GALNT3	Transfers N-acetylgalactosamine (GalNAc) from UDP-GalNAc to N-acetylglucosamine-beta-benzyl with a beta-1,4-linkage to form N,N'-diacetyllactosediamine, GalNAc-beta-1,4-GlcNAc structures in N-linked glycans and probably O-linked glycans
Mmac_g700.t1	chr1	22287129	22310197	+	B4GALNT3	Transfers N-acetylgalactosamine (GalNAc) from UDP-GalNAc to N-acetylglucosamine-beta-benzyl with a beta-1,4-linkage to form N,N'-diacetyllactosediamine, GalNAc-beta-1,4-GlcNAc structures in N-linked glycans and probably O-linked glycans
Mmac_g701.t1	chr1	22341113	22351853	-	-	Troponin I, slow skeletal muscle-like
Mmac_g703.t1	chr1	22360392	22387687	+	ST8SIA1	ST8 alpha-N-acetyl-neuraminide alpha-2,8-sialyltransferase 1
Mmac_g704.t1	chr1	22446827	22456217	+	-	Si ch211-244b2.4
Mmac_g704.t2	chr1	22458999	22465909	+	-	Si ch211-244b2.2
Mmac_g705.t1	chr1	22475848	22497658	-	SCYL2	SCY1-like 2 (S. cerevisiae)
Mmac_g706.t1	chr1	22506066	22515132	-	DEPDC4	DEP domain containing 4
Mmac_g707.t1	chr1	22520084	22527882	+	USP44	Ubiquitin specific peptidase 44
Mmac_g708.t1	chr1	22538523	22559066	-	METAP2	Cotranslationally removes the N-terminal methionine from nascent proteins. The N-terminal methionine is often cleaved when the second residue in the primary sequence is small and uncharged (Met-Ala-, Cys, Gly, Pro, Ser, Thr, or Val)
Mmac_g709.t1	chr1	22587163	22598608	-	VEZT	Vezatin, adherens junctions transmembrane protein
Mmac_g710.t1	chr1	22602324	22645756	+	FGD6	FYVE, RhoGEF and PH
Mmac_g711.t1	chr1	22651403	22660904	+	NR2C1	Nuclear receptor subfamily 2, group C, member
Mmac_g712.t1	chr1	22663452	22668468	+	NDUFA12	Accessory subunit of the mitochondrial membrane respiratory chain NADH dehydrogenase (Complex I), that is believed not to be involved in catalysis. Complex I functions in the transfer of electrons from NADH to the respiratory chain. The immediate electron acceptor for the enzyme is believed to be ubiquinone
Mmac_g713.t1	chr1	22688779	22723572	+	TMCC3	Transmembrane and coiled-coil
Mmac_g714.t1	chr1	22732180	22773540	-	LAMB1	metanephric glomerular basement membrane development
Mmac_g715.t1	chr1	22777715	22789083	-	-	thioesterase
Mmac_g716.t1	chr1	22823645	22851281	-	IL15RA	Domain abundant in complement control proteins; SUSHI repeat; short complement-like repeat (SCR)
Mmac_g717.t1	chr1	22860222	22874876	+	RBM17	RNA binding motif protein 17
Mmac_g718.t1	chr1	22882392	22893209	+	PFKFB3	6-phosphofructo-2-kinase fructose-2,6-biphosphatase 3
Mmac_g719.t1	chr1	22922821	22947208	-	PRKCQ	Protein kinase C, theta
Mmac_g720.t1	chr1	22985398	23036852	-	SFMBT2	Scm-like with four mbt domains
Mmac_g721.t1	chr1	23073302	23099767	-	ITIH5	Inter-alpha-trypsin inhibitor heavy chain
Mmac_g722.t1	chr1	23109695	23131766	+	ITIH2	Inter-alpha-trypsin inhibitor heavy chain
Mmac_g723.t1	chr1	23132250	23140069	-	KIN	KIN, antigenic determinant of recA protein homolog (mouse)
Mmac_g724.t1	chr1	23141503	23146403	+	ATP5C1	ATP synthase, H transporting, mitochondrial F1 complex, gamma polypeptide 1
Mmac_g725.t1	chr1	23149543	23237208	+	TAF3	TAF3 RNA polymerase II, TATA box binding protein (TBP)-associated facto
Mmac_g726.t1	chr1	23264200	23275364	+	GATA3	GATA-binding protein 3
Mmac_g728.t1	chr1	23687955	23689475	+	-	Reverse transcriptase (RNA-dependent DNA polymerase)
Mmac_g730.t1	chr1	23888705	23888986	+	#N/A	#N/A
Mmac_g733.t1	chr1	24293697	24295535	+	CELF2	CUGBP Elav-like family member 2 isoform X1
Mmac_g734.t1	chr1	24401076	24418299	+	USP6NL	USP6 N-terminal like
Mmac_g735.t1	chr1	24433022	24483821	+	CPM	Carboxypeptidase M
Mmac_g738.t1	chr1	24602629	24603369	+	TRHDE	thyrotropin-releasing
Mmac_g739.t1	chr1	24746035	24952687	+	TRHDE	thyrotropin-releasing
Mmac_g740.t1	chr1	25066405	25073854	-	MDM2	Transformed 3T3 cell double minute 2 homolog (mouse)
Mmac_g741.t1	chr1	25080731	25086546	-	SLC35E3	solute carrier family 35 member
Mmac_g742.t1	chr1	25088123	25110113	-	NUP107	Nucleoporin 107
Mmac_g743.t1	chr1	25125329	25275719	-	MAGI2	guanylate kinase, WW and PDZ
Mmac_g744.t1	chr1	25441447	25441860	-	MAGI2	guanylate kinase, WW and PDZ
Mmac_g746.t1	chr1	25561530	25561766	-	gnai1	Guanine nucleotide-binding protein G(I) subunit
Mmac_g748.t1	chr1	25580615	25600096	+	CD36	Belongs to the CD36 family
Mmac_g749.t1	chr1	25605596	25647320	-	SEMA3C	Sema domain, immunoglobulin domain (Ig), short basic domain, secreted, (semaphorin) 3C
Mmac_g751.t1	chr1	25745860	25768223	+	KDM7A	demethylase
Mmac_g752.t1	chr1	25772850	25775964	-	NDUFB2	NADH dehydrogenase (ubiquinone) 1 beta subcomplex
Mmac_g753.t1	chr1	25804445	25833274	+	KMT2E	Lysine (K)-specific methyltransferase 2E
Mmac_g754.t1	chr1	25891787	25892269	-	LHFPL3	Lipoma HMGIC fusion partner-like 3
Mmac_g755.t2	chr1	25894852	25910782	+	ORC5	Origin recognition complex subunit
Mmac_g755.t1	chr1	25894957	25910782	+	ORC5	Origin recognition complex subunit
Mmac_g756.t1	chr1	25914789	25919094	-	guca1a	Guanylate cyclase activator 1A
Mmac_g757.t1	chr1	25926683	25926982	-	#N/A	#N/A
Mmac_g758.t1	chr1	25928760	25954581	+	GOLGB1	Golgi autoantigen, golgin subfamily b, macrogolgin (with transmembrane signal), 1
Mmac_g758.t2	chr1	25960234	25968987	+	HCLS1	Hematopoietic cell-specific Lyn substrate 1
Mmac_g759.t1	chr1	25970110	25971381	-	LLPH	LLP homolog, long-term synaptic facilitation (Aplysia)
Mmac_g760.t1	chr1	26178169	26239129	+	PPFIA2	Protein tyrosine phosphatase, receptor type, f polypeptide (PTPRF), interacting protein (liprin), alpha 2
Mmac_g761.t1	chr1	26245824	26288508	-	ACSS3	acyl-CoA synthetase short-chain family member 3
Mmac_g762.t1	chr1	26312329	26381145	+	LIN7A	lin-7 homolog A
Mmac_g764.t1	chr1	26394243	26398538	-	MYF5	Myogenic factor 5
Mmac_g765.t1	chr1	26410198	26413635	-	MYF6	Myogenic factor 6
Mmac_g766.t1	chr1	26470461	26473375	+	RPS16	Belongs to the universal ribosomal protein uS9 family
Mmac_g767.t1	chr1	26518954	26607052	+	PPP1R12A	Protein phosphatase 1 regulatory
Mmac_g768.t1	chr1	26628946	26729880	+	pawr	PRKC apoptosis WT1 regulator
Mmac_g769.t1	chr1	26753125	26816462	-	SYT1	Synaptotagmin Ia
Mmac_g771.t1	chr1	27131869	27216218	-	NAV3	Neuron navigator 3
Mmac_g773.t1	chr1	27338208	27338540	-	NAV3	Neuron navigator 3
Mmac_g774.t1	chr1	27591116	27591889	+	-	L1 transposable element RBD-like domain
Mmac_g775.t1	chr1	27642899	27662257	-	-	B-cell receptor CD22-like
Mmac_g776.t1	chr1	27711977	27712417	-	#N/A	#N/A
Mmac_g778.t1	chr1	27799425	27818692	-	FAR2	Catalyzes the reduction of fatty acyl-CoA to fatty alcohols
Mmac_g780.t1	chr1	27866754	27875232	-	CPSF6	Cleavage and polyadenylation
Mmac_g781.t1	chr1	27876971	27880303	+	YEATS4	YEATS domain containing 4
Mmac_g782.t1	chr1	27902750	27905671	+	FRS2	fibroblast growth factor receptor substrate
Mmac_g783.t1	chr1	27960513	27961127	-	-	K02A2.6-like
Mmac_g786.t1	chr1	28005880	28017653	-	KCNC2	Potassium voltage-gated channel
Mmac_g788.t1	chr1	28053230	28054003	-	KCNC2	Potassium voltage-gated channel
Mmac_g789.t1	chr1	28064366	28071292	-	CCDC107	Coiled-coil domain-containing protein
Mmac_g790.t1	chr1	28081445	28117199	+	-	Cytidine monophospho-N-acetylneuraminic acid hydroxylase
Mmac_g791.t1	chr1	28121756	28150963	+	GLIPR1	Belongs to the CRISP family
Mmac_g792.t1	chr1	28152937	28162167	-	KRR1	KRR1, small subunit (SSU) processome component, homolog (yeast)
Mmac_g793.t1	chr1	28165490	28175687	+	-	Belongs to the type-B carboxylesterase lipase family
Mmac_g794.t1	chr1	28235413	28235862	-	PHLDA1	Pleckstrin homology-like domain family A member
Mmac_g795.t1	chr1	28239274	28248641	-	NAP1L1	Nucleosome assembly protein
Mmac_g796.t1	chr1	28269795	28327533	-	OSBPL8	Oxysterol binding protein-like 8
Mmac_g797.t1	chr1	28332970	28333935	+	#N/A	#N/A
Mmac_g798.t1	chr1	28346442	28364504	+	ZDHHC17	Zinc finger DHHC-type containing 17
Mmac_g799.t1	chr1	28366635	28371839	-	CSRP2	Cysteine and glycine-rich protein 2
Mmac_g800.t1	chr1	28379047	28398111	+	AEBP2	AE binding protein 2
Mmac_g801.t1	chr1	28459700	28460665	+	PDE3A	Phosphodiesterase 3A, cGMP-inhibited
Mmac_g803.t1	chr1	28566854	28579261	+	PDE3A	Phosphodiesterase 3A, cGMP-inhibited
Mmac_g805.t1	chr1	28605006	28630087	+	SLCO1C1	Solute carrier organic anion transporter family member
Mmac_g806.t1	chr1	28635692	28656306	-	DUS4L	Catalyzes the synthesis of dihydrouridine, a modified base found in the D-loop of most tRNAs
Mmac_g807.t1	chr1	28657543	28691891	+	COG5	oligomeric golgi complex
Mmac_g808.t1	chr1	28663459	28664544	-	GPR22	G protein-coupled receptor 22
Mmac_g809.t1	chr1	28700358	28703065	-	-	sushi domain-containing protein 3-like
Mmac_g811.t1	chr1	28724779	28736709	+	SLC13A4	Solute carrier family 13
Mmac_g812.t1	chr1	28737676	28738270	-	COA6	Cytochrome c oxidase assembly factor 6 homolog
Mmac_g813.t1	chr1	28757422	28792290	+	PTPRZ1	Receptor-type tyrosine-protein phosphatase zeta-like
Mmac_g814.t1	chr1	28797639	28825222	-	TMEM181	Transmembrane protein 181
Mmac_g816.t1	chr1	28829004	28845841	-	TULP4	Tubby like protein 4a
Mmac_g816.t2	chr1	28829004	28845841	-	TULP4	Tubby like protein 4a
Mmac_g817.t1	chr1	28851897	28853689	+	SSBP1	Single-stranded DNA binding protein 1
Mmac_g818.t1	chr1	28855768	28873791	+	CREB3L2	cAMP responsive element binding protein 3-like 2
Mmac_g819.t1	chr1	28884732	28908514	-	BEST3	Forms chloride channels
Mmac_g820.t1	chr1	28915322	28936487	+	RAB3IP	RAB3A interacting protein (rabin3)
Mmac_g822.t1	chr1	28959389	28971783	+	MYRFL	Myelin regulatory factor-like
Mmac_g823.t1	chr1	29056671	29098494	+	KCNMB4	Calcium-activated potassium channel subunit
Mmac_g824.t1	chr1	29110525	29155179	-	PTPRB	Protein tyrosine phosphatase, receptor type, b
Mmac_g825.t1	chr1	29161994	29212955	-	PTPRR	Protein tyrosine phosphatase, receptor type, R
Mmac_g826.t1	chr1	29230303	29239992	-	RAB21	RAB21, member RAS oncogene family
Mmac_g827.t1	chr1	29251756	29257996	-	MRPL42	ribosomal protein L42
Mmac_g828.t1	chr1	29258305	29271879	+	ZC3HC1	Zinc finger C3HC-type containing 1
Mmac_g829.t1	chr1	29282329	29295719	+	NRF1	Nuclear respiratory factor 1
Mmac_g830.t1	chr1	29318082	29348713	-	UBE2H	ubiquitin-conjugating enzyme
Mmac_g831.t1	chr1	29382082	29417477	-	TMEM19	Transmembrane protein 19
Mmac_g832.t1	chr1	29465424	29472069	+	-	Tetraspanin family
Mmac_g833.t1	chr1	29476086	29479156	+	MRPS10	ribosomal protein S10
Mmac_g834.t1	chr1	29480176	29488391	-	-	-
Mmac_g835.t1	chr1	29489052	29489519	-	MSGN1	Mesogenin 1
Mmac_g836.t1	chr1	29490923	29503875	-	GEN1	GEN1 Holliday junction 5' flap endonuclease
Mmac_g837.t1	chr1	29525729	29537385	-	AGBL5	ATP GTP binding protein-like 5
Mmac_g838.t1	chr1	29546137	29560089	-	TMEM214	Transmembrane protein 214
Mmac_g839.t1	chr1	29579389	29588257	-	Sobp	Sine oculis binding protein homolog (Drosophila)
Mmac_g842.t1	chr1	29700745	29709570	+	NAGA	N-acetylgalactosaminidase, alpha
Mmac_g843.t1	chr1	29744458	29759607	-	VEGFA	Vascular endothelial growth factor
Mmac_g845.t1	chr1	29820929	29827862	+	MRPS18A	ribosomal protein S18a
Mmac_g846.t1	chr1	29828746	29836146	-	RSPH9	radial spoke head
Mmac_g847.t1	chr1	29843528	29863013	-	TMEM63A	Transmembrane protein 63A
Mmac_g848.t1	chr1	29910866	29911999	+	POU3F2	POU class 3 homeobox
Mmac_g849.t1	chr1	29921036	29926425	-	FAXC	Failed axon connections homolog
Mmac_g850.t1	chr1	29951014	29956753	+	-	Belongs to the intermediate filament family
Mmac_g851.t1	chr1	29958428	29964816	-	PGM3	Catalyzes the conversion of GlcNAc-6-P into GlcNAc-1-P during the synthesis of uridine diphosphate UDP-GlcNAc, a sugar nucleotide critical to multiple glycosylation pathways including protein N- and O-glycosylation
Mmac_g852.t1	chr1	29967846	29977062	+	-	Cystine glutamate transporter-like
Mmac_g853.t1	chr1	29981988	29986380	-	FOXM1	Forkhead box
Mmac_g853.t2	chr1	29981988	29986551	-	FOXM1	Forkhead box
Mmac_g854.t1	chr1	29990399	29996298	+	PEX26	Peroxisomal biogenesis factor 26
Mmac_g855.t1	chr1	29996320	30000748	+	USP18	Belongs to the peptidase C19 family
Mmac_g856.t1	chr1	30024608	30037002	+	CCND2	Belongs to the cyclin family
Mmac_g857.t1	chr1	30042733	30048530	+	C12orf5	Chromosome 12 open reading frame 5
Mmac_g858.t1	chr1	30077389	30080648	+	FGF6	fibroblast growth factor
Mmac_g859.t1	chr1	30087580	30089642	+	FGF23	Fibroblast growth factor 23
Mmac_g860.t1	chr1	30097803	30101823	+	RAD51AP1	RAD51 associated protein 1
Mmac_g861.t1	chr1	30106836	30114120	+	DYRK4	Dual-specificity tyrosine-(Y)-phosphorylation regulated kinase 4
Mmac_g862.t1	chr1	30117120	30125260	+	GALNT8	polypeptide N-acetylgalactosaminyltransferase
Mmac_g863.t1	chr1	30125328	30133204	-	CECR1	Cat eye syndrome chromosome region, candidate 1b
Mmac_g864.t1	chr1	30134016	30141997	-	ATP6V1E1	ATPase, H -transporting, lysosomal, V1 subunit
Mmac_g865.t1	chr1	30145507	30146217	+	#N/A	#N/A
Mmac_g866.t1	chr1	30147712	30149358	+	CCDC167	coiled-coil
Mmac_g867.t2	chr1	30152622	30162848	-	SNAP91	Synaptosomal-associated protein, 91kDa
Mmac_g867.t1	chr1	30162858	30185828	-	SNAP91	Synaptosomal-associated protein, 91kDa
Mmac_g868.t1	chr1	30192289	30196273	+	-	-
Mmac_g869.t1	chr1	30199007	30201043	+	MANSC1	MANSC domain containing 1
Mmac_g871.t1	chr1	30204632	30250882	+	LRP6	low-density lipoprotein receptor-related protein
Mmac_g872.t1	chr1	30262542	30277440	-	DUSP16	Dual specificity phosphatase 16
Mmac_g873.t1	chr1	30294536	30296041	+	CREBL2	cAMP responsive element binding protein-like 2
Mmac_g874.t1	chr1	30299753	30301027	-	GPR19	receptor 19
Mmac_g875.t1	chr1	30311553	30326418	-	TBK1	Serine threonine-protein kinase
Mmac_g876.t1	chr1	30375184	30391678	+	EPS8	Epidermal growth factor receptor pathway substrate 8
Mmac_g877.t1	chr1	30396661	30427106	-	PTPRO	Protein tyrosine phosphatase, receptor type, O
Mmac_g877.t2	chr1	30396661	30431421	-	PTPRO	Protein tyrosine phosphatase, receptor type, O
Mmac_g879.t1	chr1	30480602	30525558	+	RERG	estrogen-regulated, growth inhibitor
Mmac_g880.t1	chr1	30546416	30574124	-	SYN3	Synapsin III
Mmac_g884.t1	chr1	30605725	30618050	+	TIMP3	inhibitor 3
Mmac_g886.t1	chr1	30706036	30716706	-	-	WWE domain
Mmac_g887.t1	chr1	30735250	30739740	-	-	WWE domain
Mmac_g888.t1	chr1	30742842	30751941	-	PARP12	Poly(ADP-ribose) polymerase catalytic domain
Mmac_g889.t1	chr1	30754247	30766853	-	-	Poly ADP-ribose polymerase 12-like
Mmac_g890.t1	chr1	30773324	30805909	+	ETV6	Ets variant 6
Mmac_g891.t1	chr1	30808298	30824169	-	NLRP3	NLRP3 inflammasome complex assembly
Mmac_g894.t1	chr1	31005001	31018141	-	SLC16A7	Solute carrier family 16 (monocarboxylate transporter), member 7
Mmac_g895.t1	chr1	31055494	31075108	+	LRIG3	Leucine-rich repeats and immunoglobulin-like domains
Mmac_g896.t1	chr1	31108749	31113654	-	XRCC6BP1	Mitochondrial inner membrane protease ATP23
Mmac_g897.t1	chr1	31114661	31125285	+	RPAP3	RNA polymerase II associated protein 3
Mmac_g898.t1	chr1	31139012	31146781	-	MAPK12	mitogen-activated protein kinase
Mmac_g899.t1	chr1	31151223	31166229	-	MAPK11	mitogen-activated protein kinase
Mmac_g900.t1	chr1	31180700	31181061	-	SSC5D	scavenger receptor activity
Mmac_g901.t1	chr1	31193470	31194761	-	SSC5D	scavenger receptor activity
Mmac_g901.t2	chr1	31195785	31196283	-	SSC5D	scavenger receptor activity
Mmac_g902.t1	chr1	31200337	31202429	-	-	Angiopoietin-related protein 5-like
Mmac_g903.t1	chr1	31208608	31216270	-	SELENOO	Uncharacterized ACR, YdiU/UPF0061 family
Mmac_g904.t1	chr1	31221130	31222230	-	-	Tetraspanin family
Mmac_g905.t1	chr1	31228736	31234198	+	-	zinc finger protein
Mmac_g906.t1	chr1	31236840	31239053	-	APEX1	Initiates repair of AP sites in DNA by catalyzing hydrolytic incision of the phosphodiester backbone immediately adjacent to the damage, generating a single-strand break with 5'- deoxyribose phosphate and 3'-hydroxyl ends
Mmac_g907.t1	chr1	31240943	31245774	+	OSGEP	Component of the EKC KEOPS complex that is required for the formation of a threonylcarbamoyl group on adenosine at position 37 (t(6)A37) in tRNAs that read codons beginning with adenine. The complex is probably involved in the transfer of the threonylcarbamoyl moiety of threonylcarbamoyl-AMP (TC-AMP) to the N6 group of A37. OSGEP likely plays a direct catalytic role in this reaction, but requires…
Mmac_g908.t1	chr1	31249299	31252484	-	-	Si ch211-214j24.10
Mmac_g909.t1	chr1	31266957	31273219	+	-	Zinc finger protein
Mmac_g910.t1	chr1	31275277	31284230	+	-	DNA binding
Mmac_g911.t1	chr1	31315856	31331376	-	-	Si dkey-14k9.2
Mmac_g912.t1	chr1	31426289	31436733	-	CMAS	Cytidine monophosphate N-acetylneuraminic acid synthetase
Mmac_g913.t1	chr1	31441257	31443637	-	KCNJ8	Potassium inwardly-rectifying channel, subfamily J, member 8
Mmac_g914.t1	chr1	31443764	31493725	-	ABCC9	ATP-binding cassette, sub-family C
Mmac_g917.t1	chr1	31634748	31672308	+	PLXNB2	Plexin b2a
Mmac_g918.t1	chr1	31742538	31755830	-	NUAK1	NUAK family SNF1-like kinase 1
Mmac_g919.t1	chr1	31768408	31771627	-	Prl	Prolactin 2
Mmac_g919.t2	chr1	31768408	31772069	-	Prl	Prolactin 2
Mmac_g920.t1	chr1	31785738	31876425	+	NELL2	NEL-like 2 (chicken)
Mmac_g921.t1	chr1	31918392	31929501	+	TWF1	Twinfilin, actin-binding protein, homolog
Mmac_g922.t1	chr1	31933107	31940119	+	PUS7L	Pseudouridylate synthase 7
Mmac_g923.t1	chr1	31959481	31960487	+	-	-
Mmac_g925.t1	chr1	32051281	32062342	+	PRICKLE1	Prickle homolog 1 (Drosophila) b
Mmac_g926.t1	chr1	32063976	32100955	-	PPHLN1	Periphilin 1
Mmac_g927.t1	chr1	32104625	32107737	+	ZCRB1	Zinc finger CCHC-type and
Mmac_g928.t1	chr1	32111321	32117836	+	YAF2	YY1 associated factor 2
Mmac_g929.t1	chr1	32121159	32128765	+	GXYLT1	Glucoside xylosyltransferase 1
Mmac_g930.t1	chr1	32171740	32184078	-	pdzrn4	PDZ domain containing ring finger 4
Mmac_g931.t1	chr1	32270028	32282135	-	cntn1	Contactin 1b
Mmac_g932.t1	chr1	32296167	32326497	-	NRCAM	Neuronal cell adhesion
Mmac_g934.t1	chr1	32382109	32398139	-	PNPLA8	Patatin-like phospholipase domain containing 8
Mmac_g935.t1	chr1	32400009	32400530	+	AKAP14	28 kDa A-kinase anchor
Mmac_g936.t1	chr1	32402728	32414121	-	CCDC87	Coiled-coil domain containing 87
Mmac_g937.t1	chr1	32425849	32439414	+	IRF5	Interferon regulatory factor
Mmac_g938.t1	chr1	32445250	32460490	-	TNPO3	Transportin 3
Mmac_g939.t1	chr1	32466587	32470284	-	CALU	EF hand
Mmac_g940.t1	chr1	32482233	32507122	+	IMPDH1	Catalyzes the conversion of inosine 5'-phosphate (IMP) to xanthosine 5'-phosphate (XMP), the first committed and rate- limiting step in the de novo synthesis of guanine nucleotides, and therefore plays an important role in the regulation of cell growth
Mmac_g941.t1	chr1	32510181	32512214	-	PRRT4	Proline-rich transmembrane protein
Mmac_g942.t1	chr1	32510181	32543754	-	PRRT4	Proline-rich transmembrane protein
Mmac_g943.t1	chr1	32574106	32575834	-	-	leptin-B-like
Mmac_g944.t1	chr1	32633220	32640118	-	TRIM35	PRY
Mmac_g946.t1	chr1	32669092	32669955	-	#N/A	#N/A
Mmac_g954.t1	chr1	32994220	33047101	-	SND1	Staphylococcal nuclease
Mmac_g955.t1	chr1	33069074	33071746	+	LRRC4	Leucine rich repeat containing 4.1
Mmac_g957.t1	chr1	33082062	33130323	-	SND1	Staphylococcal nuclease
Mmac_g958.t1	chr1	33136335	33140464	+	PAX4	Paired box
Mmac_g959.t1	chr1	33144936	33177819	-	HGF	Hepatocyte growth
Mmac_g962.t1	chr1	33210203	33319194	-	CACNA2D1	Calcium channel, voltage-dependent, alpha 2 delta subunit 1a
Mmac_g963.t1	chr1	33340663	33341229	-	#N/A	#N/A
Mmac_g964.t1	chr1	33368440	33374505	+	-	-
Mmac_g965.t1	chr1	33374788	33385781	-	-	Cadherin-related family member
Mmac_g966.t1	chr1	33411661	33420791	-	-	Dopamine receptor D4 related sequence
Mmac_g967.t1	chr1	33512172	33517285	-	#N/A	#N/A
Mmac_g968.t1	chr1	33521180	33522554	-	ATP6V1F	Subunit of the peripheral V1 complex of vacuolar ATPase essential for assembly or catalytic function. V-ATPase is responsible for acidifying a variety of intracellular compartments in eukaryotic cells
Mmac_g969.t1	chr1	33523604	33525510	+	LAMTOR4	Late endosomal lysosomal adaptor, MAPK and MTOR activator 4
Mmac_g970.t1	chr1	33528791	33531572	+	GCC1	GRIP and coiled-coil
Mmac_g971.t1	chr1	33536136	33546819	-	DENND6B	DENN MADD domain containing 6B
Mmac_g972.t1	chr1	33550177	33564077	+	PPP6R2	phosphatase 6, regulatory subunit
Mmac_g973.t1	chr1	33571742	33577486	-	FAM3C	Family with sequence similarity 3 member C
Mmac_g974.t1	chr1	33580274	33601013	-	-	VPS10
Mmac_g975.t1	chr1	33605402	33615222	-	CEP83	Coiled-coil domain containing 41
Mmac_g976.t1	chr1	33623436	33634027	-	LRRC17	Leucine rich repeat containing 17
Mmac_g977.t1	chr1	33684215	33686643	-	FGL2	Fibrinogen-like 2
Mmac_g978.t1	chr1	33689490	33712112	+	CCDC146	Coiled-coil domain containing 146
Mmac_g979.t1	chr1	33713328	33738164	-	GSAP	Gamma-secretase activating protein
Mmac_g980.t1	chr1	33752196	33816533	+	PTPN12	phosphatase, non-receptor type
Mmac_g981.t1	chr1	33822580	33872307	+	RSBN1L	Round spermatid basic protein 1-like
Mmac_g982.t1	chr1	33877640	33878038	-	TMEM60	Transmembrane protein 60
Mmac_g983.t1	chr1	33917732	33948406	+	PHTF2	homeodomain transcription factor
Mmac_g984.t1	chr1	33951749	33971647	-	PRR5	Proline rich 5 (renal)
Mmac_g986.t1	chr1	34011218	34012147	+	SCO2	SCO cytochrome oxidase deficient homolog 2 (yeast)
Mmac_g987.t1	chr1	34012841	34019268	-	NCAPH2	non-SMC condensin II complex, subunit H2
Mmac_g988.t1	chr1	34025442	34027888	+	SOCS2	Suppressor of cytokine signaling 2
Mmac_g989.t1	chr1	34034596	34034919	+	CRADD	CASP2 and RIPK1 domain containing adaptor with death domain
Mmac_g990.t1	chr1	34052051	34054119	-	SSC5D	CD5 molecule-like
Mmac_g991.t1	chr1	34074675	34095026	-	PLXNC1	Plexin C1
Mmac_g992.t1	chr1	34105641	34136962	+	PLXNC1	Plexin C1
Mmac_g993.t1	chr1	34140140	34186269	+	UHRF1BP1L	UHRF1 (ICBP90) binding protein 1-like
Mmac_g995.t1	chr1	34193137	34427689	+	ANKS1B	Ankyrin repeat and sterile alpha motif
Mmac_g997.t1	chr1	34445047	34498881	-	APAF1	Oligomeric Apaf-1 mediates the cytochrome c-dependent autocatalytic activation of pro-caspase-9 (Apaf-3), leading to the activation of caspase-3 and apoptosis. This activation requires ATP
Mmac_g998.t1	chr1	34503540	34504488	+	DNAJB9	homolog subfamily B member
Mmac_g999.t1	chr1	34512655	34514400	+	SPIC	Spi-C transcription factor (Spi-1 PU.1 related)
Mmac_g1000.t1	chr1	34515663	34517936	+	SPIC	Transcription factor
Mmac_g1001.t2	chr1	34522621	34560053	+	MYBPC1	Myosin binding protein C, slow type
Mmac_g1002.t1	chr1	34562239	34577831	+	CHPT1	Belongs to the CDP-alcohol phosphatidyltransferase class-I family
Mmac_g1003.t1	chr1	34583250	34609141	-	GNPTAB	N-acetylglucosamine-1-phosphate transferase, alpha and beta subunits
Mmac_g1004.t1	chr1	34613917	34620018	+	DRAM1	autophagy modulator
Mmac_g1005.t1	chr1	34621730	34625173	-	CCDC53	Coiled-coil domain containing 53
Mmac_g1006.t1	chr1	34626954	34634457	-	CWF19L1	CWF19-like 1, cell cycle control
Mmac_g1007.t1	chr1	34635599	34639260	+	KLHL42	Kelch-like family, member 42
Mmac_g1008.t1	chr1	34646915	34681505	+	NRIP2	Nuclear receptor interacting protein 2
Mmac_g1009.t1	chr1	34701707	34716798	-	ITFG2	Integrin alpha FG-GAP repeat containing 2
Mmac_g1011.t1	chr1	34794173	34797490	-	BTG1	B-cell translocation gene 1
Mmac_g1012.t1	chr1	34854716	34864230	-	CAPRIN2	Caprin family member 2
Mmac_g1013.t1	chr1	34868433	34871998	-	FAM60A	Family with sequence similarity 60, member A
Mmac_g1016.t1	chr1	34882060	34928714	-	DENND5B	DENN domain-containing protein
Mmac_g1018.t1	chr1	34930612	34943017	+	PKP2	Plakophilin 2
Mmac_g1019.t1	chr1	34963215	34978230	+	NUDT4	Nudix (nucleoside diphosphate linked moiety X)-type motif
Mmac_g1020.t1	chr1	34985136	34995744	+	DNAJC2	homolog subfamily C member
Mmac_g1021.t1	chr1	34995904	35002770	-	PMPCB	Belongs to the peptidase M16 family
Mmac_g1022.t1	chr1	35005160	35007793	-	MED21	Mediator of RNA polymerase II transcription, subunit
Mmac_g1023.t1	chr1	35008075	35031003	+	TM7SF3	Transmembrane 7 superfamily member
Mmac_g1024.t1	chr1	35033858	35037279	-	FGFR1OP2	FGFR1 oncogene partner 2
Mmac_g1025.t1	chr1	35049738	35074578	+	GAS2L3	Growth arrest-specific 2 like 3
Mmac_g1026.t1	chr1	35084324	35111210	+	ARID2	AT rich interactive domain 2 (ARID, RFX-like)
Mmac_g1028.t1	chr1	35115973	35130317	-	SCAF11	SR-related CTD-associated factor 11
Mmac_g1029.t1	chr1	35143023	35148778	-	SLC38A2	Solute carrier family 38 member 2
Mmac_g1031.t1	chr1	35186949	35205791	-	SLC38A4	Solute carrier family 38, member 4
Mmac_g1032.t1	chr1	35249921	35279536	+	TULP3	Tubby like protein 3
Mmac_g1033.t1	chr1	35282471	35291288	-	-	PRY
Mmac_g1034.t1	chr1	35297356	35300540	-	-	zinc ion binding
Mmac_g1036.t1	chr1	35411863	35432096	+	PTN	Pleiotrophin
Mmac_g1038.t1	chr1	35438718	35439251	+	#N/A	#N/A
Mmac_g1039.t1	chr1	35444561	35446042	-	CHRM2	The muscarinic acetylcholine receptor mediates various cellular responses, including inhibition of adenylate cyclase, breakdown of phosphoinositides and modulation of potassium channels through the action of G proteins
Mmac_g1044.t1	chr1	35773289	35792317	+	MTPN	Myotrophin
Mmac_g1045.t1	chr1	35849778	35855819	+	FAM180A	Family with sequence similarity 180, member A
Mmac_g1046.t1	chr1	35859156	35876937	+	UPF2	regulator of nonsense transcripts
Mmac_g1047.t1	chr1	35887578	35894361	-	PROSER2	Proline and
Mmac_g1048.t1	chr1	35902142	35905912	+	ECHDC3	enoyl-CoA hydratase domain-containing protein 3
Mmac_g1049.t1	chr1	35906908	35912615	-	FBXO7	F-box protein 7
Mmac_g1050.t1	chr1	35914810	35924923	+	RTCB	Catalytic subunit of the tRNA-splicing ligase complex that acts by directly joining spliced tRNA halves to mature-sized tRNAs by incorporating the precursor-derived splice junction phosphate into the mature tRNA as a canonical 3',5'- phosphodiester. May act as a RNA ligase with broad substrate specificity, and may function toward other RNAs
Mmac_g1051.t1	chr1	35927942	35940463	-	XPOT	Exportin, tRNA (nuclear export receptor for tRNAs)
Mmac_g1056.t1	chr1	36160198	36163027	-	RPL18A	Ribosomal protein L18a
Mmac_g1057.t1	chr1	36164314	36165861	+	COMMD9	COMM domain containing 9
Mmac_g1058.t1	chr1	36167693	36182151	-	FUK	Fucokinase
Mmac_g1059.t1	chr1	36185751	36198400	-	PTDSS2	Phosphatidylserine synthase 2
Mmac_g1060.t1	chr1	36205507	36206227	+	CDKN1C	Cyclin-dependent kinase inhibitor
Mmac_g1062.t1	chr1	36230101	36246320	-	-	Malate/L-lactate dehydrogenase
Mmac_g1063.t1	chr1	36248509	36252158	-	IFITM3	negative regulation of viral entry into host cell
Mmac_g1064.t1	chr1	36260422	36269937	-	CAT	Occurs in almost all aerobically respiring organisms and serves to protect cells from the toxic effects of hydrogen peroxide
Mmac_g1065.t1	chr1	36272609	36281917	-	SYT12	Synaptotagmin XII
Mmac_g1066.t1	chr1	36300370	36310432	-	PRC1	Protein regulator of cytokinesis
Mmac_g1067.t1	chr1	36312134	36318748	-	UBAP1L	Ubiquitin-associated protein 1-like
Mmac_g1068.t1	chr1	36326281	36348188	-	PEAK1	Pseudopodium-enriched atypical kinase 1
Mmac_g1070.t1	chr1	36450121	36456130	-	HMG20A	High-mobility group 20A
Mmac_g1072.t1	chr1	36567661	36569046	-	#N/A	#N/A
Mmac_g1078.t1	chr1	37075209	37077056	+	LINGO1	Leucine rich repeat and Ig domain containing 1a
Mmac_g1083.t1	chr1	37421616	37428906	+	CSPG4	Chondroitin sulfate proteoglycan
Mmac_g1084.t1	chr1	37461631	37483902	-	SNX33	Sorting nexin 33
Mmac_g1085.t1	chr1	37489070	37495388	+	SNUPN	Functions as an U snRNP-specific nuclear import adapter. Involved in the trimethylguanosine (m3G)-cap-dependent nuclear import of U snRNPs. Binds specifically to the terminal m3G-cap U snRNAs
Mmac_g1086.t1	chr1	37500106	37513973	+	PTPN9	Protein tyrosine phosphatase, non-receptor type 9
Mmac_g1087.t1	chr1	37523238	37536622	+	SIN3A	SIN3 homolog A, transcription regulator (yeast) a
Mmac_g1090.t1	chr1	37550687	37565304	-	CRABP1	Cellular retinoic acid binding protein
Mmac_g1091.t1	chr1	37574660	37579641	+	WDR61	WD repeat domain 61
Mmac_g1092.t1	chr1	37581999	37586468	-	SLC25A44	Solute carrier family 25 member
Mmac_g1093.t1	chr1	37588563	37601379	+	IREB2	Iron-responsive element binding protein 2
Mmac_g1094.t1	chr1	37605407	37610876	+	PSMA4	Proteasome (prosome, macropain) subunit, alpha type, 4
Mmac_g1095.t1	chr1	37623962	37624525	-	#N/A	#N/A
Mmac_g1097.t1	chr1	37689233	37698255	+	RBPMS2	protein with multiple
Mmac_g1098.t1	chr1	37716185	37716469	+	AP3B2	Adaptor-related protein complex 3, beta 2 subunit
Mmac_g1099.t1	chr1	37754880	37767206	+	AP3B2	Adaptor-related protein complex 3, beta 2 subunit
Mmac_g1100.t1	chr1	37770602	37772508	+	#N/A	#N/A
Mmac_g1102.t1	chr1	37775704	37778250	-	TMEM138	Transmembrane protein 138
Mmac_g1103.t1	chr1	37788568	37799906	+	CRACR2B	EF-hand calcium-binding domain-containing protein
Mmac_g1104.t1	chr1	37801809	37817848	+	CPEB1	Cytoplasmic polyadenylation element binding protein
Mmac_g1105.t1	chr1	37820239	37830875	-	-	Synaptic vesicle glycoprotein
Mmac_g1106.t1	chr1	37831840	37842602	+	SNX1	Sorting nexin 1a
Mmac_g1107.t1	chr1	37846840	37874002	+	SNX22	Sorting nexin 22
Mmac_g1108.t1	chr1	37874892	37876988	-	PPIB	PPIases accelerate the folding of proteins. It catalyzes the cis-trans isomerization of proline imidic peptide bonds in oligopeptides
Mmac_g1108.t2	chr1	37878179	37884471	-	DEPDC7	DEP domain containing 7
Mmac_g1110.t1	chr1	37891038	37913092	+	NUAK1	NUAK family SNF1-like kinase 1
Mmac_g1111.t1	chr1	38007421	38018577	-	C12orf75	OCC1 family
Mmac_g1112.t1	chr1	38021118	38040493	+	APPL2	Adaptor protein, phosphotyrosine interaction, PH domain and leucine zipper containing 2
Mmac_g1113.t1	chr1	38043438	38063560	-	TUBGCP6	Tubulin gamma complex associated protein 6
Mmac_g1114.t1	chr1	38075406	38123068	-	PLXNB2	plexin-B2-like
Mmac_g1118.t1	chr1	38268117	38271251	+	NANS	sialic acid
Mmac_g1119.t1	chr1	38278613	38290872	+	CMAS	Cytidine monophosphate N-acetylneuraminic acid synthetase
Mmac_g1120.t1	chr1	38301150	38308406	+	CMAS	Cytidine monophosphate N-acetylneuraminic acid synthetase
Mmac_g1121.t1	chr1	38313550	38315724	+	#N/A	#N/A
Mmac_g1122.t1	chr1	38322466	38325621	+	NANS	sialic acid
Mmac_g1123.t1	chr1	38412615	38424235	+	KIAA1644	Si dkey-14k9.2
Mmac_g1124.t1	chr1	38443342	38452175	-	PARVG	Parvin gamma
Mmac_g1124.t2	chr1	38457655	38473745	-	PARVB	Parvin beta
Mmac_g1127.t1	chr1	38475131	38485581	-	HDAC10	Histone deacetylase 10
Mmac_g1128.t1	chr1	38487645	38502784	-	VWA5A	Von Willebrand factor A
Mmac_g1129.t1	chr1	38516180	38525369	-	VWA5A	Von Willebrand factor A
Mmac_g1129.t2	chr1	38540181	38561242	-	VWA5A	Von Willebrand factor A
Mmac_g1130.t1	chr1	38648470	38687684	-	MYRF	myelin regulatory factor
Mmac_g1132.t1	chr1	38692096	38697993	+	TMEM80	Transmembrane protein 80
Mmac_g1133.t1	chr1	38718811	38753971	+	EPS8L2	EPS8-like 2
Mmac_g1134.t1	chr1	38756178	38766719	-	FADS2	fatty acid desaturase
Mmac_g1135.t1	chr1	38778153	38779391	+	LRRC10B	Leucine rich repeat containing 10B
Mmac_g1136.t1	chr1	38788765	38795284	-	PPP1R32	Protein phosphatase 1, regulatory subunit
Mmac_g1137.t1	chr1	38823027	38831039	-	SYT7	Synaptotagmin VII
Mmac_g1138.t1	chr1	38862407	38863639	-	SYT7	Synaptotagmin VII
Mmac_g1139.t1	chr1	38872875	38893048	-	SYT7	Synaptotagmin VII
Mmac_g1142.t1	chr1	38990166	38991191	-	SLC25A22	Solute carrier family 25 (mitochondrial carrier glutamate), member 22
Mmac_g1142.t2	chr1	38990166	38991197	-	SLC25A22	Solute carrier family 25 (mitochondrial carrier glutamate), member 22
Mmac_g1143.t1	chr1	38992063	38992461	-	SLC25A22	Solute carrier family 25 (mitochondrial carrier glutamate), member 22
Mmac_g1143.t2	chr1	38993824	39001386	-	SLC25A22	Solute carrier family 25 (mitochondrial carrier glutamate), member 22
Mmac_g1144.t1	chr1	39016542	39020353	-	PIDD1	P53-induced death domain protein
Mmac_g1144.t2	chr1	39016542	39020356	-	PIDD1	P53-induced death domain protein
Mmac_g1145.t1	chr1	39020375	39026246	-	PIDD1	P53-induced death domain protein
Mmac_g1149.t1	chr1	39080878	39091588	-	SLC25A22	Solute carrier family 25 (mitochondrial carrier glutamate), member 22
Mmac_g1150.t1	chr1	39106844	39116572	-	PIDD1	P53-induced death domain protein
Mmac_g1151.t2	chr1	39122774	39134224	+	PNPLA2	Patatin-like phospholipase domain containing 2
Mmac_g1151.t1	chr1	39122774	39134363	+	PNPLA2	Patatin-like phospholipase domain containing 2
Mmac_g1152.t1	chr1	39136957	39167279	+	-	Protein phosphatase 1, regulatory subunit
Mmac_g1153.t1	chr1	39175971	39182107	+	ATHL1	ATH1, acid trehalase-like 1 (yeast)
Mmac_g1153.t2	chr1	39183796	39201853	+	DEAF1	DEAF1 transcription factor
Mmac_g1154.t1	chr1	39208614	39219742	-	DRD4	Belongs to the G-protein coupled receptor 1 family
Mmac_g1156.t1	chr1	39232562	39234227	+	cdhr5	Cadherin-related family member
Mmac_g1157.t1	chr1	39237418	39245280	+	cdhr5	Cadherin-related family member
Mmac_g1158.t1	chr1	39248849	39253277	+	CYP19A1	Cytochrome P450, family 19, subfamily A, polypeptide 1b
Mmac_g1159.t2	chr1	39254838	39261644	-	AP4E1	Adaptor-related protein complex 4, epsilon 1 subunit
Mmac_g1159.t1	chr1	39261821	39266608	-	AP4E1	Adaptor-related protein complex 4, epsilon 1 subunit
Mmac_g1160.t1	chr1	39269129	39275276	-	GNB5	Guanine nucleotide binding protein (G protein), beta 5a
Mmac_g1161.t1	chr1	39277149	39303898	-	MYO5C	Belongs to the TRAFAC class myosin-kinesin ATPase superfamily. Myosin family
Mmac_g1162.t1	chr1	39306063	39330929	-	MYO5A	Belongs to the TRAFAC class myosin-kinesin ATPase superfamily. Myosin family
Mmac_g1163.t1	chr1	39333525	39334572	-	ARPP19	cAMP-regulated phosphoprotein
Mmac_g1164.t1	chr1	39340512	39343519	+	-	Potassium inwardly-rectifying channel, subfamily J, member 11, like
Mmac_g1165.t1	chr1	39345880	39346442	-	CD59	Si ch211-286c4.6
Mmac_g1166.t1	chr1	39356740	39364424	-	PRDM11	PR domain containing 11
Mmac_g1168.t1	chr1	39373094	39388713	-	PHF21A	PHD finger protein
Mmac_g1169.t1	chr1	39417731	39436085	+	DGKZ	Diacylglycerol kinase accessory domain (presumed)
Mmac_g1170.t2	chr1	39442989	39443795	+	MDK	Midkine-related growth factor
Mmac_g1170.t1	chr1	39443010	39443795	+	MDK	Midkine-related growth factor
Mmac_g1171.t1	chr1	39449013	39460371	-	AMBRA1	Activating molecule in BECN1-regulated autophagy protein
Mmac_g1172.t1	chr1	39465973	39468690	-	GLCE	Glucuronyl C5-epimerase a
Mmac_g1174.t1	chr1	39470731	39478259	-	NOX5	NADPH oxidase, EF-hand calcium binding domain 5
Mmac_g1175.t1	chr1	39481077	39493299	-	HAL	Belongs to the PAL histidase family
Mmac_g1176.t1	chr1	39496895	39500182	+	UCMA	Upper zone of growth plate and cartilage matrix associated b
Mmac_g1177.t1	chr1	39503261	39529999	-	CAMK1D	Calcium calmodulin-dependent protein kinase
Mmac_g1178.t1	chr1	39533316	39542242	-	DHTKD1	Dehydrogenase E1 and transketolase domain containing 1
Mmac_g1179.t1	chr1	39553749	39575378	+	KCNC1	Potassium voltage-gated channel, Shaw-related subfamily, member
Mmac_g1180.t1	chr1	39585093	39587882	-	-	inflammatory response
Mmac_g1181.t1	chr1	39595643	39602686	-	SERGEF	guanine nucleotide exchange
Mmac_g1182.t1	chr1	39605942	39610437	-	TPH1	tryptophan hydroxylase 1
Mmac_g1184.t1	chr1	39622397	39632764	-	SAAL1	Serum amyloid A-like 1
Mmac_g1185.t1	chr1	39653844	39692436	+	MUC2	Mucin-2-like
Mmac_g1186.t1	chr1	39703919	39718892	+	MUC5B	von Willebrand factor (vWF) type D domain
Mmac_g1187.t1	chr1	39739538	39755021	+	MUC2	Mucin-2-like
Mmac_g1188.t1	chr1	39762992	39785963	+	MUC5B	von Willebrand factor (vWF) type D domain
Mmac_g1188.t2	chr1	39794451	39804954	+	MUC2	Mucin-2-like
Mmac_g1189.t1	chr1	39763756	39764001	+	MUC5B	von Willebrand factor (vWF) type D domain
Mmac_g1190.t1	chr1	39820437	39822113	+	MUC5B	von Willebrand factor (vWF) type D domain
Mmac_g1190.t3	chr1	39847523	39855357	+	MUC2	Mucin-2-like
Mmac_g1191.t1	chr1	39866461	39871143	+	MUC5B	von Willebrand factor (vWF) type D domain
Mmac_g1191.t2	chr1	39872124	39873551	+	MUC5B	oligomeric mucus gel-forming
Mmac_g1191.t3	chr1	39873615	39880320	+	MUC5B	oligomeric mucus gel-forming
Mmac_g1192.t1	chr1	39898963	39909063	+	MUC2	Mucin-2-like
Mmac_g1193.t1	chr1	39915578	39926206	+	GTF2H1	General transcription factor
Mmac_g1194.t1	chr1	39928977	39950491	+	HPS5	Hermansky-Pudlak syndrome 5
Mmac_g1195.t1	chr1	39954525	39971063	+	-	peroxidase-like
Mmac_g1196.t1	chr1	39975418	39983443	-	RAB3IL1	RAB3A interacting protein (rabin3)-like 1
Mmac_g1197.t1	chr1	39986186	39992958	+	BEST1	Forms chloride channels
Mmac_g1198.t1	chr1	39995303	39996111	+	-	Si ch1073-296i8.2
Mmac_g1199.t1	chr1	39998305	40003320	-	MPI	Mannose phosphate isomerase
Mmac_g1200.t1	chr1	40003807	40014802	+	SCAMP2	Secretory carrier membrane protein 2
Mmac_g1201.t1	chr1	40017772	40051884	-	NEO1	Neogenin 1
Mmac_g1204.t1	chr1	40212598	40216144	+	ADPGK	ADP-dependent glucokinase
Mmac_g1204.t2	chr1	40212598	40216144	+	ADPGK	ADP-dependent glucokinase
Mmac_g1205.t1	chr1	40218994	40231353	-	BBS4	Bardet-Biedl syndrome 4
Mmac_g1206.t1	chr1	40233741	40238876	-	ADCK2	aarF domain containing kinase 2
Mmac_g1207.t1	chr1	40258998	40277219	+	DENND2A	DENN MADD domain containing 2A
Mmac_g1208.t1	chr1	40291317	40291754	+	TEAD4	TEA domain family member 4
Mmac_g1210.t1	chr1	40327752	40332656	+	MANSC4	MANSC domain-containing protein
Mmac_g1211.t1	chr1	40332192	40332656	+	MANSC4	MANSC domain-containing protein
Mmac_g1212.t1	chr1	40335623	40347136	-	MRPS35	ribosomal protein S35
Mmac_g1213.t1	chr1	40352553	40382901	+	kcnq1	Potassium voltage-gated channel subfamily KQT member 1-like
Mmac_g1214.t1	chr1	40441666	40442676	+	-	Potassium voltage-gated channel subfamily KQT member 1-like
Mmac_g1216.t1	chr1	40512378	40513375	-	CDKN1B	Cyclin-dependent kinase inhibitor
Mmac_g1217.t1	chr1	40515446	40519679	-	YARS2	tyrosyl-tRNA synthetase 2, mitochondrial
Mmac_g1218.t1	chr1	40527792	40543159	-	PPARA	peroxisome proliferator-activated receptor
Mmac_g1221.t1	chr1	40622786	40647531	+	WNT7B	Ligand for members of the frizzled family of seven transmembrane receptors
Mmac_g1222.t1	chr1	40721444	40764845	-	FBLN1	Incorporated into fibronectin-containing matrix fibers. May play a role in cell adhesion and migration along protein fibers within the extracellular matrix (ECM). Could be important for certain developmental processes and contribute to the supramolecular organization of ECM architecture, in particular to those of basement membranes
Mmac_g1223.t1	chr1	40773152	40778848	+	AKR1D1	Aldo-keto reductase family 1, member D1
Mmac_g1224.t1	chr1	40793181	40802529	+	SLC6A13	Belongs to the sodium neurotransmitter symporter (SNF) (TC 2.A.22) family
Mmac_g1225.t1	chr1	40807220	40844128	+	MON2	MON2 homolog
Mmac_g1227.t1	chr1	40847797	40865622	-	PPM1H	Protein phosphatase, Mg2 Mn2 dependent 1H
Mmac_g1228.t1	chr1	40884710	40887154	-	AVPR1A	Arginine vasopressin receptor
Mmac_g1228.t2	chr1	40884710	40887178	-	AVPR1A	Arginine vasopressin receptor
Mmac_g1229.t1	chr1	40949930	40960766	-	CORO2B	Belongs to the WD repeat coronin family
Mmac_g1230.t1	chr1	40966777	41000243	+	ITGA11	integrin
Mmac_g1231.t1	chr1	41003092	41005095	-	FEM1B	fem-1 homolog B
Mmac_g1232.t1	chr1	41015762	41022746	+	CLN6	Ceroid-lipofuscinosis neuronal
Mmac_g1233.t1	chr1	41031790	41032983	-	-	Relaxin insulin-like family peptide receptor
Mmac_g1234.t2	chr1	41150008	41153167	-	FAM96A	Family with sequence similarity 96 member A
Mmac_g1234.t1	chr1	41150008	41153272	-	FAM96A	Family with sequence similarity 96 member A
Mmac_g1235.t1	chr1	41153873	41192060	+	SPG11	Spastic paraplegia 11
Mmac_g1236.t1	chr1	41194555	41228475	+	CHRNA7	Cholinergic receptor, nicotinic, alpha polypeptide 7
Mmac_g1237.t1	chr1	41234272	41238832	-	C17orf105	Chromosome 17 open reading frame 105
Mmac_g1239.t1	chr1	41345903	41346811	+	ZNF609	Zinc finger protein 609
Mmac_g1243.t1	chr1	41427184	41438595	+	znf609	Zinc finger protein 609
Mmac_g1244.t1	chr1	41453592	41476402	+	GRAMD2	GRAM domain containing
Mmac_g1245.t1	chr1	41518790	41584488	+	MYO9A	Belongs to the TRAFAC class myosin-kinesin ATPase superfamily. Myosin family
Mmac_g1246.t1	chr1	41588840	41594712	+	-	Si ch1073-385f13.3
Mmac_g1247.t1	chr1	41597871	41601164	-	RSL24D1	Ribosomal L24 domain containing 1
Mmac_g1248.t1	chr1	41606403	41623886	-	PRTG	Protogenin homolog b (Gallus gallus)
Mmac_g1248.t2	chr1	41606403	41623886	-	PRTG	Protogenin homolog b (Gallus gallus)
Mmac_g1249.t1	chr1	41634152	41640893	-	RFX7	Regulatory factor X, 7
Mmac_g1250.t1	chr1	41641026	41655913	-	RFX7	Regulatory factor X, 7
Mmac_g1251.t1	chr1	41663184	41674588	+	TCF12	Transcription factor 12
Mmac_g1253.t1	chr1	41678723	41690618	+	-	Cingulin-like
Mmac_g1254.t1	chr1	41691492	41698705	+	AQP9	Belongs to the MIP aquaporin (TC 1.A.8) family
Mmac_g1255.t1	chr1	41702866	41711795	+	-	Lipase, hepatic a
Mmac_g1256.t1	chr1	41715650	41728566	-	ADAM10	A disintegrin and metalloprotease domain 10b
Mmac_g1257.t1	chr1	41735528	41758475	+	PNPLA8	Patatin-like phospholipase domain containing 8
Mmac_g1258.t1	chr1	41865978	41897756	+	NRCAM	Neuronal cell adhesion
Mmac_g1259.t1	chr1	41905132	41905764	-	#N/A	#N/A
Mmac_g1262.t1	chr1	41950508	41995337	+	CNTN1	Contactin 1
Mmac_g1263.t1	chr1	42004780	42005556	+	PDZRN4	PDZ domain containing ring finger 4
Mmac_g1264.t1	chr1	42171384	42203935	+	PDZRN4	PDZ domain containing ring finger 4
Mmac_g1265.t1	chr1	42278045	42289123	-	GXYLT1	Glucoside xylosyltransferase
Mmac_g1266.t1	chr1	42292723	42297421	-	YAF2	YY1 associated factor 2
Mmac_g1267.t1	chr1	42300852	42324060	+	PPHLN1	Periphilin 1
Mmac_g1268.t1	chr1	42325116	42331020	-	PRICKLE1	Prickle-like 1 (Drosophila) a
Mmac_g1269.t1	chr1	42435096	42475049	-	ADAMTS20	ADAM metallopeptidase with thrombospondin type 1 motif, 20
Mmac_g1270.t1	chr1	42518702	42519637	-	ADAMTS20	ADAM metallopeptidase with thrombospondin type 1 motif, 20
Mmac_g1273.t1	chr1	42575150	42581828	+	IRAK4	Interleukin-1 receptor-associated kinase 4
Mmac_g1274.t1	chr1	42583523	42593060	-	TWF1	Twinfilin, actin-binding protein, homolog
Mmac_g1275.t1	chr1	42596601	42599255	+	TMEM117	Transmembrane protein 117
Mmac_g1277.t1	chr1	42641427	42653794	+	TMEM117	Transmembrane protein 117
Mmac_g1278.t1	chr1	42660043	42741973	-	NELL2	NEL-like 2 (chicken)
Mmac_g1279.t1	chr1	42752397	42754546	+	Prl	Prolactin 2
Mmac_g1280.t1	chr1	42755903	42768881	-	DBX2	Developing brain homeobox 2
Mmac_g1281.t1	chr1	42777645	42779435	-	szl	Secreted frizzled-related protein 5-like
Mmac_g1282.t1	chr1	42783529	42797392	-	MOV10L1	Mov10 RISC complex RNA helicase like 1
Mmac_g1283.t1	chr1	42808690	42810068	+	KIAA0101	PCNA clamp associated factor
Mmac_g1284.t1	chr1	42814847	42835373	+	CSNK1G1	casein kinase
Mmac_g1285.t1	chr1	42841132	42845950	+	RPS17	ribosomal small subunit assembly
Mmac_g1286.t1	chr1	42850527	42892525	-	SRPK2	SRSF protein kinase
Mmac_g1287.t2	chr1	42917061	42926787	+	PUS7	Pseudouridylate synthase 7 homolog
Mmac_g1287.t1	chr1	42938814	42946039	+	cd151	CD151 molecule
Mmac_g1288.t1	chr1	42947833	42950977	+	PDDC1	Parkinson disease 7
Mmac_g1289.t1	chr1	42951988	42956831	-	CHID1	Chitinase domain containing 1
Mmac_g1290.t1	chr1	42959117	42967511	-	THOC5	THO complex
Mmac_g1291.t1	chr1	42975401	42989336	+	MORC2	MORC family CW-type zinc finger
Mmac_g1292.t1	chr1	42992571	42994966	-	-	-
Mmac_g1293.t1	chr1	42998957	43000432	+	-	7 transmembrane receptor (rhodopsin family)
Mmac_g1294.t1	chr1	43014309	43016003	-	prnp	Prion protein
Mmac_g1295.t1	chr1	43019678	43029395	-	INCENP	Inner centromere protein
Mmac_g1296.t1	chr1	43032393	43037681	+	ANKRD26	ankyrin repeat
Mmac_g1296.t2	chr1	43032393	43037681	+	ANKRD26	ankyrin repeat
Mmac_g1297.t1	chr1	43037788	43063954	+	ANKRD26	ankyrin repeat
Mmac_g1298.t1	chr1	43067163	43071740	-	CCDC77	Coiled-coil domain containing 77
Mmac_g1299.t1	chr1	43073152	43076922	+	CECR5	Cat eye syndrome chromosome region, candidate 5
Mmac_g1300.t1	chr1	43077908	43081280	-	RAB19	RAB19, member RAS oncogene family
Mmac_g1301.t1	chr1	43083155	43085193	-	CCDC34	Coiled-coil domain containing 34
Mmac_g1302.t1	chr1	43087857	43090123	+	CTRB1	Belongs to the peptidase S1 family
Mmac_g1303.t1	chr1	43096032	43107187	-	SLC7A10	Solute carrier family 7 (neutral amino acid transporter light chain, asc system), member
Mmac_g1304.t1	chr1	43109285	43111050	-	C19orf40	Fanconi anemia core complex associated protein 24
Mmac_g1305.t1	chr1	43112111	43118777	+	-	Brambleberry
Mmac_g1305.t2	chr1	43123108	43143081	+	ANKRD27	Ankyrin repeat domain 27 (VPS9 domain)
Mmac_g1309.t1	chr1	43224041	43231937	+	MAF	V-maf avian musculoaponeurotic fibrosarcoma oncogene homolog
Mmac_g1311.t1	chr1	43531284	43535862	-	-	Belongs to the purine pyrimidine phosphoribosyltransferase family
Mmac_g1312.t1	chr1	43541150	43556388	-	NFAT5	Nuclear factor of activated T-cells
Mmac_g1313.t1	chr1	43560067	43563483	+	DBNDD1	Dysbindin (dystrobrevin binding protein 1) domain containing 1
Mmac_g1314.t1	chr1	43567674	43573921	-	AFG3L2	Si ch1073-174d20.2
Mmac_g1315.t1	chr1	43579739	43597131	-	TDRD12	Tudor domain containing 12
Mmac_g1316.t1	chr1	43599901	43600731	-	urah	hydroxyisourate hydrolase activity
Mmac_g1316.t2	chr1	43599901	43601119	-	urah	hydroxyisourate hydrolase activity
Mmac_g1317.t1	chr1	43606297	43611598	-	-	Heterogeneous nuclear ribonucleoproteins C1 C2-like
Mmac_g1318.t1	chr1	43622829	43628850	+	-	Si dkey-234i14.3
Mmac_g1319.t1	chr1	43631528	43656055	-	GLG1	Golgi glycoprotein
Mmac_g1320.t1	chr1	43657056	43662331	-	RFWD3	Ring finger and WD repeat domain 3
Mmac_g1320.t2	chr1	43665481	43677001	-	TICRR	TOPBP1-interacting checkpoint and replication regulator
Mmac_g1322.t1	chr1	43685624	43685995	-	C11orf96	protein C11orf96 homolog
Mmac_g1323.t1	chr1	43696031	43702466	-	ALKBH3	alkB, alkylation repair homolog 3 (E. coli)
Mmac_g1324.t1	chr1	43706362	43719348	-	HSD17B12	Belongs to the short-chain dehydrogenases reductases (SDR) family
Mmac_g1326.t2	chr1	43757566	43765470	-	API5	Apoptosis inhibitor 5
Mmac_g1326.t1	chr1	43770106	43773607	-	PRR5L	Proline rich 5 like
Mmac_g1327.t1	chr1	43800923	43801417	+	#N/A	#N/A
Mmac_g1329.t1	chr1	43805764	43834313	+	FAM19A5	Family with sequence similarity 19 (chemokine (C-C motif)-like), member A5
Mmac_g1332.t1	chr1	43885560	43892135	-	BRD1	Bromodomain containing 1b
Mmac_g1333.t1	chr1	43895205	43897741	-	PIM3	Pim-3 proto-oncogene, serine threonine kinase
Mmac_g1334.t1	chr1	43945674	43957949	-	IL17REL	receptor E-like
Mmac_g1335.t1	chr1	43960720	43966354	+	UBE2Q2	Belongs to the ubiquitin-conjugating enzyme family
Mmac_g1336.t2	chr1	43974870	43976456	+	UGT2A3	UDP glucuronosyltransferase 5 family, polypeptide A1
Mmac_g1336.t1	chr1	43974984	43976456	+	UGT2A3	UDP glucuronosyltransferase 5 family, polypeptide A1
Mmac_g1337.t1	chr1	43980456	43982030	+	UGT2A3	glucuronosyltransferase activity
Mmac_g1337.t2	chr1	43987139	44004993	+	NPTN	Neuroplastin
Mmac_g1338.t1	chr1	44008977	44009690	+	HCN4	Hyperpolarization activated cyclic nucleotide-gated potassium channel
Mmac_g1339.t1	chr1	44020872	44037180	+	HCN4	Hyperpolarization activated cyclic nucleotide-gated potassium channel
Mmac_g1340.t1	chr1	44042065	44051104	-	PKM	Belongs to the pyruvate kinase family
Mmac_g1341.t1	chr1	44061227	44072247	+	PARP6	Poly (ADP-ribose) polymerase
Mmac_g1343.t1	chr1	44078171	44078761	+	RPP25	ribonuclease P
Mmac_g1344.t1	chr1	44080552	44085657	+	COX5A	Cytochrome c oxidase subunit
Mmac_g1345.t1	chr1	44087099	44108656	+	ARID3B	AT rich interactive domain 3B (Bright like)
Mmac_g1346.t1	chr1	44112607	44115957	+	-	Protein kinase C conserved region 2 (CalB)
Mmac_g1347.t1	chr1	44120671	44133312	-	-	-
Mmac_g1348.t1	chr1	44135253	44137538	+	METTL20	Methyltransferase like 20
Mmac_g1349.t1	chr1	44138583	44142603	-	AMN1	Antagonist of mitotic exit network 1 homolog (S. cerevisiae)
Mmac_g1350.t1	chr1	44160429	44164496	-	SLC41A2	Solute carrier family 41
Mmac_g1351.t1	chr1	44167587	44185569	+	KIAA1033	WASH complex subunit
Mmac_g1352.t1	chr1	44188678	44193998	-	CNOT2	CCR4-NOT transcription complex subunit
Mmac_g1353.t1	chr1	44199134	44199961	+	LRRC10	Leucine rich repeat containing 10
Mmac_g1354.t1	chr1	44202049	44210331	+	FNBP4	Formin binding protein 4
Mmac_g1355.t1	chr1	44214155	44224107	+	AGBL2	ATP GTP binding protein-like 2
Mmac_g1356.t1	chr1	44224822	44226759	-	TMEM17	Transmembrane protein 17
Mmac_g1357.t1	chr1	44228295	44233575	-	SLC15A5	Solute carrier family 15 member
Mmac_g1359.t1	chr1	44278738	44320769	+	PTPRZ1	Protein tyrosine phosphatase, receptor-type, Z polypeptide
Mmac_g1360.t1	chr1	44324794	44338869	-	AASS	synthase
Mmac_g1361.t1	chr1	44344361	44347867	-	FEZF1	FEZ family zinc finger
Mmac_g1362.t1	chr1	44434675	44440092	-	CADPS2	Ca2 -dependent activator protein for secretion 2
Mmac_g1363.t1	chr1	44495706	44496041	-	CADPS2	Ca2 -dependent activator protein for secretion 2
Mmac_g1364.t1	chr1	44503537	44512190	-	SLC13A1	Solute carrier family 13
Mmac_g1365.t1	chr1	44516651	44527831	-	IQUB	IQ motif and ubiquitin domain containing
Mmac_g1366.t1	chr1	44532675	44538179	+	ASB15	Ankyrin repeat and SOCS box
Mmac_g1367.t1	chr1	44540428	44540706	+	LMOD2	pointed-end actin filament capping
Mmac_g1367.t2	chr1	44540428	44543757	+	LMOD2	pointed-end actin filament capping
Mmac_g1367.t3	chr1	44540428	44544436	+	LMOD2	pointed-end actin filament capping
Mmac_g1368.t1	chr1	44561717	44564561	-	WASL	wiskott-Aldrich
Mmac_g1369.t1	chr1	44592501	44600427	+	Hyal6	Hyaluronoglucosaminidase 6
Mmac_g1370.t1	chr1	44615485	44619207	+	HYAL4	Hyaluronoglucosaminidase 4
Mmac_g1370.t2	chr1	44629239	44632577	+	-	Hyaluronidase PH-20-like
Mmac_g1371.t1	chr1	44661384	44664146	+	-	Hyaluronidase PH-20-like
Mmac_g1372.t1	chr1	44666978	44670793	+	-	Hyaluronidase PH-20-like
Mmac_g1373.t1	chr1	44673415	44676381	+	SPAM1	Hyaluronidase
Mmac_g1375.t1	chr1	44692919	44699417	-	gpr37	G protein-coupled receptor 37 (endothelin receptor type B-like)
Mmac_g1377.t1	chr1	44702460	44733105	-	POT1	Protection of telomeres
Mmac_g1378.t1	chr1	44778610	44911777	-	GRM8	glutamate receptor
Mmac_g1379.t1	chr1	44920509	44924682	-	ZNF800	zinc finger protein
Mmac_g1380.t2	chr1	44935455	44935853	-	ZNF800	zinc finger protein
Mmac_g1381.t1	chr1	44944201	44945645	-	EFCAB10	EF-hand calcium binding domain 10
Mmac_g1382.t1	chr1	44946513	44950740	+	DLD	Dihydrolipoamide dehydrogenase
Mmac_g1383.t1	chr1	44965451	44965951	+	C22orf31	Domain of unknown function (DUF4662)
Mmac_g1384.t1	chr1	44975445	45005031	-	LAMB1	laminin subunit
Mmac_g1385.t1	chr1	45005067	45030860	-	LAMB4	Laminin subunit beta-4-like
Mmac_g1386.t1	chr1	45039467	45045909	-	-	thioesterase
Mmac_g1387.t1	chr1	45052742	45057489	-	-	thioesterase
Mmac_g1388.t1	chr1	45064472	45069190	-	-	thioesterase
Mmac_g1389.t1	chr1	45073076	45078905	-	-	thioesterase
Mmac_g1390.t1	chr1	45083095	45087823	-	UBL7	Ubiquitin-like 7b (bone marrow stromal cell-derived)
Mmac_g1391.t1	chr1	45094204	45099686	-	C15orf59	Chromosome 15 open reading frame 59
Mmac_g1392.t1	chr1	45107065	45112041	-	SCAMP5	Secretory carrier membrane protein
Mmac_g1393.t1	chr1	45119597	45122958	+	PARP16	Poly (ADP-ribose) polymerase family, member 16
Mmac_g1394.t1	chr1	45127215	45128874	-	-	sensory perception of sound
Mmac_g1395.t1	chr1	45130614	45135439	-	EIF3J	component of the eukaryotic translation initiation factor 3 (eIF-3) complex, which is involved in protein synthesis of a specialized repertoire of mRNAs and, together with other initiation factors, stimulates binding of mRNA and methionyl-tRNAi to the 40S ribosome. The eIF-3 complex specifically targets and initiates translation of a subset of mRNAs involved in cell proliferation
Mmac_g1396.t1	chr1	45142427	45150965	+	lin-10	Amyloid beta (A4) precursor protein-binding, family A, member
Mmac_g1396.t2	chr1	45142427	45150965	+	lin-10	Amyloid beta (A4) precursor protein-binding, family A, member
Mmac_g1397.t1	chr1	45152532	45158422	-	DUOXA1	Dual oxidase maturation factor
Mmac_g1398.t1	chr1	45159543	45172697	+	DUOX2	Dual oxidase
Mmac_g1399.t1	chr1	45210991	45221428	+	TJP1	Tight junction protein
Mmac_g1400.t1	chr1	45268284	45288663	+	TJP1	Tight junction protein
Mmac_g1401.t1	chr1	45291197	45297115	-	SLC27A2	Solute carrier family 27 (fatty acid transporter), member
Mmac_g1402.t1	chr1	45301038	45315375	-	CEP152	Centrosomal protein
Mmac_g1403.t1	chr1	45317651	45323017	-	COPS2	COP9 constitutive photomorphogenic homolog subunit 2 (Arabidopsis)
Mmac_g1404.t1	chr1	45323367	45329608	+	GALK2	Galactokinase 2
Mmac_g1405.t1	chr1	45331962	45352110	-	ATP8B4	Belongs to the cation transport ATPase (P-type) (TC 3.A.3) family. Type IV subfamily
Mmac_g1406.t1	chr1	45365933	45371212	+	SQRDL	Sulfide quinone
Mmac_g1407.t1	chr1	45375497	45382814	+	CTDSPL2	CTD (carboxy-terminal domain, RNA polymerase II, polypeptide A) small phosphatase like 2a
Mmac_g1408.t1	chr1	45386164	45503043	+	SCAPER	S phase cyclin A-associated protein in the
Mmac_g1409.t1	chr1	45509710	45514599	-	ISL2	Insulin gene enhancer protein
Mmac_g1410.t1	chr1	45519016	45530422	+	ETFA	Electron-transfer-flavoprotein, alpha polypeptide
Mmac_g1411.t1	chr1	45533595	45596089	-	C15orf27	Chromosome 15 open reading frame 27
Mmac_g1412.t1	chr1	45599679	45600140	+	#N/A	#N/A
Mmac_g1412.t2	chr1	45600172	45606275	+	nrg4	Pro-neuregulin-4, membrane-bound
Mmac_g1413.t1	chr1	45610030	45613561	-	LACTB	Serine beta-lactamase-like protein LACTB
Mmac_g1414.t1	chr1	45616045	45631179	-	TPM1	Tropomyosin 1 (alpha)
Mmac_g1415.t1	chr1	45661463	45748074	-	TLN2	Talin 2a
Mmac_g1418.t1	chr1	45828101	45829447	+	C2CD4A	C2 calcium-dependent domain containing 4A
Mmac_g1420.t1	chr1	45911217	45911744	+	#N/A	#N/A
Mmac_g1427.t1	chr1	46016912	46017475	-	#N/A	#N/A
Mmac_g1436.t1	chr1	46256562	46277133	+	RORA	RAR-related orphan receptor A, paralog
Mmac_g1436.t2	chr1	46256688	46277133	+	RORA	RAR-related orphan receptor A, paralog
Mmac_g1437.t1	chr1	46286985	46303693	+	ICE2	Interactor of little elongator complex ELL subunit 2
Mmac_g1438.t1	chr1	46307148	46310403	+	ANXA2	Annexin A2a
Mmac_g1441.t1	chr1	46333424	46335151	+	#N/A	#N/A
Mmac_g1442.t1	chr1	46367249	46368199	-	FOXB1	Forkhead box
Mmac_g1444.t1	chr1	46424990	46436731	+	BNIP2	Bcl-2 adenovirus E1B
Mmac_g1445.t1	chr1	46447178	46448359	-	GCNT3	Glucosaminyl (N-acetyl) transferase 3, mucin type
Mmac_g1445.t2	chr1	46447178	46448479	-	GCNT3	Glucosaminyl (N-acetyl) transferase 3, mucin type
Mmac_g1446.t1	chr1	46451307	46483593	-	-	Proprotein convertase subtilisin kexin type 5-like
Mmac_g1450.t1	chr1	46541439	46583430	+	OTUD7A	OTU deubiquitinase 7A
Mmac_g1452.t1	chr1	46606524	46622760	-	KLF13	factor 13
Mmac_g1454.t1	chr1	46666341	46675492	+	TRPM1	Transient receptor potential cation channel subfamily M member
Mmac_g1455.t1	chr1	46677984	46683672	-	RAB8B	Multiple EGF-like-domains 8
Mmac_g1456.t1	chr1	46688963	46690304	+	rps27l	ribosomal protein
Mmac_g1457.t1	chr1	46691535	46693953	-	DNAJA4	homolog subfamily A member
Mmac_g1458.t1	chr1	46699843	46704557	+	ACSBG1	acyl-CoA synthetase bubblegum family member 1
Mmac_g1459.t1	chr1	46705277	46715326	-	IDH3A	Isocitrate dehydrogenase NAD subunit
Mmac_g1460.t1	chr1	46717609	46720554	-	LRRC61	Leucine rich repeat containing 61
Mmac_g1461.t1	chr1	46722622	46743972	+	CIB2	Calcium and integrin binding family member 2
Mmac_g1462.t1	chr1	46754422	46759140	-	SH2D7	SH2 domain containing 7
Mmac_g1463.t1	chr1	46763041	46785566	+	TBC1D2B	TBC1 domain family member
Mmac_g1464.t1	chr1	46791578	46814930	+	dapk2	death-associated protein kinase
Mmac_g1465.t1	chr1	46842052	46847550	-	-	Circadian associated repressor of transcription
Mmac_g1468.t1	chr1	46901669	46908795	-	FBXL22	F-box and leucine-rich repeat protein 22
Mmac_g1469.t1	chr1	46917033	46925662	-	USP3	Ubiquitin specific peptidase 3
Mmac_g1470.t1	chr1	46927618	46930615	-	-	Si dkeyp-73b11.8
Mmac_g1471.t1	chr1	46935976	46942757	-	CA12	carbonic anhydrase
Mmac_g1472.t1	chr1	46947453	46968292	+	CA12	carbonic anhydrase
Mmac_g1473.t1	chr1	46979092	46986598	+	MAN2C1	Mannosidase, alpha, class 2C, member 1
Mmac_g1474.t1	chr1	46987167	46991829	-	NEIL1	Nei endonuclease VIII-like 1 (E. coli)
Mmac_g1475.t1	chr1	47000939	47012935	+	SEMA7A	Belongs to the semaphorin family
Mmac_g1476.t1	chr1	47034920	47037055	+	ISLR2	Immunoglobulin superfamily containing leucine-rich repeat
Mmac_g1477.t1	chr1	47039522	47053192	-	stra6	Stimulated by retinoic acid gene 6
Mmac_g1478.t1	chr1	47058158	47064360	+	CCDC33	Coiled-coil domain containing 33
Mmac_g1478.t2	chr1	47130658	47140296	+	CCDC33	coiled-coil domain-containing protein
Mmac_g1479.t1	chr1	47140535	47145071	-	CYP11A1	Cholesterol side-chain cleavage enzyme
Mmac_g1479.t2	chr1	47140535	47145080	-	CYP11A1	Cholesterol side-chain cleavage enzyme
Mmac_g1480.t1	chr1	47149636	47152287	-	STOML1	Stomatin (EPB72)-like 1
Mmac_g1481.t1	chr1	47154949	47158861	-	NR2E3	Nuclear receptor subfamily 2, group E, member 3
Mmac_g1482.t1	chr1	47166982	47173027	-	HEXA	Hexosaminidase A (alpha polypeptide)
Mmac_g1483.t1	chr1	47182576	47198720	+	PKP3	Plakophilin
Mmac_g1484.t1	chr1	47201706	47212017	-	SIGIRR	Single immunoglobulin and toll-interleukin 1 receptor (TIR) domain
Mmac_g1485.t1	chr1	47215649	47229900	-	ANO9	Anoctamin 9a
Mmac_g1487.t1	chr1	47235665	47264819	+	ANO5	Anoctamin 5a
Mmac_g1488.t1	chr1	47270462	47280559	+	SLC17A6	Solute carrier family 17 (sodium-dependent inorganic phosphate cotransporter), member
Mmac_g1489.t1	chr1	47296552	47297568	-	FANCF	Fanconi anemia, complementation group F
Mmac_g1490.t1	chr1	47306588	47332323	+	GAS2	Growth arrest-specific
Mmac_g1491.t1	chr1	47335369	47338518	-	SVIP	Small VCP p97-interacting protein
Mmac_g1492.t1	chr1	47340397	47343323	+	-	SCAN domain
Mmac_g1493.t1	chr1	47357227	47357469	-	#N/A	#N/A
Mmac_g1494.t1	chr1	47359096	47419562	+	ANO3	Anoctamin 3
Mmac_g1494.t2	chr1	47381152	47419562	+	ANO3	Anoctamin 3
Mmac_g1495.t1	chr1	47425109	47434436	-	SLC5A12	Solute carrier family 5 (sodium glucose cotransporter), member 12
Mmac_g1496.t1	chr1	47437311	47437931	+	-	Fin bud initiation
Mmac_g1497.t1	chr1	47451835	47460426	-	-	Si ch211-87j1.4
Mmac_g1498.t1	chr1	47467582	47475255	+	-	Spleen focus forming virus (SFFV) proviral integration oncogene spi1a
Mmac_g1499.t1	chr1	47478099	47493005	-	CLPX	Caseinolytic mitochondrial matrix peptidase chaperone subunit
Mmac_g1500.t1	chr1	47496868	47527738	-	LRRK2	Leucine-rich repeat kinase 2
Mmac_g1501.t1	chr1	47527928	47537741	+	SLC2A13	Solute carrier family 2 (facilitated glucose transporter), member 13b
Mmac_g1503.t1	chr1	47540234	47595722	+	KIF21A	Belongs to the TRAFAC class myosin-kinesin ATPase superfamily. Kinesin family
Mmac_g1504.t1	chr1	47620397	47654438	+	CPNE8	Copine VIII
Mmac_g1505.t1	chr1	47663522	47669967	+	tral	LSM14 homolog Aa (SCD6, S. cerevisiae)
Mmac_g1506.t1	chr1	47678603	47687911	+	GPI	Belongs to the GPI family
Mmac_g1507.t1	chr1	47691372	47696620	+	HSD17B2	Hydroxysteroid (17-beta) dehydrogenase 2
Mmac_g1508.t1	chr1	47697000	47698145	-	MPHOSPH6	M-phase phosphoprotein 6
Mmac_g1509.t1	chr1	47699638	47702482	-	SNX20	Sorting nexin 20
Mmac_g1510.t1	chr1	47719114	47724643	-	salm	Sal-like 1a (Drosophila)
Mmac_g1511.t1	chr1	47733266	47749124	-	RBL2	Retinoblastoma-like
Mmac_g1512.t1	chr1	47750400	47764682	+	RPGRIP1L	RPGRIP1-like
Mmac_g1514.t1	chr1	47818772	47820396	-	IRX3	Iroquois homeobox protein
Mmac_g1515.t1	chr1	47847571	47908000	-	-	Ankyrin repeats (many copies)
Mmac_g1516.t1	chr1	47908899	47911087	+	IRX5	Iroquois homeobox protein 5a
Mmac_g1518.t1	chr1	47940131	47946157	-	AMFR	Autocrine motility factor receptor, E3 ubiquitin protein ligase
Mmac_g1519.t1	chr1	47948690	47962187	-	-	Nuclear factor of activated T-cells, cytoplasmic
Mmac_g1520.t1	chr1	47964866	47975997	-	DUS2	synthase
Mmac_g1521.t1	chr1	47979181	47986332	+	CDHR3	homophilic cell adhesion via plasma membrane adhesion molecules
Mmac_g1522.t1	chr1	47991481	48004006	+	PRKAR2B	Protein kinase, cAMP-dependent, regulatory, type II, beta
Mmac_g1523.t1	chr1	48006040	48012251	+	HBP1	HMG-box transcription factor 1
Mmac_g1524.t1	chr1	48052700	48060493	-	-	Component of the MICOS complex, a large protein complex of the mitochondrial inner membrane that plays crucial roles in the maintenance of crista junctions, inner membrane architecture, and formation of contact sites to the outer membrane
Mmac_g1525.t1	chr1	48062753	48066681	-	SLC35B4	Solute carrier family 35 member B4
Mmac_g1526.t1	chr1	48067635	48069861	+	GOLT1B	transport
Mmac_g1527.t1	chr1	48070854	48075072	-	LDHB	Belongs to the LDH MDH superfamily
Mmac_g1528.t1	chr1	48079918	48084564	-	SLC25A3	Solute carrier family 25 (mitochondrial carrier
Mmac_g1528.t2	chr1	48087051	48090798	-	TMPO	Thymopoietin b
Mmac_g1529.t1	chr1	48102115	48103345	+	PTHLH	Parathyroid hormone-like hormone b
Mmac_g1530.t1	chr1	48109774	48110832	-	AGBL3	Zinc carboxypeptidase
Mmac_g1531.t1	chr1	48112109	48118009	+	CCDC37	Coiled-coil domain containing 37
Mmac_g1532.t1	chr1	48118393	48124397	-	METAP2	Cotranslationally removes the N-terminal methionine from nascent proteins. The N-terminal methionine is often cleaved when the second residue in the primary sequence is small and uncharged (Met-Ala-, Cys, Gly, Pro, Ser, Thr, or Val)
Mmac_g1533.t1	chr1	48128343	48130951	+	CIB1	Calcium and integrin binding 1 (calmyrin)
Mmac_g1534.t1	chr1	48131243	48134521	-	RCCD1	RCC1 domain containing 1
Mmac_g1535.t1	chr1	48134879	48136841	+	DYNLRB2	Dynein, light chain, roadblock-type 2
Mmac_g1536.t1	chr1	48254174	48279225	+	GSE1	Gse1 coiled-coil protein
Mmac_g1537.t1	chr1	48282932	48362086	-	LDLRAD3	Low density lipoprotein receptor class A domain containing 3
Mmac_g1542.t1	chr1	48522019	48538600	-	TRIM44	Tripartite motif-containing
Mmac_g1543.t1	chr1	48576478	48577692	-	FJX1	Four jointed box 1 (Drosophila)
Mmac_g1545.t1	chr1	48605436	48634207	+	PAMR1	Peptidase domain containing associated with muscle regeneration 1
Mmac_g1546.t1	chr1	48666962	48676924	+	SLC1A2	Solute carrier family 1 (glial high affinity glutamate transporter), member 2b
Mmac_g1547.t1	chr1	48684089	48685086	+	-	Lysine-specific metallo-endopeptidase
Mmac_g1548.t1	chr1	48693166	48723157	-	CD44	CD44 molecule (Indian blood group)
Mmac_g1550.t1	chr1	48738176	48781144	-	PDHX	Pyruvate dehydrogenase complex, component X
Mmac_g1551.t1	chr1	48795877	48800392	-	EHF	ETS homologous factor
Mmac_g1559.t1	chr1	49349515	49351458	+	LRRC4C	Leucine rich repeat containing 4C
Mmac_g1565.t1	chr1	49733491	49733952	-	#N/A	#N/A
Mmac_g1567.t1	chr1	49799876	49815298	-	C11orf74	Chromosome 11 open reading frame 74
Mmac_g1568.t1	chr1	49821463	49823058	+	RAG2	Recombination activating gene 2
Mmac_g1569.t1	chr1	49825393	49831207	-	RAG1	Belongs to the RAG1 family
Mmac_g1570.t1	chr1	49870685	49874632	-	-	-
Mmac_g1571.t1	chr1	49879405	49899513	-	ACCS	1-aminocyclopropane-1-carboxylate synthase homolog (Arabidopsis)(non-functional)
Mmac_g1574.t1	chr1	49989560	50046084	+	FURIN	Furin, paired basic amino acid cleaving enzyme
Mmac_g1575.t1	chr1	50057024	50074781	-	MAN2A2	Mannosidase, alpha, class 2A, member 2
Mmac_g1576.t1	chr1	50083569	50097580	+	UNC45A	Unc-45 homolog A
Mmac_g1577.t1	chr1	50099965	50101035	+	GDPGP1	GDP-D-glucose phosphorylase 1
Mmac_g1578.t1	chr1	50116075	50126850	+	RHCG	Belongs to the ammonium transporter (TC 2.A.49) family. Rh subfamily
Mmac_g1582.t1	chr1	50164300	50176440	+	POLG	Polymerase (DNA directed), gamma
Mmac_g1583.t1	chr1	50176547	50192650	-	FANCI	Fanconi anemia, complementation group I
Mmac_g1584.t1	chr1	50196723	50205686	+	FBXO31	F-box protein 31
Mmac_g1585.t1	chr1	50209868	50229637	-	CES2	Carboxylesterase family
Mmac_g1586.t1	chr1	50242657	50262434	+	CES2	Carboxylesterase family
Mmac_g1587.t1	chr1	50269128	50289672	-	CES2	Carboxylesterase family
Mmac_g1588.t1	chr1	50292692	50296140	+	-	Cytosolic 5'-nucleotidase
Mmac_g1589.t1	chr1	50297904	50304967	-	rassf8	Ras association (RalGDS AF-6) domain family (N-terminal) member
Mmac_g1590.t1	chr1	50326585	50330616	+	KRAS	v-Ki-ras2 Kirsten rat sarcoma viral oncogene homolog
Mmac_g1592.t1	chr1	50583627	50628792	-	BANP	BTG3 associated nuclear protein
Mmac_g1593.t1	chr1	50633482	50638520	-	PDCD2L	Programmed cell death
Mmac_g1594.t1	chr1	50643387	50647595	+	SYT8	Synaptotagmin VIII
Mmac_g1595.t1	chr1	50652692	50657278	+	-	Dual specificity phosphatase, catalytic domain
Mmac_g1597.t1	chr1	50662637	50664480	+	TNNI2	Troponin I, skeletal, fast 2a, tandem duplicate
Mmac_g1597.t2	chr1	50668224	50671336	+	-	Troponin I, skeletal, fast 2a, tandem duplicate 2
Mmac_g1598.t1	chr1	50673851	50675155	+	TNNI3	Troponin I
Mmac_g1598.t2	chr1	50674101	50675155	+	TNNI3	Troponin I
Mmac_g1599.t1	chr1	50681258	50683280	+	TNNI3	Troponin I
Mmac_g1600.t1	chr1	50685512	50686974	+	-	Troponin
Mmac_g1601.t1	chr1	50713802	50736225	+	LSP1	Lymphocyte-specific protein 1
Mmac_g1602.t1	chr1	50738043	50741543	-	PRR33	Proline rich 33
Mmac_g1602.t2	chr1	50738043	50741543	-	PRR33	Proline rich 33
Mmac_g1603.t1	chr1	50745840	50756622	+	TNNT3	Troponin T type 3 (skeletal, fast)
Mmac_g1604.t1	chr1	50761394	50762591	-	MYOD1	Myogenic determination factor 5
Mmac_g1605.t1	chr1	50764787	50768451	-	FTL	Stores iron in a soluble, non-toxic, readily available form. Important for iron homeostasis. Iron is taken up in the ferrous form and deposited as ferric hydroxides after oxidation
Mmac_g1607.t1	chr1	50840536	50862005	+	USH1C	Usher syndrome 1C (autosomal recessive, severe)
Mmac_g1608.t1	chr1	50873539	50935829	+	ABCC8	ATP-binding cassette, sub-family C
Mmac_g1609.t1	chr1	50937797	50938948	+	KCNJ11	Potassium inwardly-rectifying channel, subfamily J, member 11
Mmac_g1610.t1	chr1	50944201	50953915	-	MOB2	MOB kinase activator
Mmac_g1612.t1	chr1	51018181	51028227	-	DUSP8	dual specificity
Mmac_g1613.t1	chr1	51157567	51174601	+	PTPRJ	Protein tyrosine phosphatase, receptor type, J
Mmac_g1615.t1	chr1	51203067	51215486	+	OSBPL5	Oxysterol binding protein-like 5
Mmac_g1616.t1	chr1	51220649	51221239	-	#N/A	#N/A
Mmac_g1617.t1	chr1	51243238	51243648	-	PHLDA2	Pleckstrin homology-like domain family A member 2
Mmac_g1619.t1	chr1	51261539	51271338	-	NAP1L4	Nucleosome assembly protein 1-like
Mmac_g1620.t1	chr1	51284881	51303008	+	CPT1A	Belongs to the carnitine choline acetyltransferase family
Mmac_g1621.t1	chr1	51311768	51345519	-	-	Belongs to the glycosyl hydrolase 31 family
Mmac_g1622.t1	chr1	51352325	51384359	+	MRPL23	ribosomal protein L23
Mmac_g1623.t1	chr1	51463529	51467327	-	IGF2	Insulin-like growth factor
Mmac_g1624.t1	chr1	51476182	51483826	-	TH	tyrosine
Mmac_g1626.t1	chr1	51520946	51532101	+	TBC1D26	Si dkeyp-19e1.3
Mmac_g1627.t1	chr1	51534468	51541769	-	UEVLD	UEV and lactate malate dehyrogenase domains
Mmac_g1628.t1	chr1	51545893	51550549	-	SPTY2D1	SPT2, Suppressor of Ty, domain containing 1 (S. cerevisiae)
Mmac_g1629.t1	chr1	51551764	51561705	+	TMEM86A	Transmembrane protein 86A
Mmac_g1631.t1	chr1	51583789	51584939	-	IGSF22	Immunoglobulin superfamily member 22
Mmac_g1631.t2	chr1	51585129	51588534	-	IGSF22	Immunoglobulin superfamily member 22
Mmac_g1632.t1	chr1	51614712	51615218	-	#N/A	#N/A
Mmac_g1640.t1	chr1	51822263	51837150	+	B4GALNT4	Transfers N-acetylgalactosamine (GalNAc) from UDP-GalNAc to N-acetylglucosamine-beta-benzyl with a beta-1,4-linkage to form N,N'-diacetyllactosediamine, GalNAc-beta-1,4-GlcNAc structures in N-linked glycans and probably O-linked glycans
Mmac_g1641.t1	chr1	51847818	51894843	+	ABTB2	Ankyrin repeat and BTB POZ
Mmac_g1642.t1	chr1	51899286	51964015	-	BRSK2	Serine threonine-protein kinase
Mmac_g1644.t1	chr1	52103411	52103869	+	#N/A	#N/A
Mmac_g1647.t1	chr1	52228828	52233965	+	LDHA	Belongs to the LDH MDH superfamily
Mmac_g1648.t1	chr1	52237119	52245062	-	TSG101	Tumor susceptibility
Mmac_g1649.t1	chr1	52246774	52249503	-	-	Tumor susceptibility
Mmac_g1650.t1	chr1	52257458	52264583	-	HRAS	-Ha-ras Harvey rat sarcoma viral oncogene homolog b
Mmac_g1651.t1	chr1	52278074	52291513	+	LRRC56	Leucine rich repeat containing 56
Mmac_g1652.t1	chr1	52328679	52332740	+	RASSF7	Ras association (RalGDS AF-6) domain family (N-terminal) member
Mmac_g1653.t1	chr1	52349497	52363919	+	PHRF1	PHD and RING finger
Mmac_g1653.t2	chr1	52349497	52363919	+	PHRF1	PHD and RING finger
Mmac_g1654.t1	chr1	52366231	52371440	-	IRF7	Interferon regulatory factor
Mmac_g1655.t1	chr1	52381329	52381922	+	-	Achaete-scute homolog 1b-like
Mmac_g1660.t1	chr1	52449158	52452758	-	THG1L	Adds a GMP to the 5'-end of tRNA(His) after transcription and RNase P cleavage
Mmac_g1660.t2	chr1	52449158	52452845	-	THG1L	Adds a GMP to the 5'-end of tRNA(His) after transcription and RNase P cleavage
Mmac_g1661.t1	chr1	52458052	52459945	-	SPINK4	pancreatic secretory proteinase inhibitor
Mmac_g1662.t1	chr1	52462024	52469891	+	NIPSNAP3A	Nipsnap homolog 3 (C. elegans)
Mmac_g1663.t1	chr1	52473150	52509289	-	ABCA1	ATP-binding cassette sub-family A
Mmac_g1664.t1	chr1	52522423	52553609	+	SLC44A1	Solute carrier family 44 (choline transporter), member 1
Mmac_g1666.t1	chr1	52561971	52584598	-	TBC1D2	TBC1 domain family member
Mmac_g1667.t1	chr1	52588011	52610016	+	IKBKAP	Acts as subunit of the RNA polymerase II elongator complex, which is a histone acetyltransferase component of the RNA polymerase II (Pol II) holoenzyme and is involved in transcriptional elongation
Mmac_g1668.t1	chr1	52612151	52618824	-	SMU1	Smu-1 suppressor of mec-8 and unc-52 homolog
Mmac_g1669.t2	chr1	52796418	52807981	+	CPLX1	Complexin 1
Mmac_g1669.t1	chr1	52796427	52807981	+	CPLX1	Complexin 1
Mmac_g1672.t1	chr1	52969031	52996167	-	PCGF3	Polycomb group ring finger
Mmac_g1674.t1	chr1	53022401	53048306	+	MFSD7	Major facilitator superfamily
Mmac_g1675.t1	chr1	53050643	53062350	-	NCBP1	Nuclear cap binding protein subunit 1
Mmac_g1676.t1	chr1	53062791	53068835	+	TSTD2	Thiosulfate sulfurtransferase (rhodanese)-like
Mmac_g1677.t1	chr1	53069533	53072373	-	ATP6V0E1	ATPase, H transporting, lysosomal 9kDa, V0 subunit e1
Mmac_g1678.t1	chr1	53073685	53076581	-	rpl26l1	Ribosomal protein L26
Mmac_g1679.t1	chr1	53081671	53084046	+	IL17B	Interleukin-17
Mmac_g1679.t2	chr1	53081785	53084046	+	IL17B	Interleukin-17
Mmac_g1680.t1	chr1	53087727	53090761	-	ARSI	Arylsulfatase family, member I
Mmac_g1681.t1	chr1	53105923	53114543	+	-	Lissencephaly type-1-like homology motif
Mmac_g1682.t1	chr1	53134411	53148117	+	ADAD1	Adenosine deaminase domain containing 1 (testis-specific)
Mmac_g1683.t1	chr1	53181106	53183180	-	-	interleukin-2 receptor binding
Mmac_g1685.t1	chr1	53220518	53227216	-	CETN2	EF-hand domain
Mmac_g1686.t1	chr1	53232252	53234246	+	BBS12	Bardet-Biedl syndrome 12
Mmac_g1687.t1	chr1	53236199	53267073	+	TBC1D9B	TBC1 domain family member
Mmac_g1688.t1	chr1	53270869	53293816	-	MORC4	MORC family CW-type zinc finger
Mmac_g1689.t1	chr1	53303113	53324148	-	-	Phosphoethanolamine methyltransferase
Mmac_g1692.t1	chr1	53407747	53417661	+	KCNIP1	Kv channel interacting protein 1 a
Mmac_g1693.t1	chr1	53426013	53426756	+	CLDN23	Claudin 23
Mmac_g1694.t2	chr1	53449653	53455940	-	SUN2	Sad1 and UNC84 domain containing 2
Mmac_g1694.t1	chr1	53449653	53455967	-	SUN2	Sad1 and UNC84 domain containing 2
Mmac_g1695.t1	chr1	53469673	53470827	-	HRH2	Belongs to the G-protein coupled receptor 1 family
Mmac_g1696.t1	chr1	53489065	53540864	+	DOCK2	dedicator of cytokinesis
Mmac_g1697.t1	chr1	53558898	53570740	-	FAM196B	Family with sequence similarity 196, member B
Mmac_g1698.t1	chr1	53592599	53630118	+	DOCK2	dedicator of cytokinesis
Mmac_g1699.t1	chr1	53702327	53702860	+	#N/A	#N/A
Mmac_g1700.t1	chr1	53724570	53725343	+	TRPC7	Transient receptor potential cation channel, subfamily C, member 7
Mmac_g1701.t1	chr1	53757984	53773533	+	TRPC7	Transient receptor potential cation channel, subfamily C, member 7
Mmac_g1702.t2	chr1	53804367	53818568	+	TRPC7	Transient receptor potential cation channel, subfamily C, member 7
Mmac_g1702.t1	chr1	53808356	53818568	+	TRPC7	Transient receptor potential cation channel, subfamily C, member 7
Mmac_g1703.t1	chr1	53869105	53869773	-	#N/A	#N/A
Mmac_g1704.t1	chr1	53870861	53871223	+	-	-
Mmac_g1706.t1	chr1	53881868	53943609	+	DIAPH1	Diaphanous-related formin 1
Mmac_g1708.t1	chr1	53995353	54001399	+	DIAPH1	Diaphanous-related formin 1
Mmac_g1709.t1	chr1	54002154	54021488	+	DIAPH1	Diaphanous-related formin 1
Mmac_g1710.t1	chr1	54058500	54080276	-	PCDHGC5	protocadherin
Mmac_g1710.t2	chr1	54058500	54080276	-	PCDHGC5	protocadherin
Mmac_g1711.t1	chr1	54082664	54085102	-	PCDHGC5	protocadherin
Mmac_g1712.t1	chr1	54168464	54169294	-	-	Protocadherin
Mmac_g1713.t1	chr1	54173548	54174273	-	-	homophilic cell adhesion via plasma membrane adhesion molecules
Mmac_g1714.t1	chr1	54183173	54183865	-	-	Protocadherin
Mmac_g1715.t1	chr1	54187436	54188131	-	-	Protocadherin
Mmac_g1715.t2	chr1	54187436	54188140	-	-	Protocadherin
Mmac_g1716.t1	chr1	54195920	54196624	-	-	homophilic cell adhesion via plasma membrane adhesion molecules
Mmac_g1717.t1	chr1	54199502	54200191	-	-	homophilic cell adhesion via plasma membrane adhesion molecules
Mmac_g1717.t2	chr1	54199502	54200200	-	-	homophilic cell adhesion via plasma membrane adhesion molecules
Mmac_g1718.t1	chr1	54245287	54267399	-	PCDHAC2	Protocadherin
Mmac_g1720.t1	chr1	54471893	54481351	-	PCDH10	Cadherin cytoplasmic C-terminal
Mmac_g1722.t1	chr1	54538315	54544803	+	FGF18	Belongs to the heparin-binding growth factors family
Mmac_g1723.t1	chr1	54558010	54570100	-	FBXW11	F-box and WD-40 domain protein
Mmac_g1724.t1	chr1	54582727	54595371	-	ETF1	Eukaryotic translation termination factor 1
Mmac_g1725.t1	chr1	54640506	54649867	-	SPOCK1	Sparc osteonectin, cwcv and kazal-like domains proteoglycan (testican) 1
Mmac_g1726.t1	chr1	54665689	54666156	+	#N/A	#N/A
Mmac_g1730.t1	chr1	55185162	55211390	-	NDST1	N-deacetylase N-sulfotransferase (heparan glucosaminyl)
Mmac_g1732.t2	chr1	55270164	55274283	+	CD74	CD74 molecule, major histocompatibility complex, class II invariant chain a
Mmac_g1732.t1	chr1	55275711	55281667	+	-	Kinesin motor, catalytic domain. ATPase.
Mmac_g1733.t1	chr1	55282854	55283831	-	SLC35A4	Solute carrier family 35 member A4
Mmac_g1734.t1	chr1	55284523	55287234	-	-	Domain of unknown function (DUF4535)
Mmac_g1735.t1	chr1	55292427	55311050	+	HMGXB3	HMG box domain containing 3
Mmac_g1736.t1	chr1	55315459	55337381	-	CSF1R	factor 1 receptor
Mmac_g1737.t1	chr1	55341463	55371938	-	PDGFRB	Growth factor receptor
Mmac_g1738.t1	chr1	55416554	55424487	+	CDX2	homeobox
Mmac_g1739.t1	chr1	55432349	55439928	-	EXOSC3	Exosome component 3
Mmac_g1740.t1	chr1	55441315	55444701	+	NUDT22	Nudix (nucleoside diphosphate linked moiety X)-type motif 22
Mmac_g1741.t1	chr1	55445443	55462233	-	HNRNPUL2	Heterogeneous nuclear ribonucleoprotein U-like
Mmac_g1742.t1	chr1	55463160	55476554	+	SMYD5	SMYD family member 5
Mmac_g1744.t1	chr1	55573347	55605519	+	GFRA4	Gdnf family receptor
Mmac_g1747.t1	chr1	55658805	55666506	-	ky	Kyphoscoliosis peptidase
Mmac_g1747.t2	chr1	55658805	55666659	-	ky	Kyphoscoliosis peptidase
Mmac_g1749.t1	chr1	55685692	55736513	+	SLC4A11	Solute carrier family 4, sodium borate transporter, member 11
Mmac_g1759.t1	chr1	56293523	56430917	+	ENOX2	Ecto-NOX disulfide-thiol exchanger
Mmac_g1762.t1	chr1	56458290	56537698	+	ABCC5	Multidrug resistance-associated protein 5-like
Mmac_g1763.t1	chr1	56543019	56584204	+	MED12	Mediator of RNA polymerase II transcription, subunit 12
Mmac_g1764.t1	chr1	56587310	56591647	-	MARS2	Belongs to the class-I aminoacyl-tRNA synthetase family
Mmac_g1765.t1	chr1	56592991	56612038	+	HSPA4	Belongs to the heat shock protein 70 family
Mmac_g1766.t1	chr1	56615028	56622512	+	GNPDA1	Glucosamine-6-phosphate deaminase 1
Mmac_g1767.t1	chr1	56627146	56633280	+	NDFIP1	Nedd4 family interacting protein 1
Mmac_g1768.t1	chr1	56638997	56642842	-	FGF1	Plays an important role in the regulation of cell survival, cell division, angiogenesis, cell differentiation and cell migration. Functions as potent mitogen in vitro. Acts as a ligand for FGFR1 and integrins. Binds to FGFR1 in the presence of heparin leading to FGFR1 dimerization and activation via sequential autophosphorylation on tyrosine residues which act as docking sites for interacting pro…
Mmac_g1769.t1	chr1	56647408	56662069	-	NR3C1	Nuclear receptor subfamily 3, group C, member 1 (glucocorticoid receptor)
Mmac_g1769.t2	chr1	56691938	56693098	-	NR3C1	Nuclear receptor subfamily 3, group C, member 1 (glucocorticoid receptor)
Mmac_g1771.t1	chr1	56723623	56724480	+	KCTD16	Potassium channel tetramerisation domain containing 16a
Mmac_g1774.t1	chr1	56773617	56773850	-	#N/A	#N/A
Mmac_g1777.t1	chr1	56856935	56887004	+	SH3RF2	E3 ubiquitin-protein ligase
Mmac_g1778.t1	chr1	56890440	56913223	+	KIF3A	Belongs to the TRAFAC class myosin-kinesin ATPase superfamily. Kinesin family
Mmac_g1779.t1	chr1	56915550	56923771	-	#N/A	#N/A
Mmac_g1780.t1	chr1	56937644	56938643	-	#N/A	#N/A
Mmac_g1781.t1	chr1	56955415	56956517	-	#N/A	#N/A
Mmac_g1783.t1	chr1	56999015	57000085	+	drd1	Belongs to the G-protein coupled receptor 1 family
Mmac_g1784.t1	chr1	57037089	57039190	-	MSX2	Muscle segment homeobox
Mmac_g1785.t1	chr1	57064976	57068851	-	#N/A	#N/A
Mmac_g1786.t1	chr1	57074409	57094507	-	CPEB4	Cytoplasmic polyadenylation element binding protein 4
Mmac_g1787.t1	chr1	57133391	57133606	+	#N/A	#N/A
Mmac_g1790.t1	chr1	57221668	57232395	+	STC2	Stanniocalcin 2a
Mmac_g1791.t1	chr1	57257337	57264820	+	NKX2-5	NK2 transcription factor related 5
Mmac_g1792.t1	chr1	57276181	57283671	-	BNIP1	BCL2 adenovirus E1B interacting protein 1a
Mmac_g1794.t1	chr1	57347040	57348368	+	-	Adrenergic, alpha-2D-, receptor
Mmac_g1795.t1	chr1	57502512	57536620	-	SLC34A1	Solute carrier family 34 (sodium phosphate), member 1a
Mmac_g1796.t1	chr1	57585836	57626227	-	RGS14	regulator of G-protein signaling
Mmac_g1797.t1	chr1	57634050	57640643	+	-	-
Mmac_g1798.t1	chr1	57647735	57655114	+	-	Belongs to the small GTPase superfamily. Arf family
Mmac_g1799.t1	chr1	57662142	57662462	+	#N/A	#N/A
Mmac_g1800.t1	chr1	57668029	57685043	-	-	Soluble guanylate cyclase 88E-like
Mmac_g1800.t2	chr1	57668029	57685043	-	-	Soluble guanylate cyclase 88E-like
Mmac_g1801.t1	chr1	57691241	57704341	+	MYOZ3	Myozenin 3a
Mmac_g1802.t1	chr1	57706632	57719867	-	RBM22	RNA binding motif protein 22
Mmac_g1803.t1	chr1	57724757	57741583	-	ACSL1	acyl-CoA synthetase long-chain family member
Mmac_g1805.t1	chr1	57759468	57760067	-	#N/A	#N/A
Mmac_g1806.t1	chr1	57769203	57784443	-	STOX2	Storkhead-box protein 2
Mmac_g1808.t1	chr1	57861339	57861761	-	STOX2	Storkhead-box protein
Mmac_g1810.t1	chr1	57870746	57898869	-	-	Sugar (and other) transporter
Mmac_g1811.t1	chr1	57906466	57935921	-	TRAPPC11	trafficking protein particle complex
Mmac_g1812.t1	chr1	57938907	57973765	+	HARS	histidyl-tRNA synthetase
Mmac_g1813.t1	chr1	57976998	57991854	-	DND1	Dead end
Mmac_g1814.t1	chr1	57992228	57992758	+	#N/A	#N/A
Mmac_g1816.t1	chr1	58072915	58113576	+	GFRA3	Gdnf family receptor
Mmac_g1817.t1	chr1	58255541	58256215	-	#N/A	#N/A
Mmac_g1818.t1	chr1	58259246	58264708	-	#N/A	#N/A
Mmac_g1819.t1	chr1	58269730	58289916	+	BRD8	Bromodomain containing 8
Mmac_g1820.t1	chr1	58293818	58295366	-	-	DNA damage-inducible transcript 4-like
Mmac_g1821.t1	chr1	58314828	58327110	-	TMEM173	Transmembrane protein 173
Mmac_g1822.t1	chr1	58345384	58398651	-	ppp3ca	Protein phosphatase 3, catalytic subunit
Mmac_g1823.t1	chr1	58463244	58470493	+	UBE2D2	Ubiquitin-conjugating enzyme E2
Mmac_g1824.t1	chr1	58473386	58480798	+	cisd1	Zgc 110843
Mmac_g1825.t1	chr1	58506394	58520262	+	CXXC5	CXXC finger
Mmac_g1827.t1	chr1	58568895	58569950	-	#N/A	#N/A
Mmac_g1828.t1	chr1	58585822	58603791	-	-	SH2 domain-containing protein 4A-like
Mmac_g1829.t1	chr1	58665786	58668154	-	-	Golgi-associated plant pathogenesis-related protein 1-like
Mmac_g1829.t2	chr1	58665940	58668154	-	-	Golgi-associated plant pathogenesis-related protein 1-like
Mmac_g1830.t1	chr1	58765261	58850692	+	TRPC3	Transient receptor potential cation channel, subfamily C, member 3
Mmac_g1831.t1	chr1	58869541	58876812	+	GSTP1	Glutathione S-transferase
Mmac_g1832.t1	chr1	58880501	58886777	+	GSTP1	Glutathione S-transferase
Mmac_g1833.t1	chr1	58894700	58898539	-	GDF9	Growth differentiation factor 9
Mmac_g1834.t1	chr1	58909559	58911049	-	SOWAHA	Sosondowah ankyrin repeat domain family member A
Mmac_g1835.t1	chr1	58919878	58950290	-	ATP7A	ATPase, Cu transporting, alpha polypeptide
Mmac_g1835.t2	chr1	58919878	58950338	-	ATP7A	ATPase, Cu transporting, alpha polypeptide
Mmac_g1836.t1	chr1	58962877	58975880	+	FBXL21	F-box and leucine-rich repeat protein 21 (gene pseudogene)
Mmac_g1837.t1	chr1	58981330	58992128	-	ATP10B	Belongs to the cation transport ATPase (P-type) (TC 3.A.3) family. Type IV subfamily
Mmac_g1837.t2	chr1	59000083	59016129	-	ATP10B	Belongs to the cation transport ATPase (P-type) (TC 3.A.3) family. Type IV subfamily
Mmac_g1839.t1	chr1	59077457	59109170	-	GABRB2	Gamma-aminobutyric acid (GABA) A receptor, beta 2
Mmac_g1841.t1	chr1	59198937	59235737	-	gabra6	Gamma-aminobutyric acid (GABA) A receptor, alpha 6a
Mmac_g1842.t1	chr1	59236422	59240766	+	NUDCD2	NudC domain containing 2
Mmac_g1843.t1	chr1	59241926	59243341	-	CCNG1	Belongs to the cyclin family
Mmac_g1844.t1	chr1	59254358	59273267	-	SEPT8	Belongs to the TRAFAC class TrmE-Era-EngA-EngB-Septin- like GTPase superfamily. Septin GTPase family
Mmac_g1845.t1	chr1	59286207	59294824	-	SFXN1	Sideroflexin 1
Mmac_g1846.t1	chr1	59312434	59338123	-	CFAP69	Cilia and flagella associated protein 69
Mmac_g1847.t1	chr1	59339272	59368422	+	KDM1B	demethylase 1B
Mmac_g1848.t1	chr1	59378773	59391381	+	#N/A	#N/A
Mmac_g1849.t1	chr1	59400889	59433542	+	DPY19L4	Dpy-19-like 4 (C. elegans)
Mmac_g1850.t1	chr1	59466929	59551145	+	SLC4A7	Solute carrier family 4, sodium bicarbonate cotransporter, member 7
Mmac_g1851.t1	chr1	59560698	59576336	-	HERPUD2	member 2
Mmac_g1857.t1	chr1	60077405	60095274	+	BAI1	brain-specific angiogenesis inhibitor
Mmac_g1859.t1	chr1	60140093	60144104	+	-	ATPase inhibitory factor 1b
Mmac_g1860.t1	chr1	60158742	60163157	+	HNRNPR	Heterogeneous nuclear ribonucleoprotein
Mmac_g1862.t1	chr1	60175456	60184031	+	DNAJC8	DnaJ (Hsp40) homolog, subfamily C, member 8
Mmac_g1863.t1	chr1	60187444	60188135	+	-	Immunoglobulin V-Type
Mmac_g1864.t1	chr1	60190267	60190893	+	-	Immunoglobulin V-Type
Mmac_g1865.t1	chr1	60192677	60193250	+	-	Immunoglobulin V-Type
Mmac_g1866.t1	chr1	60199604	60200111	+	-	Immunoglobulin V-Type
Mmac_g1867.t1	chr1	60228758	60229246	+	-	Immunoglobulin V-Type
Mmac_g1868.t1	chr1	60235281	60235778	+	-	Immunoglobulin V-Type
Mmac_g1869.t1	chr1	60248444	60249049	+	-	Immunoglobulin V-Type
Mmac_g1870.t1	chr1	60258790	60259413	+	-	Immunoglobulin V-Type
Mmac_g1871.t1	chr1	60261185	60261787	+	-	Immunoglobulin V-Type
Mmac_g1872.t1	chr1	60264195	60264806	+	-	Immunoglobulin V-Type
Mmac_g1873.t1	chr1	60270330	60270944	+	-	Immunoglobulin V-Type
Mmac_g1874.t1	chr1	60280162	60280776	+	-	Immunoglobulin V-Type
Mmac_g1875.t1	chr1	60285033	60285656	+	-	Immunoglobulin V-Type
Mmac_g1876.t1	chr1	60287470	60288043	+	-	Immunoglobulin V-Type
Mmac_g1877.t1	chr1	60299642	60300244	+	-	Immunoglobulin V-Type
Mmac_g1878.t1	chr1	60306411	60306905	+	-	Immunoglobulin V-Type
Mmac_g1880.t1	chr1	60308633	60309135	+	-	Immunoglobulin V-Type
Mmac_g1882.t1	chr1	60326437	60326925	+	-	Immunoglobulin V-Type
Mmac_g1883.t1	chr1	60329461	60329853	+	-	Immunoglobulin V-Type
Mmac_g1884.t1	chr1	60335402	60335887	+	-	Immunoglobulin V-Type
Mmac_g1885.t1	chr1	60349032	60349637	+	-	Immunoglobulin V-Type
Mmac_g1886.t1	chr1	60355613	60356217	+	-	Immunoglobulin V-Type
Mmac_g1887.t1	chr1	60358537	60359133	+	-	Immunoglobulin V-Type
Mmac_g1888.t1	chr1	60360732	60361313	+	-	Immunoglobulin V-Type
Mmac_g1890.t1	chr1	60421021	60423843	-	-	Zinc fingers and homeoboxes
Mmac_g1892.t1	chr1	60533227	60588792	-	COL14A1	Collagen, type XIV, alpha
Mmac_g1893.t2	chr1	60620537	60624876	-	COL14A1	Collagen, type XIV, alpha
Mmac_g1893.t1	chr1	60658846	60663630	-	COL14A1	Collagen, type XIV, alpha
Mmac_g1894.t1	chr1	60689799	60727773	-	COL14A1	Collagen, type XIV, alpha
Mmac_g1896.t1	chr1	60758058	60763309	-	DEPTOR	DEP domain containing MTOR-interacting protein
Mmac_g1897.t1	chr1	60781658	60846259	+	-	Ectonucleotide pyrophosphatase phosphodiesterase
Mmac_g1898.t1	chr1	60878064	60878627	-	L1TD1	L1 transposable element RBD-like domain
Mmac_g1899.t1	chr1	60878767	60935226	+	enpp3	Ectonucleotide pyrophosphatase phosphodiesterase family member
Mmac_g1900.t1	chr1	61002680	61006451	+	-	tumor necrosis factor-activated receptor activity
Mmac_g1901.t1	chr1	61013247	61019548	+	-	tumor necrosis factor-activated receptor activity
Mmac_g1902.t1	chr1	61142582	61150648	+	LRRC16A	Capping protein regulator and myosin 1 linker 1
Mmac_g1903.t1	chr1	61158574	61169493	+	SCGN	Secretagogin, EF-hand calcium binding protein
Mmac_g1904.t1	chr1	61174390	61174644	-	#N/A	#N/A
Mmac_g1905.t1	chr1	61181481	61185469	-	-	tumor necrosis factor-activated receptor activity
Mmac_g1906.t1	chr1	61215084	61220231	-	-	tumor necrosis factor-activated receptor activity
Mmac_g1907.t1	chr1	61231307	61239054	-	-	tumor necrosis factor-activated receptor activity
Mmac_g1908.t1	chr1	61249072	61255789	-	-	tumor necrosis factor-activated receptor activity
Mmac_g1909.t1	chr1	61305212	61368340	+	MTSS1	Metastasis suppressor
Mmac_g1910.t1	chr1	61375865	61379299	-	NDUFB9	NADH dehydrogenase (ubiquinone) 1 beta subcomplex
Mmac_g1911.t1	chr1	61379514	61398343	+	TATDN1	TatD DNase domain containing 1
Mmac_g1911.t2	chr1	61379556	61398343	+	TATDN1	TatD DNase domain containing 1
Mmac_g1912.t1	chr1	61400197	61415237	+	RNF139	Ring finger protein 139
Mmac_g1913.t1	chr1	61424027	61448879	+	TMEM65	Transmembrane protein 65
Mmac_g1914.t1	chr1	61471428	61536554	-	SYNGAP1	Synaptic Ras GTPase activating protein 1
Mmac_g1917.t1	chr1	61731569	61732201	-	#N/A	#N/A
Mmac_g1918.t1	chr1	61732324	61732680	-	#N/A	#N/A
Mmac_g1919.t1	chr1	61732719	61733000	-	#N/A	#N/A
Mmac_g1921.t1	chr1	61734616	61734969	-	#N/A	#N/A
Mmac_g1922.t1	chr1	61753004	61764368	-	SCN1B	Sodium channel, voltage-gated, type I, beta b
Mmac_g1924.t1	chr1	61772229	61773077	+	#N/A	#N/A
Mmac_g1925.t1	chr1	61773088	61774632	+	#N/A	#N/A
Mmac_g1926.t1	chr1	61774707	61775222	+	#N/A	#N/A
Mmac_g1927.t1	chr1	61789759	61792764	-	LINGO4	Leucine rich repeat and Ig domain containing
Mmac_g1928.t1	chr1	61844083	61854300	-	ppp2ca	Serine threonine-protein phosphatase 2A catalytic subunit
Mmac_g1929.t1	chr1	61864738	61865340	+	C5orf24	Chromosome 5 open reading frame 24
Mmac_g1930.t1	chr1	61867700	61900320	+	NSD1	Nuclear receptor binding SET domain protein 1a
Mmac_g1931.t1	chr1	61913423	61933065	+	RMND5B	Required for meiotic nuclear division 5 homolog B
Mmac_g1932.t1	chr1	61961589	61978013	-	N4BP3	NEDD4 binding protein 3
Mmac_g1934.t1	chr1	61981804	61982055	-	#N/A	#N/A
Mmac_g1936.t1	chr1	62036828	62048281	-	-	Platelet-derived growth factor receptor-like
Mmac_g1938.t1	chr1	62054420	62070609	-	slc7a1	Low affinity cationic amino acid transporter 2-like
Mmac_g1939.t1	chr1	62087406	62136159	+	ANXA6	Annexin A6
Mmac_g1941.t1	chr1	62169863	62209231	+	TNIP1	TNFAIP3 interacting protein 1
Mmac_g1942.t1	chr1	62231735	62245212	-	GPX3	Glutathione peroxidase 3
Mmac_g1943.t1	chr1	62256155	62275322	+	DCTN4	dynactin
Mmac_g1946.t1	chr1	62449831	62450649	+	SYNPO	Synaptopodin
Mmac_g1949.t1	chr1	62653075	62653740	-	mchr2	Melanin-concentrating hormone receptor
Mmac_g1950.t1	chr1	62653075	62677195	-	mchr2	Melanin-concentrating hormone receptor
Mmac_g1956.t1	chr1	62906265	62906876	+	CTNNA1	Catenin (cadherin-associated protein), alpha 1
Mmac_g1958.t1	chr1	62980430	62981998	-	LRRTM2	repeat transmembrane neuronal
Mmac_g1960.t1	chr1	63005829	63086726	+	CTNNA1	Catenin (cadherin-associated protein), alpha 1
Mmac_g1961.t1	chr1	63015046	63015501	-	#N/A	#N/A
Mmac_g1966.t1	chr1	63355027	63355488	+	#N/A	#N/A
Mmac_g1975.t1	chr1	63547645	63547950	-	#N/A	#N/A
Mmac_g1985.t1	chr1	63890086	63890529	+	#N/A	#N/A
Mmac_g1989.t1	chr1	64037953	64038528	-	#N/A	#N/A
Mmac_g1990.t1	chr1	64049254	64049598	+	PTPRZ1	Protein tyrosine phosphatase, receptor-type, Z polypeptide
Mmac_g1991.t1	chr1	64082915	64083376	+	-	Immunoglobulin V-Type
Mmac_g1992.t1	chr1	64086933	64106265	-	NLRP14	Leucine Rich repeat
Mmac_g1993.t1	chr1	64129693	64171644	+	SNCB	Belongs to the synuclein family
Mmac_g1995.t1	chr1	64190855	64193887	+	GPRIN1	G protein-regulated inducer of neurite outgrowth C-terminus
Mmac_g1996.t2	chr1	64233545	64246047	-	ZC3H12A	Zc3h12a-like Ribonuclease NYN domain
Mmac_g1996.t1	chr1	64233545	64246212	-	ZC3H12A	Zc3h12a-like Ribonuclease NYN domain
Mmac_g1997.t1	chr1	64256237	64257667	-	#N/A	#N/A
Mmac_g1998.t1	chr1	64484425	64495174	+	OSCP1	Organic solute carrier partner
Mmac_g1999.t1	chr1	64501869	64502231	+	LSM10	LSM10, U7 small nuclear RNA associated
Mmac_g2000.t1	chr1	64522292	64528752	+	-	Eva-1 homolog Bb (C. elegans)
Mmac_g2001.t1	chr1	64534157	64551343	-	THRAP3	Thyroid hormone receptor associated protein 3b
Mmac_g2002.t1	chr1	64553601	64555409	+	#N/A	#N/A
Mmac_g2003.t1	chr1	64602387	64653948	-	MAP7D1	Microtubule-associated protein 7 domain containing 1b
Mmac_g2005.t1	chr1	64717329	64730460	-	STPG1	O(6)-methylguanine-induced apoptosis
Mmac_g2006.t1	chr1	64733943	64745733	+	MEAF6	MYST Esa1-associated factor 6
Mmac_g2008.t1	chr1	64759530	64784943	-	-	four and a half LIM domains
Mmac_g2009.t1	chr1	64823822	64824409	+	TRAPPC9	trafficking protein particle complex
Mmac_g2012.t1	chr1	65028005	65028469	+	#N/A	#N/A
Mmac_g2014.t1	chr1	65132776	65132976	+	TRAPPC9	trafficking protein particle complex
Mmac_g2019.t1	chr1	65251515	65252066	-	#N/A	#N/A
Mmac_g2021.t1	chr1	65334206	65335078	+	#N/A	#N/A
Mmac_g2022.t1	chr1	65335196	65335528	+	#N/A	#N/A
Mmac_g2024.t1	chr1	65347835	65348980	-	#N/A	#N/A
Mmac_g2027.t1	chr1	65500117	65507698	+	-	-
Mmac_g2028.t1	chr1	65510288	65510602	+	#N/A	#N/A
Mmac_g2029.t1	chr1	65510622	65510936	+	#N/A	#N/A
Mmac_g2030.t1	chr1	65510956	65511402	+	#N/A	#N/A
Mmac_g2031.t1	chr1	65518976	65519527	+	#N/A	#N/A
Mmac_g2032.t1	chr1	65526328	65530320	+	COL22A1	Persistent plexus
Mmac_g2034.t1	chr1	65623121	65638722	+	COL22A1	Persistent plexus
Mmac_g2035.t1	chr1	65652108	65746294	-	-	Collagen alpha-1(IX) chain-like
Mmac_g2036.t1	chr1	65652146	65658089	-	#N/A	#N/A
Mmac_g2040.t1	chr1	65881383	65912295	+	FAM135B	Family with sequence similarity 135 member B
Mmac_g2043.t1	chr1	66000991	66001527	-	#N/A	#N/A
Mmac_g2044.t1	chr1	66001537	66001800	-	#N/A	#N/A
Mmac_g2045.t1	chr1	66001978	66002199	-	#N/A	#N/A
Mmac_g2046.t1	chr1	66002314	66002577	-	#N/A	#N/A
Mmac_g2047.t1	chr1	66002906	66003205	-	#N/A	#N/A
Mmac_g2048.t1	chr1	66003236	66003457	-	#N/A	#N/A
Mmac_g2051.t1	chr1	66067983	66068483	-	#N/A	#N/A
Mmac_g2053.t1	chr1	66119529	66119777	+	#N/A	#N/A
Mmac_g2057.t1	chr1	66207184	66293509	-	KHDRBS3	KH domain containing, RNA binding, signal transduction associated 3
Mmac_g2061.t1	chr1	66344828	66345124	-	#N/A	#N/A
Mmac_g2066.t1	chr1	66449317	66450102	-	#N/A	#N/A
Mmac_g2067.t1	chr1	66458828	66459247	+	#N/A	#N/A
Mmac_g2072.t1	chr1	66557251	66564431	+	ST3GAL1	ST3 beta-galactoside alpha-2,3-sialyltransferase 1
Mmac_g2073.t1	chr1	66577420	66588774	+	ST3GAL1	ST3 beta-galactoside alpha-2,3-sialyltransferase 1
Mmac_g2074.t1	chr1	66600661	66613540	+	ST3GAL1	ST3 beta-galactoside alpha-2,3-sialyltransferase 1
Mmac_g2075.t1	chr1	66645707	66669945	+	-	SecA DEAD-like domain
Mmac_g2079.t1	chr1	66792613	66792903	-	#N/A	#N/A
Mmac_g2081.t1	chr1	66924195	66924857	+	#N/A	#N/A
Mmac_g2082.t1	chr1	66988073	67029331	+	ST3GAL1	ST3 beta-galactoside alpha-2,3-sialyltransferase 1
Mmac_g2083.t1	chr1	67040266	67046849	-	ST3GAL1	ST3 beta-galactoside alpha-2,3-sialyltransferase 1
Mmac_g2084.t1	chr1	67058424	67061815	-	ST3GAL1	ST3 beta-galactoside alpha-2,3-sialyltransferase 1
Mmac_g2086.t1	chr1	67118637	67136807	+	SPACA4	Sperm acrosome
Mmac_g2087.t1	chr1	67159107	67163790	+	-	-
Mmac_g2088.t1	chr1	67171174	67187013	+	-	Sperm acrosome membrane-associated protein 4-like
Mmac_g2090.t1	chr1	67204642	67216180	+	CLIC1	Chloride intracellular channel
Mmac_g2092.t1	chr1	67229745	67234535	-	-	Ly6 domain containing, pigment cell
Mmac_g2093.t1	chr1	67247052	67256309	+	DDAH2	dimethylaminohydrolase 2
Mmac_g2094.t1	chr1	67260032	67264533	-	RPS5	Ribosomal protein S5
Mmac_g2095.t1	chr1	67282150	67299381	-	PPT2	Palmitoyl-protein thioesterase 2
Mmac_g2096.t1	chr1	67305667	67328189	-	-	Carnitine O-acetyltransferase b
Mmac_g2097.t1	chr1	67417364	67420283	+	-	Zinc finger and BTB
Mmac_g2098.t1	chr1	67426194	67441886	+	NLRP12	ATP binding
Mmac_g2099.t1	chr1	67512179	67513920	-	NLRP12	ATP binding
Mmac_g2102.t1	chr1	67678294	67679769	+	#N/A	#N/A
Mmac_g2103.t1	chr1	67744249	67767497	+	#N/A	#N/A
Mmac_g2104.t1	chr1	67789906	67791039	+	-	Reverse transcriptase (RNA-dependent DNA polymerase)
Mmac_g2105.t1	chr1	67813426	67816683	+	-	-
Mmac_g2110.t1	chr1	67962292	67962759	+	IGLV2-33	Immunoglobulin V-Type
Mmac_g2111.t1	chr1	68045304	68045729	-	#N/A	#N/A
Mmac_g2112.t1	chr1	68097509	68098474	-	#N/A	#N/A
Mmac_g2113.t1	chr1	68108042	68108329	+	-	Endonuclease/Exonuclease/phosphatase family
Mmac_g2115.t1	chr1	68199792	68200310	+	-	Immunoglobulin V-Type
Mmac_g2116.t1	chr1	68226976	68227642	-	SLC39A7	Solute carrier family 39 (zinc transporter), member 7
Mmac_g2117.t1	chr1	68291270	68292235	-	#N/A	#N/A
Mmac_g2118.t1	chr1	68301847	68302134	+	-	Endonuclease/Exonuclease/phosphatase family
Mmac_g2119.t1	chr1	68330332	68330610	+	-	Reverse transcriptase (RNA-dependent DNA polymerase)
Mmac_g2120.t1	chr1	68333259	68333768	+	-	Immunoglobulin V-Type
Mmac_g2121.t1	chr1	68347241	68347722	+	-	Immunoglobulin V-Type
Mmac_g2122.t1	chr1	68352914	68353332	+	-	Immunoglobulin V-Type
Mmac_g2123.t1	chr1	68380359	68389853	-	SLC39A7	Solute carrier family 39 (zinc transporter), member 7
Mmac_g2124.t1	chr1	68389200	68389751	+	#N/A	#N/A
Mmac_g2125.t1	chr1	68428766	68444722	+	RING1	Ring finger protein 1
Mmac_g2126.t1	chr1	68450440	68455653	-	rps18	Ribosomal protein S18
Mmac_g2127.t1	chr1	68456871	68484442	+	VPS52	Vacuolar protein sorting 52 (yeast)
Mmac_g2128.t1	chr1	68504951	68511531	-	-	Belongs to the MHC class I family
Mmac_g2129.t1	chr1	68518939	68528089	+	-	Immunoglobulin V-set domain
Mmac_g2131.t2	chr1	68544448	68547089	-	-	Belongs to the MHC class I family
Mmac_g2131.t1	chr1	68546524	68547089	-	-	Belongs to the MHC class I family
Mmac_g2132.t1	chr1	68581260	68583330	-	-	Belongs to the MHC class I family
Mmac_g2133.t1	chr1	68583351	68591949	-	-	Belongs to the MHC class I family
Mmac_g2134.t1	chr1	68688755	68696365	+	-	Immunoglobulin V-set domain
Mmac_g2135.t1	chr1	68711020	68718055	-	-	Belongs to the MHC class I family
Mmac_g2136.t1	chr1	68732675	68738219	+	-	Immunoglobulin V-set domain
Mmac_g2137.t1	chr1	68746298	68746795	-	-	Belongs to the MHC class I family
Mmac_g2138.t1	chr1	68760677	68772512	+	-	Immunoglobulin V-set domain
Mmac_g2139.t1	chr1	68781625	68788255	-	-	-
Mmac_g2140.t1	chr1	68788631	68796301	+	#N/A	#N/A
Mmac_g2141.t2	chr1	68798367	68812177	-	-	Immunoglobulin V-set domain
Mmac_g2141.t1	chr1	68798367	68812327	-	-	Immunoglobulin V-set domain
Mmac_g2142.t1	chr1	68813039	68833706	-	#N/A	#N/A
Mmac_g2143.t1	chr1	68863354	68887786	-	VPREB3	Immunoglobulin V-Type
Mmac_g2144.t1	chr1	68911187	68911426	-	-	lens induction in camera-type eye
Mmac_g2146.t1	chr1	69119452	69125935	-	#N/A	#N/A
Mmac_g2147.t1	chr1	69169247	69183381	-	#N/A	#N/A
Mmac_g2150.t1	chr1	69418353	69439299	-	#N/A	#N/A
Mmac_g2152.t1	chr1	69450142	69476639	+	ATF6B	Transcription factor
Mmac_g2153.t1	chr1	69454977	69456164	+	#N/A	#N/A
Mmac_g2154.t1	chr1	69486769	69487413	-	#N/A	#N/A
Mmac_g2155.t1	chr1	69504910	69507782	+	#N/A	#N/A
Mmac_g2156.t1	chr1	69510199	69510843	-	#N/A	#N/A
Mmac_g2157.t1	chr1	69516878	69517522	-	#N/A	#N/A
Mmac_g2158.t1	chr1	69524328	69524972	-	#N/A	#N/A
Mmac_g2159.t1	chr1	69530182	69530826	-	#N/A	#N/A
Mmac_g2160.t1	chr1	69536268	69536912	-	#N/A	#N/A
Mmac_g2161.t1	chr1	69542399	69543043	-	#N/A	#N/A
Mmac_g2162.t1	chr1	69548763	69549407	-	#N/A	#N/A
Mmac_g2163.t1	chr1	69553435	69554076	-	#N/A	#N/A
Mmac_g2164.t1	chr1	69636787	69694227	+	-	EGF-like domain
Mmac_g2165.t1	chr1	69701068	69706401	+	PSMB10	Proteasome (prosome, macropain) subunit, beta type, 10
Mmac_g2166.t1	chr1	69712606	69726912	+	-	LIM homeobox protein
Mmac_g2167.t1	chr1	69734034	69734582	+	-	LIM homeobox protein
Mmac_g2167.t2	chr1	69734070	69734582	+	-	LIM homeobox protein
Mmac_g2168.t1	chr1	69737543	69746832	+	-	Belongs to the MHC class I family
Mmac_g2169.t1	chr1	69752198	69762884	+	-	Belongs to the MHC class I family
Mmac_g2170.t1	chr1	69770750	69777992	+	-	Belongs to the MHC class I family
Mmac_g2171.t1	chr1	69782703	69789632	+	-	Belongs to the MHC class I family
Mmac_g2172.t1	chr1	69931119	69943579	+	-	Belongs to the MHC class I family
Mmac_g2172.t2	chr1	69931122	69943579	+	-	Belongs to the MHC class I family
Mmac_g2173.t1	chr1	69965017	69975710	+	-	Belongs to the MHC class I family
Mmac_g2174.t1	chr1	69973982	69974206	+	#N/A	#N/A
Mmac_g2175.t1	chr1	69982968	69989702	+	#N/A	#N/A
Mmac_g2176.t1	chr1	69993670	69994071	+	#N/A	#N/A
Mmac_g2177.t1	chr1	69994231	69994776	+	#N/A	#N/A
Mmac_g2178.t1	chr1	69994866	69995294	+	#N/A	#N/A
Mmac_g2179.t1	chr1	70008827	70016558	+	#N/A	#N/A
Mmac_g2180.t1	chr1	70045627	70054614	+	#N/A	#N/A
Mmac_g2181.t1	chr1	70159393	70159713	-	#N/A	#N/A
Mmac_g2183.t1	chr1	70397868	70415884	-	SLC44A4	Solute carrier family 44, member 4
Mmac_g2184.t1	chr1	70418857	70419333	-	#N/A	#N/A
Mmac_g2185.t1	chr1	70442553	70478612	-	EHMT2	Histone-lysine N-methyltransferase
Mmac_g2186.t1	chr1	70531454	70535739	+	ZDHHC3	Zinc finger, DHHC-type containing 3b
Mmac_g2186.t2	chr1	70549383	70553017	+	ZDHHC3	Zinc finger, DHHC-type containing 3b
Mmac_g2188.t1	chr1	70565929	70568698	-	TMEM42	Transmembrane protein 42
Mmac_g2189.t1	chr1	70587167	70587523	+	OSBPL10	Oxysterol binding protein-like 10
Mmac_g2190.t1	chr1	70629879	70680519	+	OSBPL10	Oxysterol binding protein-like 10
Mmac_g2192.t1	chr1	70793007	70793345	-	STT3B	subunit of the oligosaccharyltransferase complex
Mmac_g2194.t1	chr1	70871650	70872039	+	#N/A	#N/A
Mmac_g2197.t1	chr1	70988818	71023336	-	TGFBR2	Transforming growth factor, beta receptor II (70 80kDa)
Mmac_g2198.t1	chr1	71041561	71043009	-	#N/A	#N/A
Mmac_g2200.t1	chr1	71182869	71191245	+	CLASP1	Cytoplasmic linker associated protein
Mmac_g2201.t1	chr1	71230573	71232896	+	CLASP1	Cytoplasmic linker associated protein
Mmac_g2202.t1	chr1	71261364	71266211	+	CLASP1	Cytoplasmic linker associated protein
Mmac_g2203.t1	chr1	71276662	71277739	-	-	-
Mmac_g2204.t1	chr1	71281152	71290174	-	-	Gonadal somatic cell derived factor
Mmac_g2205.t1	chr1	71335828	71343749	-	mycbp	C-myc binding protein
Mmac_g2206.t1	chr1	71337052	71337801	-	#N/A	#N/A
Mmac_g2211.t1	chr1	71610009	71616456	+	EOMES	Eomesodermin homolog
Mmac_g2212.t1	chr1	71755045	71755630	+	-	Immunoglobulin V-Type
Mmac_g2213.t1	chr1	71767791	71768257	+	-	Immunoglobulin V-Type
Mmac_g2215.t1	chr1	71776024	71776519	+	-	Immunoglobulin V-Type
Mmac_g2216.t1	chr1	71784516	71784999	+	IGKV4-1	Immunoglobulin V-Type
Mmac_g2217.t1	chr1	71815468	71815951	-	IGKV4-1	Immunoglobulin V-Type
Mmac_g2218.t1	chr1	71833647	71834130	-	VPREB3	Immunoglobulin V-Type
Mmac_g2220.t1	chr1	71848750	71849234	-	-	Immunoglobulin V-Type
Mmac_g2221.t1	chr1	71857881	71858416	-	-	Immunoglobulin V-Type
Mmac_g2223.t1	chr1	71861992	71862828	+	#N/A	#N/A
Mmac_g2224.t1	chr1	71862841	71863290	+	#N/A	#N/A
Mmac_g2225.t1	chr1	72052607	72059206	+	NRM	Nurim (nuclear envelope membrane protein)
Mmac_g2226.t1	chr1	72064121	72074937	+	PPP1R18	Protein phosphatase 1 regulatory subunit 18
Mmac_g2229.t1	chr1	72324632	72324838	-	#N/A	#N/A
Mmac_g2230.t1	chr1	72349067	72349926	-	#N/A	#N/A
Mmac_g2231.t1	chr1	72369528	72378992	+	C1orf85	Chromosome 1 open reading frame 85
Mmac_g2232.t1	chr1	72384479	72390870	-	TMEM79	Transmembrane protein 79a
Mmac_g2233.t1	chr1	72400498	72422910	+	MSTO1	misato homolog 1
Mmac_g2234.t1	chr1	72431674	72432834	-	-	Fucosyltransferase 9 (alpha (1,3) fucosyltransferase)
Mmac_g2235.t1	chr1	72441360	72442295	-	-	Fucosyltransferase 9 (alpha (1,3) fucosyltransferase)
Mmac_g2236.t1	chr1	72467441	72467890	-	#N/A	#N/A
Mmac_g2237.t1	chr1	72474801	72491164	-	-	Glutathione S-transferase
Mmac_g2238.t1	chr1	72502850	72518772	-	-	Glutathione S-transferase
Mmac_g2239.t1	chr1	72525573	72551960	-	FHOD3	Formin homology 2 domain containing 3
Mmac_g2239.t2	chr1	72560268	72586993	-	FHOD3	Formin homology 2 domain containing 3
Mmac_g2240.t1	chr1	72641556	72659798	-	FHOD3	Formin homology 2 domain containing 3
Mmac_g2241.t1	chr1	72683911	72684294	+	#N/A	#N/A
Mmac_g2242.t1	chr1	72688935	72702249	+	SLC6A19	Neutral amino acid transporter
Mmac_g2244.t2	chr1	72708599	72712522	-	SLC6A19	Neutral amino acid transporter
Mmac_g2244.t1	chr1	72708599	72712543	-	SLC6A19	Neutral amino acid transporter
Mmac_g2245.t1	chr1	72735858	72746149	+	AKIRIN1	Akirin 1
Mmac_g2246.t1	chr1	72795681	72805336	-	SRSF10	Serine arginine-rich splicing factor
Mmac_g2247.t1	chr1	72805825	72809444	-	-	Fatty acid binding protein 10b, liver basic
Mmac_g2249.t1	chr1	72811937	72829094	-	Nhe2	Solute carrier family 9, subfamily A (NHE1, cation proton antiporter 1), member 1
Mmac_g2250.t1	chr1	72850231	72859188	+	-	cathepsin
Mmac_g2251.t1	chr1	72868926	72881101	-	Gpdh	Glycerol-3-phosphate dehydrogenase 1c
Mmac_g2252.t1	chr1	72889944	72897131	-	GOLPH3L	Golgi phosphoprotein
Mmac_g2253.t1	chr1	72897882	72898280	+	#N/A	#N/A
Mmac_g2254.t1	chr1	73118460	73122308	+	MCL1	Myeloid cell leukemia sequence 1b
Mmac_g2256.t1	chr1	73198497	73203948	+	-	protein modification by small protein conjugation
Mmac_g2257.t1	chr1	73247899	73249676	+	SAMD3	Sterile alpha motif.
Mmac_g2258.t1	chr1	73266490	73268028	-	-	structural molecule activity
Mmac_g2259.t1	chr1	73291090	73310169	-	VPS72	Vacuolar protein sorting 72 homolog (S. cerevisiae)
Mmac_g2260.t1	chr1	73348220	73352037	-	-	DNA/RNA non-specific endonuclease
Mmac_g2262.t1	chr1	73454466	73455686	+	#N/A	#N/A
Mmac_g2263.t1	chr1	73458379	73459047	+	#N/A	#N/A
Mmac_g2264.t1	chr1	73487584	73488300	+	#N/A	#N/A
Mmac_g2265.t1	chr1	73489350	73489701	-	SEMA6C	Sema domain, transmembrane domain (TM), and cytoplasmic domain, (semaphorin) 6D
Mmac_g2266.t1	chr1	73492342	73506779	+	SLC6A19	Neutral amino acid transporter
Mmac_g2266.t2	chr1	73492363	73506779	+	SLC6A19	Neutral amino acid transporter
Mmac_g2267.t1	chr1	73514178	73556863	+	SLC6A19	Belongs to the sodium neurotransmitter symporter (SNF) (TC 2.A.22) family
Mmac_g2268.t1	chr1	73568169	73576401	-	TERT	Telomerase reverse transcriptase
Mmac_g2269.t1	chr1	73600454	73629914	-	TERT	Telomerase reverse transcriptase
Mmac_g2270.t1	chr1	73637327	73658285	-	NUPL2	Nucleoporin like 2
Mmac_g2271.t1	chr1	73660225	73677793	+	CYP51A1	Cytochrome P450, family 51
Mmac_g2272.t1	chr1	73722421	73723611	+	-	Fucosyltransferase 9 (alpha (1,3) fucosyltransferase)
Mmac_g2273.t2	chr1	73731629	73732102	+	-	Fucosyltransferase 9 (alpha (1,3) fucosyltransferase)
Mmac_g2273.t1	chr1	73731707	73732102	+	-	Fucosyltransferase 9 (alpha (1,3) fucosyltransferase)
Mmac_g2274.t1	chr1	73764374	73765558	+	-	Fucosyltransferase 9 (alpha (1,3) fucosyltransferase)
Mmac_g2275.t1	chr1	73772576	73772989	+	#N/A	#N/A
Mmac_g2277.t1	chr10	4275	4577	-	WHAMM	WAS protein homolog associated with actin, golgi membranes and microtubules
Mmac_g2278.t1	chr10	4275	48710	-	WHAMM	WAS protein homolog associated with actin, golgi membranes and microtubules
Mmac_g2279.t1	chr10	50155	64836	+	FSD2	Fibronectin type III and SPRY
Mmac_g2280.t1	chr10	66042	75916	-	-	mRNA splice site selection
Mmac_g2281.t1	chr10	87333	141137	-	PDE8A	High affinity cAMP-specific and IBMX-insensitive 3',5'-cyclic phosphodiesterase
Mmac_g2283.t1	chr10	205217	215493	-	GATM	Glycine amidinotransferase (L-arginine glycine amidinotransferase)
Mmac_g2284.t1	chr10	229731	257069	+	SLC27A2	Solute carrier family 27 (fatty acid transporter), member
Mmac_g2285.t1	chr10	269210	294866	+	SLC27A2	Solute carrier family 27 (fatty acid transporter), member
Mmac_g2286.t1	chr10	307378	332663	+	SLC27A2	Solute carrier family 27 (fatty acid transporter), member 2a
Mmac_g2287.t1	chr10	337442	370570	-	HDC	Histidine decarboxylase
Mmac_g2288.t1	chr10	385455	405902	-	GABPB1	GA binding protein transcription factor beta subunit
Mmac_g2289.t1	chr10	405826	408534	+	#N/A	#N/A
Mmac_g2290.t1	chr10	414385	436380	+	USP8	Ubiquitin specific peptidase 8
Mmac_g2291.t1	chr10	438283	440892	-	#N/A	#N/A
Mmac_g2292.t1	chr10	471548	482707	-	TRPM7	Transient receptor potential cation channel subfamily M member
Mmac_g2293.t1	chr10	652038	654207	-	SPPL2A	Signal peptide peptidase like 2A
Mmac_g2294.t1	chr10	685151	692549	-	CDC42SE2	CDC42 small effector
Mmac_g2295.t1	chr10	708262	716875	+	Nrk1	Muscle-specific beta 1 integrin binding protein 2
Mmac_g2296.t1	chr10	738666	738956	+	#N/A	#N/A
Mmac_g2297.t1	chr10	738975	739466	+	#N/A	#N/A
Mmac_g2298.t1	chr10	774339	774647	+	#N/A	#N/A
Mmac_g2298.t2	chr10	777261	790203	+	SLC30A4	Solute carrier family 30 (zinc transporter), member 4
Mmac_g2299.t1	chr10	814545	817751	-	C15orf48	Normal mucosa of esophagus-specific gene 1
Mmac_g2301.t1	chr10	821344	822185	-	SPATA5L1	Spermatogenesis associated 5-like 1
Mmac_g2302.t1	chr10	825554	853041	+	-	Nicotinamide nucleotide transhydrogenase 2
Mmac_g2303.t1	chr10	853743	855850	-	DTWD1	DTW domain containing 1
Mmac_g2304.t1	chr10	856859	858955	+	FAM227B	Protein of unknown function
Mmac_g2305.t1	chr10	891575	905549	-	FGF7	Fibroblast growth factor 7
Mmac_g2306.t1	chr10	950469	952430	+	#N/A	#N/A
Mmac_g2306.t2	chr10	971286	1018849	+	SECISBP2L	SECIS binding protein 2-like
Mmac_g2307.t1	chr10	1047386	1047592	-	SECISBP2L	SECIS binding protein 2-like
Mmac_g2308.t1	chr10	1059992	1064638	+	FBN1	Fibrillin-1 Structural component of the 10-12 nm diameter microfibrils of the extracellular matrix, which conveys both structural and regulatory properties to load-bearing connective tissues. Fibrillin-1-containing microfibrils provide long-term force bearing structural support. In tissues such as the lung, blood vessels and skin, microfibrils form the periphery of the elastic fiber, acting as a …
Mmac_g2309.t1	chr10	1179664	1182551	-	DUT	dUTP pyrophosphatase
Mmac_g2310.t1	chr10	1189285	1190871	-	slc12a1	Solute carrier family 12 member 1
Mmac_g2312.t1	chr10	1241693	1242433	-	#N/A	#N/A
Mmac_g2313.t1	chr10	1248255	1248500	-	CTXN2	Cortexin of kidney
Mmac_g2314.t1	chr10	1261142	1279554	+	MYEF2	Myelin expression factor 2
Mmac_g2315.t1	chr10	1283387	1305545	-	SLC24A5	Belongs to the Ca(2 ) cation antiporter (CaCA) (TC 2.A.19) family
Mmac_g2316.t1	chr10	1318630	1319655	-	#N/A	#N/A
Mmac_g2317.t1	chr10	1327238	1328785	+	#N/A	#N/A
Mmac_g2318.t1	chr10	1354178	1366675	-	SEMA6D	Sema domain, transmembrane domain (TM), and cytoplasmic domain, (semaphorin) 6D, like
Mmac_g2319.t1	chr10	1400550	1402196	-	#N/A	#N/A
Mmac_g2320.t1	chr10	1428790	1429605	+	#N/A	#N/A
Mmac_g2322.t1	chr10	1545772	1546296	-	#N/A	#N/A
Mmac_g2325.t1	chr10	1684683	1692214	-	BNC1	Basonuclin 1
Mmac_g2327.t1	chr10	1781547	1799701	+	HDGFL3	Hepatoma-derived growth factor-related protein
Mmac_g2330.t1	chr10	1976095	2082473	+	DMXL2	Dmx-like 2
Mmac_g2331.t1	chr10	2061622	2062989	-	#N/A	#N/A
Mmac_g2332.t2	chr10	2088875	2101277	-	GLDN	Gliomedin
Mmac_g2332.t1	chr10	2088875	2101283	-	GLDN	Gliomedin
Mmac_g2333.t1	chr10	2113373	2123655	+	CYP19A1	Cytochrome P450, family 19, subfamily A, polypeptide 1a
Mmac_g2334.t1	chr10	2152403	2179613	+	TNFAIP8L3	Tumor necrosis factor alpha-induced protein 8-like
Mmac_g2336.t1	chr10	2195371	2210373	-	ACADL	acyl-Coenzyme A dehydrogenase, long chain
Mmac_g2339.t1	chr10	2218007	2261810	+	SCG3	Secretogranin III
Mmac_g2340.t1	chr10	2277011	2278761	-	LYSMD2	peptidoglycan-binding, domain containing 2
Mmac_g2341.t1	chr10	2308593	2344344	-	TMOD3	Tropomodulin 2
Mmac_g2342.t1	chr10	2354932	2367543	+	LEO1	Leo1, Paf1 RNA polymerase II complex component, homolog (S. cerevisiae)
Mmac_g2344.t1	chr10	2458949	2474732	+	MAPK6	mitogen-activated protein kinase
Mmac_g2346.t1	chr10	2464644	2465123	-	#N/A	#N/A
Mmac_g2348.t1	chr10	2531598	2538167	-	bcl2l10	BCL2-like 10 (apoptosis facilitator)
Mmac_g2350.t1	chr10	2548971	2575521	-	GNB5	Guanine nucleotide binding protein (G protein), beta 5b
Mmac_g2351.t1	chr10	2608216	2656698	-	MYO5A	Belongs to the TRAFAC class myosin-kinesin ATPase superfamily. Myosin family
Mmac_g2351.t2	chr10	2667687	2689465	-	MYO5A	Belongs to the TRAFAC class myosin-kinesin ATPase superfamily. Myosin family
Mmac_g2352.t1	chr10	2732845	2740534	-	ARPP19	cAMP-regulated phosphoprotein
Mmac_g2353.t1	chr10	2747217	2766506	-	NLRP14	Leucine Rich repeat
Mmac_g2354.t1	chr10	2809468	2811164	+	ART1	NAD glycohydrolase activity
Mmac_g2355.t1	chr10	2819153	2825503	-	FAM214A	Family with sequence similarity 214, member A
Mmac_g2358.t1	chr10	2923111	2931252	-	ONECUT1	One cut domain, family member 1
Mmac_g2363.t1	chr10	3076564	3076770	+	#N/A	#N/A
Mmac_g2368.t1	chr10	3121084	3124295	-	#N/A	#N/A
Mmac_g2369.t1	chr10	3133900	3134355	+	#N/A	#N/A
Mmac_g2370.t1	chr10	3216832	3217503	-	#N/A	#N/A
Mmac_g2374.t1	chr10	3373609	3464708	+	UNC13C	Unc-13 homolog C (C. elegans)
Mmac_g2374.t3	chr10	3497991	3500238	+	UNC13C	Unc-13 homolog C (C. elegans)
Mmac_g2376.t1	chr10	3503601	3503933	-	#N/A	#N/A
Mmac_g2377.t1	chr10	3504030	3504305	-	#N/A	#N/A
Mmac_g2379.t1	chr10	3506321	3552320	+	UNC13C	Unc-13 homolog C (C. elegans)
Mmac_g2381.t1	chr10	3611075	3631046	+	UNC13C	Unc-13 homolog C (C. elegans)
Mmac_g2382.t1	chr10	3642580	3653399	+	UNC13C	Unc-13 homolog C (C. elegans)
Mmac_g2384.t1	chr10	3711832	3712173	+	UNC13C	Unc-13 homolog C (C. elegans)
Mmac_g2385.t1	chr10	3747835	3748395	-	#N/A	#N/A
Mmac_g2391.t1	chr10	3823558	3823899	-	#N/A	#N/A
Mmac_g2394.t1	chr10	3876584	3890023	-	RAB27A	RAB27A, member RAS oncogene family
Mmac_g2395.t1	chr10	3921067	3921306	-	PIGBOS1	PIGB opposite strand 1
Mmac_g2396.t1	chr10	3925642	3940200	+	PIGB	Phosphatidylinositol glycan anchor biosynthesis, class B
Mmac_g2397.t1	chr10	3954685	3984818	-	CCPG1	pre-B-cell leukemia homeobox interacting protein 1
Mmac_g2398.t1	chr10	3990383	3990718	+	C15orf65	Chromosome 15 open reading frame 65
Mmac_g2399.t1	chr10	3993423	4006331	-	DYX1C1	Dyslexia susceptibility 1 candidate
Mmac_g2400.t1	chr10	4020066	4024167	-	PYGO1	Pygopus homolog 1
Mmac_g2401.t1	chr10	4087349	4091754	-	PRTG	Protogenin
Mmac_g2402.t1	chr10	4105695	4148674	-	NEDD4	Neural precursor cell expressed, developmentally down-regulated 4, E3 ubiquitin protein ligase
Mmac_g2404.t1	chr10	4168151	4189064	-	NEDD4	Neural precursor cell expressed, developmentally down-regulated 4, E3 ubiquitin protein ligase
Mmac_g2405.t1	chr10	4194148	4199203	+	SDR42E1	dehydrogenase reductase family 42E, member
Mmac_g2406.t1	chr10	4214337	4214807	-	#N/A	#N/A
Mmac_g2407.t1	chr10	4215006	4216298	+	WTIP	Wilms' tumor
Mmac_g2409.t1	chr10	4266809	4284939	+	WTIP	Wilms' tumor
Mmac_g2410.t1	chr10	4303690	4321782	-	GPI	Glucose phosphate isomerase b
Mmac_g2411.t1	chr10	4324767	4335482	-	GPI	Glucose phosphate isomerase b
Mmac_g2413.t1	chr10	4385877	4431128	+	KIAA0355	kiaa0355
Mmac_g2414.t1	chr10	4433692	4436495	-	SS18L2	Synovial sarcoma translocation gene on chromosome 18-like 2
Mmac_g2415.t1	chr10	4444896	4458858	-	LSM14A	LSM14 homolog Aa (SCD6, S. cerevisiae)
Mmac_g2417.t1	chr10	4474306	4476235	+	-	Transcription initiation factor TFIID subunit 4-like
Mmac_g2421.t1	chr10	4715875	4768216	-	KCTD15	Potassium channel tetramerization domain containing 15
Mmac_g2422.t1	chr10	4793174	4793749	-	CHST9	sulfotransferase 8
Mmac_g2422.t2	chr10	4796927	4800979	-	CHST9	sulfotransferase 8
Mmac_g2426.t1	chr10	4963909	4964178	-	#N/A	#N/A
Mmac_g2428.t1	chr10	4991220	4993421	+	#N/A	#N/A
Mmac_g2429.t1	chr10	5014135	5014476	+	#N/A	#N/A
Mmac_g2432.t1	chr10	5095419	5097152	+	#N/A	#N/A
Mmac_g2434.t1	chr10	5201170	5201724	+	#N/A	#N/A
Mmac_g2439.t1	chr10	5417916	5451647	-	PEPD	Peptidase D
Mmac_g2440.t1	chr10	5465326	5466210	+	#N/A	#N/A
Mmac_g2441.t1	chr10	5482646	5483152	+	#N/A	#N/A
Mmac_g2442.t1	chr10	5492197	5492844	+	#N/A	#N/A
Mmac_g2443.t1	chr10	5504462	5536514	-	THSD4	Thrombospondin, type I, domain containing 4
Mmac_g2445.t1	chr10	5643946	5668670	-	LRRC49	Leucine rich repeat containing 49
Mmac_g2448.t1	chr10	5680519	5681358	-	#N/A	#N/A
Mmac_g2449.t1	chr10	5681376	5681585	-	#N/A	#N/A
Mmac_g2450.t1	chr10	5681696	5682247	+	#N/A	#N/A
Mmac_g2451.t1	chr10	5752364	5755886	-	LRRC49	Leucine rich repeat containing 49
Mmac_g2452.t1	chr10	5764809	5765300	+	#N/A	#N/A
Mmac_g2453.t1	chr10	5769313	5785882	+	LARP6	La ribonucleoprotein domain family, member 6
Mmac_g2454.t1	chr10	5800103	5812042	-	TM2D3	TM2 domain containing 3
Mmac_g2455.t1	chr10	5814484	5843643	-	TARSL2	threonyl-tRNA synthetase-like 2
Mmac_g2456.t1	chr10	5848580	5879196	+	ULK3	Unc-51-like kinase 3 (C. elegans)
Mmac_g2457.t1	chr10	5895800	5896579	-	GAS1	Growth arrest-specific protein 1-like
Mmac_g2458.t1	chr10	5936694	5937218	+	#N/A	#N/A
Mmac_g2460.t1	chr10	6007049	6007297	-	CSK	C-src tyrosine kinase
Mmac_g2462.t1	chr10	6145442	6149926	-	CYP1A1	Cytochromes P450 are a group of heme-thiolate monooxygenases
Mmac_g2464.t1	chr10	6263857	6273484	-	-	Collagen and calcium-binding EGF domain-containing protein 1-like
Mmac_g2466.t1	chr10	6358939	6373490	-	-	Protein kinase C conserved region 2 (CalB)
Mmac_g2467.t1	chr10	6390051	6441384	+	-	Semaphorin 7A, GPI membrane anchor (John Milton Hagen blood group)
Mmac_g2469.t1	chr10	6466754	6475954	-	ARID3B	AT rich interactive domain 3B
Mmac_g2471.t1	chr10	6555764	6561233	-	ARID3B	AT rich interactive domain 3B
Mmac_g2472.t1	chr10	6579578	6585420	-	FAM219B	Family with sequence similarity 219, member B
Mmac_g2474.t1	chr10	6650767	6651840	+	P2RY1	Purinergic receptor P2Y, G-protein coupled, 1
Mmac_g2477.t1	chr10	6729571	6730119	+	RAP2B	RAP2B, member of RAS oncogene family
Mmac_g2480.t1	chr10	6883734	6968802	+	ARHGEF26	rho guanine nucleotide exchange factor
Mmac_g2482.t1	chr10	7013628	7100052	-	DHX36	DEAH (Asp-Glu-Ala-His) box polypeptide 36
Mmac_g2483.t1	chr10	7119348	7137430	+	GRAMD1B	GRAM domain containing 1B
Mmac_g2484.t2	chr10	7158686	7178360	+	GRAMD1B	GRAM domain containing 1B
Mmac_g2484.t1	chr10	7181558	7189189	+	GRAMD1B	GRAM domain containing 1B
Mmac_g2485.t1	chr10	7203987	7242210	+	DACT3	Dishevelled-binding antagonist of beta-catenin 3
Mmac_g2486.t1	chr10	7253878	7254939	-	C5AR1	C5a anaphylatoxin chemotactic receptor
Mmac_g2487.t2	chr10	7265280	7272126	-	LBH	Limb bud and heart development
Mmac_g2490.t1	chr10	7325223	7360160	+	VEPH1	Ventricular zone expressed PH domain protein
Mmac_g2491.t1	chr10	7361069	7361698	-	PTX3	Pentraxin 3, long
Mmac_g2492.t1	chr10	7361069	7374018	-	PTX3	Pentraxin 3, long
Mmac_g2494.t1	chr10	7405962	7479624	+	VEPH1	Ventricular zone expressed PH domain protein
Mmac_g2495.t1	chr10	7551230	7551541	+	#N/A	#N/A
Mmac_g2496.t1	chr10	7551608	7552174	+	#N/A	#N/A
Mmac_g2497.t1	chr10	7593750	7599291	+	ANKRD65	Ankyrin repeat domain 65
Mmac_g2498.t1	chr10	7601154	7610723	+	CCNL1	Belongs to the cyclin family
Mmac_g2499.t2	chr10	7638864	7660506	-	LEKR1	Leucine-, glutamate- and lysine-rich protein 1
Mmac_g2499.t1	chr10	7638864	7668408	-	LEKR1	Leucine-, glutamate- and lysine-rich protein 1
Mmac_g2500.t1	chr10	7686390	7751215	-	LEKR1	Leucine-, glutamate- and lysine-rich protein 1
Mmac_g2503.t1	chr10	7914450	7957665	-	TIPARP	TCDD-inducible
Mmac_g2506.t1	chr10	7983385	7986875	+	SSR3	Signal sequence receptor, gamma
Mmac_g2507.t1	chr10	7991229	7996239	-	KCNAB1	Potassium voltage-gated channel, shaker-related subfamily, beta member 1
Mmac_g2509.t1	chr10	8204373	8205400	+	#N/A	#N/A
Mmac_g2510.t1	chr10	8249192	8249473	-	KCNAB1	Potassium voltage-gated channel, shaker-related subfamily, beta member 1
Mmac_g2511.t1	chr10	8289956	8303281	-	Vmn2r1	Vomeronasal 2 receptor, l1
Mmac_g2512.t1	chr10	8318377	8347565	-	GMPS	Guanine monphosphate synthetase
Mmac_g2513.t1	chr10	8361408	8376337	+	SLC33A1	Solute carrier family 33 (acetyl-CoA transporter), member 1
Mmac_g2515.t1	chr10	8381017	8388006	+	C3orf33	Chromosome 3 open reading frame 33
Mmac_g2516.t1	chr10	8496169	8503411	+	PLCH1	1-phosphatidylinositol 4,5-bisphosphate phosphodiesterase
Mmac_g2516.t2	chr10	8510903	8514759	+	PLCH1	1-phosphatidylinositol 4,5-bisphosphate phosphodiesterase
Mmac_g2516.t3	chr10	8534498	8604896	+	PLCH1	1-phosphatidylinositol 4,5-bisphosphate phosphodiesterase
Mmac_g2517.t1	chr10	8608102	8619373	+	-	Extracellular calcium-sensing receptor-like
Mmac_g2518.t1	chr10	8623457	8627111	-	-	Receptor family ligand binding region
Mmac_g2519.t1	chr10	8631056	8635019	-	-	Receptor family ligand binding region
Mmac_g2520.t1	chr10	8639098	8643203	-	-	Extracellular calcium-sensing receptor-like
Mmac_g2520.t2	chr10	8639098	8643329	-	-	Extracellular calcium-sensing receptor-like
Mmac_g2521.t1	chr10	8645079	8649745	+	-	Extracellular calcium-sensing receptor-like
Mmac_g2521.t2	chr10	8645091	8649745	+	-	Extracellular calcium-sensing receptor-like
Mmac_g2522.t1	chr10	8650591	8656450	-	-	Extracellular calcium-sensing receptor-like
Mmac_g2522.t2	chr10	8658868	8662245	-	-	Extracellular calcium-sensing receptor-like
Mmac_g2522.t3	chr10	8664293	8668394	-	-	Extracellular calcium-sensing receptor-like
Mmac_g2522.t4	chr10	8669968	8685208	-	-	Receptor family ligand binding region
Mmac_g2522.t5	chr10	8693891	8697496	-	-	Extracellular calcium-sensing receptor-like
Mmac_g2522.t6	chr10	8700661	8704245	-	-	Extracellular calcium-sensing receptor-like
Mmac_g2523.t2	chr10	8705915	8709260	-	-	Extracellular calcium-sensing receptor-like
Mmac_g2523.t1	chr10	8712735	8716209	-	-	Extracellular calcium-sensing receptor-like
Mmac_g2524.t1	chr10	8724649	8726639	-	-	G-protein coupled receptor activity
Mmac_g2525.t1	chr10	8726876	8728158	-	-	Extracellular calcium-sensing receptor-like
Mmac_g2526.t1	chr10	8753346	8757029	-	-	Extracellular calcium-sensing receptor-like
Mmac_g2526.t2	chr10	8759234	8764042	-	-	Extracellular calcium-sensing receptor-like
Mmac_g2527.t1	chr10	8775566	8779882	-	-	Extracellular calcium-sensing receptor-like
Mmac_g2528.t1	chr10	8783803	8788024	-	-	Extracellular calcium-sensing receptor-like
Mmac_g2528.t2	chr10	8791415	8795501	-	-	Extracellular calcium-sensing receptor-like
Mmac_g2528.t3	chr10	8797600	8802145	-	-	Extracellular calcium-sensing receptor-like
Mmac_g2528.t4	chr10	8804249	8809236	-	-	Extracellular calcium-sensing receptor-like
Mmac_g2528.t5	chr10	8813145	8816851	-	-	Extracellular calcium-sensing receptor-like
Mmac_g2528.t6	chr10	8820165	8824792	-	-	Extracellular calcium-sensing receptor-like
Mmac_g2529.t1	chr10	8784248	8784547	+	#N/A	#N/A
Mmac_g2530.t1	chr10	8832939	8837608	-	-	Extracellular calcium-sensing receptor-like
Mmac_g2531.t1	chr10	8856108	8860170	-	-	Extracellular calcium-sensing receptor-like
Mmac_g2531.t2	chr10	8861984	8865708	-	-	Extracellular calcium-sensing receptor-like
Mmac_g2531.t3	chr10	8868960	8873647	-	-	Extracellular calcium-sensing receptor-like
Mmac_g2531.t4	chr10	8877542	8881913	-	-	Extracellular calcium-sensing receptor-like
Mmac_g2531.t5	chr10	8884399	8887960	-	-	Extracellular calcium-sensing receptor-like
Mmac_g2531.t6	chr10	8892389	8896904	-	-	Extracellular calcium-sensing receptor-like
Mmac_g2533.t1	chr10	8904128	8908089	-	-	Extracellular calcium-sensing receptor-like
Mmac_g2534.t1	chr10	8920598	8929114	-	-	Extracellular calcium-sensing receptor-like
Mmac_g2534.t2	chr10	8933036	8936919	-	-	Extracellular calcium-sensing receptor-like
Mmac_g2535.t1	chr10	8942161	8946160	-	-	Extracellular calcium-sensing receptor-like
Mmac_g2536.t1	chr10	8954370	8958152	-	-	Extracellular calcium-sensing receptor-like
Mmac_g2537.t1	chr10	8963632	8967537	-	-	Extracellular calcium-sensing receptor-like
Mmac_g2538.t1	chr10	8987112	8991140	-	-	Extracellular calcium-sensing receptor-like
Mmac_g2539.t1	chr10	8995056	8999029	-	-	Extracellular calcium-sensing receptor-like
Mmac_g2539.t2	chr10	9014335	9018022	-	-	Extracellular calcium-sensing receptor-like
Mmac_g2539.t3	chr10	9020394	9024820	-	-	Extracellular calcium-sensing receptor-like
Mmac_g2540.t1	chr10	9027557	9031522	-	-	Extracellular calcium-sensing receptor-like
Mmac_g2540.t2	chr10	9034154	9046331	-	-	Receptor family ligand binding region
Mmac_g2541.t1	chr10	9051376	9059861	-	-	Extracellular calcium-sensing receptor-like
Mmac_g2542.t1	chr10	9063291	9067801	-	-	Extracellular calcium-sensing receptor-like
Mmac_g2542.t2	chr10	9072936	9077704	-	-	Extracellular calcium-sensing receptor-like
Mmac_g2542.t3	chr10	9084703	9088374	-	-	Extracellular calcium-sensing receptor-like
Mmac_g2543.t1	chr10	9094159	9099029	-	-	Extracellular calcium-sensing receptor-like
Mmac_g2543.t2	chr10	9104414	9109001	-	-	Extracellular calcium-sensing receptor-like
Mmac_g2543.t3	chr10	9110212	9112351	-	-	Extracellular calcium-sensing receptor-like
Mmac_g2543.t4	chr10	9117736	9121382	-	-	Extracellular calcium-sensing receptor-like
Mmac_g2544.t1	chr10	9094730	9095083	+	#N/A	#N/A
Mmac_g2545.t1	chr10	9121445	9122415	-	-	Extracellular calcium-sensing receptor-like
Mmac_g2545.t2	chr10	9126009	9131694	-	-	Extracellular calcium-sensing receptor-like
Mmac_g2546.t1	chr10	9138946	9144741	-	-	Extracellular calcium-sensing receptor-like
Mmac_g2546.t2	chr10	9148900	9152441	-	-	Extracellular calcium-sensing receptor-like
Mmac_g2546.t3	chr10	9156810	9160733	-	-	Extracellular calcium-sensing receptor-like
Mmac_g2546.t4	chr10	9163010	9168849	-	-	Extracellular calcium-sensing receptor-like
Mmac_g2547.t1	chr10	9175311	9179231	-	-	Extracellular calcium-sensing receptor-like
Mmac_g2547.t2	chr10	9181103	9184406	-	-	Extracellular calcium-sensing receptor-like
Mmac_g2547.t3	chr10	9186354	9190124	-	-	Extracellular calcium-sensing receptor-like
Mmac_g2547.t4	chr10	9194588	9198720	-	-	Extracellular calcium-sensing receptor-like
Mmac_g2547.t5	chr10	9200093	9206666	-	-	Extracellular calcium-sensing receptor-like
Mmac_g2548.t1	chr10	9209560	9216160	-	-	Extracellular calcium-sensing receptor-like
Mmac_g2549.t1	chr10	9217226	9221327	-	-	Vomeronasal 2 receptor
Mmac_g2550.t1	chr10	9223733	9229270	+	-	Receptor family ligand binding region
Mmac_g2550.t2	chr10	9231435	9235569	+	-	Receptor family ligand binding region
Mmac_g2551.t1	chr10	9255761	9259569	-	-	Extracellular calcium-sensing receptor-like
Mmac_g2551.t2	chr10	9262189	9265362	-	-	Extracellular calcium-sensing receptor-like
Mmac_g2552.t1	chr10	9305058	9308321	-	-	Extracellular calcium-sensing receptor-like
Mmac_g2553.t1	chr10	9318551	9321809	-	-	Extracellular calcium-sensing receptor-like
Mmac_g2554.t1	chr10	9326004	9329515	-	-	Extracellular calcium-sensing receptor-like
Mmac_g2560.t1	chr10	9521548	9525227	-	-	Extracellular calcium-sensing receptor-like
Mmac_g2561.t1	chr10	9527020	9530235	-	-	Extracellular calcium-sensing receptor-like
Mmac_g2562.t1	chr10	9546585	9549859	-	-	Extracellular calcium-sensing receptor-like
Mmac_g2563.t1	chr10	9572473	9575815	-	-	Extracellular calcium-sensing receptor-like
Mmac_g2564.t1	chr10	9593134	9596445	-	-	Extracellular calcium-sensing receptor-like
Mmac_g2567.t1	chr10	9628497	9631776	-	-	Extracellular calcium-sensing receptor-like
Mmac_g2568.t1	chr10	9637620	9640904	-	-	Extracellular calcium-sensing receptor-like
Mmac_g2568.t2	chr10	9662577	9665804	-	-	Extracellular calcium-sensing receptor-like
Mmac_g2568.t3	chr10	9670972	9674204	-	-	Extracellular calcium-sensing receptor-like
Mmac_g2569.t1	chr10	9699881	9703150	-	-	Extracellular calcium-sensing receptor-like
Mmac_g2570.t1	chr10	9729471	9733112	-	-	Olfactory receptor C family, j1
Mmac_g2571.t1	chr10	9733702	9737192	-	-	Extracellular calcium-sensing receptor-like
Mmac_g2572.t1	chr10	9739291	9742937	-	-	Olfactory receptor C family
Mmac_g2572.t2	chr10	9748955	9754047	-	-	Olfactory receptor C family
Mmac_g2572.t3	chr10	9758310	9763873	-	-	Olfactory receptor C family
Mmac_g2572.t4	chr10	9765498	9770248	-	-	Olfactory receptor C family
Mmac_g2573.t1	chr10	9784319	9789422	+	-	Extracellular calcium-sensing receptor-like
Mmac_g2574.t1	chr10	9793244	9801021	+	-	Extracellular calcium-sensing receptor-like
Mmac_g2574.t2	chr10	9793388	9801021	+	-	Extracellular calcium-sensing receptor-like
Mmac_g2576.t1	chr10	9810761	9812985	+	-	Extracellular calcium-sensing receptor-like
Mmac_g2577.t1	chr10	9813086	9816110	+	-	Extracellular calcium-sensing receptor-like
Mmac_g2577.t2	chr10	9813086	9816110	+	-	Extracellular calcium-sensing receptor-like
Mmac_g2578.t1	chr10	9820071	9827680	+	-	Extracellular calcium-sensing receptor-like
Mmac_g2580.t1	chr10	9837413	9842767	+	-	Extracellular calcium-sensing receptor-like
Mmac_g2581.t1	chr10	9851095	9858867	+	-	Extracellular calcium-sensing receptor-like
Mmac_g2581.t2	chr10	9851239	9858867	+	-	Extracellular calcium-sensing receptor-like
Mmac_g2583.t1	chr10	9868652	9873981	+	-	Extracellular calcium-sensing receptor-like
Mmac_g2584.t1	chr10	9877945	9886141	+	-	Extracellular calcium-sensing receptor-like
Mmac_g2585.t1	chr10	9895714	9902791	+	-	Extracellular calcium-sensing receptor-like
Mmac_g2586.t1	chr10	9911445	9918451	+	-	Extracellular calcium-sensing receptor-like
Mmac_g2586.t2	chr10	9911613	9918451	+	-	Extracellular calcium-sensing receptor-like
Mmac_g2587.t1	chr10	9925370	9936828	+	-	Extracellular calcium-sensing receptor-like
Mmac_g2588.t1	chr10	9953787	9958593	-	-	Receptor family ligand binding region
Mmac_g2589.t2	chr10	9989383	10036979	-	MME	Membrane metalloendopeptidase
Mmac_g2589.t1	chr10	9989383	10038143	-	MME	Membrane metalloendopeptidase
Mmac_g2591.t1	chr10	10049755	10058100	-	MME	Membrane metalloendopeptidase
Mmac_g2596.t1	chr10	10464700	10475259	-	CLMP	CXADR-like membrane protein
Mmac_g2601.t1	chr10	10776027	10779432	+	RBM7	RNA binding motif protein 7
Mmac_g2602.t1	chr10	10788301	10815617	+	BARX2	BarH-like homeobox 2
[truncated: 28,461 more rows]
